# Supplementary material for: Vertebrate-wide transcriptomic screening identifies immune cell-specific expression of the conserved OR-κ gene
Source: Zoological Lett. 2026 Feb 7;12:9. doi: 10.1186/s40851-026-00260-z (PMC13113109; doi:10.1186/s40851-026-00260-z)
Supplement: Supplementary file 1 — Supplementary Tables 1–13 [file 40851_2026_260_MOESM1_ESM.xlsx]

## Sheet: S1
S1. Sequence data used in this study
Species	Organs	Uniquely mapped reads (%)	Reference	Run	ReleaseDate	LoadDate	spots	bases	spots_with_mates	avgLength	size_MB	AssemblyName	download_path	Experiment	LibraryName	LibraryStrategy	LibrarySelection	LibrarySource	LibraryLayout	InsertSize	InsertDev	Platform	Model	SRAStudy	BioProject	Study_Pubmed_id	ProjectID	Sample	BioSample	SampleType	TaxID	ScientificName	SampleName	Sex	Tumor	CenterName	Submission	Consent	RunHash	ReadHash	Read filename 1	Read filename 2
Polypterus	Olfactory organ	93.6	Sakuma, Atsuhiro, Zicong Zhang, Eri Suzuki, Tatsuki Nagasawa, and Masato Nikaido. 2022. “A Transcriptomic Reevaluation of the Accessory Olfactory Organ in Bichir (Polypterus Senegalus).” Zoological Letters 8 (1): 5.	DRR315220	2021-08-25 12:39:00	2021-08-25 12:31:04	26112910	5274807820	26112910	202	1568		https://sra-downloadb.be-md.ncbi.nlm.nih.gov/sos8/sra-pub-zq-820/DRR000/315/DRR315220/DRR315220.lite.1	DRX304612	Polypterus_AOO3	RNA-Seq	Oligo-dT	TRANSCRIPTOMIC	PAIRED	101	0	ILLUMINA	Illumina NovaSeq 6000	DRP007624	PRJDB12173		757642	DRS202496	SAMD00399886	simple	55291	Polypterus senegalus	SAMD00399886		no	TIT-BB	DRA012612	public	5DA6E5F09220B96503D6281F637BA1E5	6D6946949B195FF40FE0DCA082CDD493
Polypterus	Olfactory organ	91.81	Sakuma, Atsuhiro, Zicong Zhang, Eri Suzuki, Tatsuki Nagasawa, and Masato Nikaido. 2022. “A Transcriptomic Reevaluation of the Accessory Olfactory Organ in Bichir (Polypterus Senegalus).” Zoological Letters 8 (1): 5.	DRR315219	2021-08-25 12:29:03	2021-08-25 12:16:41	29780693	6015699986	29780693	202	1784		https://sra-downloadb.be-md.ncbi.nlm.nih.gov/sos8/sra-pub-zq-820/DRR000/315/DRR315219/DRR315219.lite.1	DRX304611	Polypterus_AOO2	RNA-Seq	Oligo-dT	TRANSCRIPTOMIC	PAIRED	101	0	ILLUMINA	Illumina NovaSeq 6000	DRP007624	PRJDB12173		757642	DRS202471	SAMD00399885	simple	55291	Polypterus senegalus	SAMD00399885		no	TIT-BB	DRA012611	public	50B60CA3E457AA5B025122F6E8598DE0	0F9DA64C7F19DB1A3B8D4BEB634EE41C
Polypterus	Olfactory organ	91.4	Sakuma, Atsuhiro, Zicong Zhang, Eri Suzuki, Tatsuki Nagasawa, and Masato Nikaido. 2022. “A Transcriptomic Reevaluation of the Accessory Olfactory Organ in Bichir (Polypterus Senegalus).” Zoological Letters 8 (1): 5.	DRR315218	2021-08-25 12:29:03	2021-08-25 12:16:27	20501866	4141376932	20501866	202	1282		https://sra-downloadb.be-md.ncbi.nlm.nih.gov/sos8/sra-pub-zq-820/DRR000/315/DRR315218/DRR315218.lite.1	DRX304610	Polypterus_AOO1	RNA-Seq	Oligo-dT	TRANSCRIPTOMIC	PAIRED	101	0	ILLUMINA	Illumina NovaSeq 6000	DRP007624	PRJDB12173		757642	DRS202477	SAMD00399884	simple	55291	Polypterus senegalus	SAMD00399884		no	TIT-BB	DRA012610	public	F0069B34B8BEE190F5A9F24F1FCFF7A8	5FA00BFDF736808F0A04569AF9D2C71B
Polypterus	Olfactory organ	93.94	Sakuma, Atsuhiro, Zicong Zhang, Eri Suzuki, Tatsuki Nagasawa, and Masato Nikaido. 2022. “A Transcriptomic Reevaluation of the Accessory Olfactory Organ in Bichir (Polypterus Senegalus).” Zoological Letters 8 (1): 5.	DRR315217	2021-08-25 12:29:03	2021-08-25 12:16:21	20821453	4205933506	20821453	202	1257		https://sra-downloadb.be-md.ncbi.nlm.nih.gov/sos8/sra-pub-zq-820/DRR000/315/DRR315217/DRR315217.lite.1	DRX304609	Polypterus_MOO3	RNA-Seq	Oligo-dT	TRANSCRIPTOMIC	PAIRED	101	0	ILLUMINA	Illumina NovaSeq 6000	DRP007624	PRJDB12173		757642	DRS202475	SAMD00399883	simple	55291	Polypterus senegalus	SAMD00399883		no	TIT-BB	DRA012609	public	CCF0D5A9A9C4C3C82260D79071843521	ECB368ADA0D37EF2DFDB98E257344554
Polypterus	Olfactory organ	92.27	Sakuma, Atsuhiro, Zicong Zhang, Eri Suzuki, Tatsuki Nagasawa, and Masato Nikaido. 2022. “A Transcriptomic Reevaluation of the Accessory Olfactory Organ in Bichir (Polypterus Senegalus).” Zoological Letters 8 (1): 5.	DRR315216	2021-08-24 14:16:11	2021-08-24 14:23:46	25996957	5251385314	25996957	202	1558		https://sra-downloadb.be-md.ncbi.nlm.nih.gov/sos4/sra-pub-zq-1/DRR000/315/DRR315216/DRR315216.lite.1	DRX304608	Polypterus_MOO2	RNA-Seq	Oligo-dT	TRANSCRIPTOMIC	PAIRED	101	0	ILLUMINA	Illumina NovaSeq 6000	DRP007624	PRJDB12173		757642	DRS202470	SAMD00399882	simple	55291	Polypterus senegalus	SAMD00399882		no	TIT-BB	DRA012608	public	CE0E445DA17947445BE5317494FA70FA	54DE536641ADD63907C9C3158760DE3F
Polypterus	Olfactory organ	92.23	Sakuma, Atsuhiro, Zicong Zhang, Eri Suzuki, Tatsuki Nagasawa, and Masato Nikaido. 2022. “A Transcriptomic Reevaluation of the Accessory Olfactory Organ in Bichir (Polypterus Senegalus).” Zoological Letters 8 (1): 5.	DRR315211	2021-08-24 14:16:11	2021-08-24 14:23:37	21983055	4440577110	21983055	202	1374		https://sra-downloadb.be-md.ncbi.nlm.nih.gov/sos4/sra-pub-zq-1/DRR000/315/DRR315211/DRR315211.lite.1	DRX304603	Polypterus_MOO1	RNA-Seq	Oligo-dT	TRANSCRIPTOMIC	PAIRED	101	0	ILLUMINA	Illumina NovaSeq 6000	DRP007624	PRJDB12173		757642	DRS202457	SAMD00399880	simple	55291	Polypterus senegalus	SAMD00399880		no	TIT-BB	DRA012606	public	4855AFE8AD36F32280B3B1333852CDE5	88995370F237F0138F5745871B7E6D2D
Polypterus	Olfactory organ	91.53	this study	DRR797567	HOLD									DRX776212		RNA-Seq	Oligo-dT	TRANSCRIPTOMIC	PAIRED			ILLUMINA	Illumina NovaSeq 6000		PRJDB39651				SAMD01776397		55291	Polypterus senegalus
Polypterus	Olfactory organ	92.64	this study	DRR797568	HOLD									DRX776213		RNA-Seq	Oligo-dT	TRANSCRIPTOMIC	PAIRED			ILLUMINA	Illumina NovaSeq 6000		PRJDB39651				SAMD01776398		55291	Polypterus senegalus
Polypterus	Olfactory organ	92.08	this study	DRR797569	HOLD									DRX776214		RNA-Seq	Oligo-dT	TRANSCRIPTOMIC	PAIRED			ILLUMINA	Illumina NovaSeq 6000		PRJDB39651				SAMD01776399		55291	Polypterus senegalus
Polypterus	Oral tissue	94.2	Bi, Xupeng, Kun Wang, Liandong Yang, Hailin Pan, Haifeng Jiang, Qiwei Wei, Miaoquan Fang, et al. 2021. “Tracing the Genetic Footprints of Vertebrate Landing in Non-Teleost Ray-Finned Fishes.” Cell 184 (5): 1377-1391.e14.	SRR11149381	2021-02-04 00:09:50	2020-02-23 23:28:14	81355628	8135562800	0	100	4848		https://sra-downloadb.be-md.ncbi.nlm.nih.gov/sos5/sra-pub-zq-16/SRR011/11149/SRR11149381/SRR11149381.lite.1	SRX7785630	CL100102889_L02-3	RNA-Seq	RANDOM	TRANSCRIPTOMIC	PAIRED	0	0	BGISEQ	BGISEQ-500	SRP241982	PRJNA599026	3	599026	SRS6201451	SAMN13737669	simple	55291	Polypterus senegalus	Bichir_005	not determined	no	BGI	SRA1028785	public	24A6B481E69D052A02F61E118F16A8F5	85C355CC6B7D16C42494ECB4C683C686
Polypterus	Oral tissue	94.22	Bi, Xupeng, Kun Wang, Liandong Yang, Hailin Pan, Haifeng Jiang, Qiwei Wei, Miaoquan Fang, et al. 2021. “Tracing the Genetic Footprints of Vertebrate Landing in Non-Teleost Ray-Finned Fishes.” Cell 184 (5): 1377-1391.e14.	SRR11149382	2021-02-04 00:09:50	2020-02-23 23:34:03	88327534	8832753400	0	100	5256		https://sra-downloadb.be-md.ncbi.nlm.nih.gov/sos5/sra-pub-zq-16/SRR011/11149/SRR11149382/SRR11149382.lite.1	SRX7785629	CL100102889_L02-2	RNA-Seq	RANDOM	TRANSCRIPTOMIC	PAIRED	0	0	BGISEQ	BGISEQ-500	SRP241982	PRJNA599026	3	599026	SRS6201451	SAMN13737669	simple	55291	Polypterus senegalus	Bichir_005	not determined	no	BGI	SRA1028785	public	07FE1DB8F75EC4C2ACEE30AC1F8E35A8	994BE601A06790046A46E1C53D609890
Polypterus	Oral tissue	76.97	Bi, Xupeng, Kun Wang, Liandong Yang, Hailin Pan, Haifeng Jiang, Qiwei Wei, Miaoquan Fang, et al. 2021. “Tracing the Genetic Footprints of Vertebrate Landing in Non-Teleost Ray-Finned Fishes.” Cell 184 (5): 1377-1391.e14.	SRR11149383	2021-02-04 00:09:50	2020-02-23 23:36:44	94075340	9407534000	0	100	5324		https://sra-downloadb.be-md.ncbi.nlm.nih.gov/sos5/sra-pub-zq-16/SRR011/11149/SRR11149383/SRR11149383.lite.1	SRX7785628	CL100102344_L02-2	RNA-Seq	RANDOM	TRANSCRIPTOMIC	PAIRED	0	0	BGISEQ	BGISEQ-500	SRP241982	PRJNA599026	3	599026	SRS6201451	SAMN13737669	simple	55291	Polypterus senegalus	Bichir_005	not determined	no	BGI	SRA1028785	public	7BEFDB2A0E0BEF607EEBB2035542BC9E	7D9BEE4F90CD82513DE52CFC88E7DEB7
Polypterus	Oral tissue	91.64	Bi, Xupeng, Kun Wang, Liandong Yang, Hailin Pan, Haifeng Jiang, Qiwei Wei, Miaoquan Fang, et al. 2021. “Tracing the Genetic Footprints of Vertebrate Landing in Non-Teleost Ray-Finned Fishes.” Cell 184 (5): 1377-1391.e14.	SRR11149384	2021-02-04 00:09:50	2020-02-23 23:29:11	88278270	8827827000	0	100	4950		https://sra-downloadb.be-md.ncbi.nlm.nih.gov/sos5/sra-pub-zq-16/SRR011/11149/SRR11149384/SRR11149384.lite.1	SRX7785627	CL100102344_L02	RNA-Seq	RANDOM	TRANSCRIPTOMIC	PAIRED	0	0	BGISEQ	BGISEQ-500	SRP241982	PRJNA599026	3	599026	SRS6201451	SAMN13737669	simple	55291	Polypterus senegalus	Bichir_005	not determined	no	BGI	SRA1028785	public	03412598D2569250A1D65038546B1994	610A900CF939F446AD1F2AB4DFB769F2
Polypterus	Oral tissue	94.63	Bi, Xupeng, Kun Wang, Liandong Yang, Hailin Pan, Haifeng Jiang, Qiwei Wei, Miaoquan Fang, et al. 2021. “Tracing the Genetic Footprints of Vertebrate Landing in Non-Teleost Ray-Finned Fishes.” Cell 184 (5): 1377-1391.e14.	SRR11149386	2021-02-04 00:09:50	2020-02-23 23:28:07	80982954	8098295400	0	100	4784		https://sra-downloadb.be-md.ncbi.nlm.nih.gov/sos5/sra-pub-zq-16/SRR011/11149/SRR11149386/SRR11149386.lite.1	SRX7785625	CL100102889_L02	RNA-Seq	RANDOM	TRANSCRIPTOMIC	PAIRED	0	0	BGISEQ	BGISEQ-500	SRP241982	PRJNA599026	3	599026	SRS6201451	SAMN13737669	simple	55291	Polypterus senegalus	Bichir_005	not determined	no	BGI	SRA1028785	public	CA5F6C188B53D930BE655555CD6B3267	4BA26D1EA0D290AA21B7107846B88347
Polypterus	Brain	95.17	Bi, Xupeng, Kun Wang, Liandong Yang, Hailin Pan, Haifeng Jiang, Qiwei Wei, Miaoquan Fang, et al. 2021. “Tracing the Genetic Footprints of Vertebrate Landing in Non-Teleost Ray-Finned Fishes.” Cell 184 (5): 1377-1391.e14.	SRR11149376	2021-02-04 00:09:50	2020-02-23 23:34:56	90436480	9043648000	0	100	5103		https://sra-downloadb.be-md.ncbi.nlm.nih.gov/sos9/sra-pub-zq-924/SRR011/11149/SRR11149376/SRR11149376.lite.1	SRX7785635	CL100102344_L02-6	RNA-Seq	RANDOM	TRANSCRIPTOMIC	PAIRED	0	0	BGISEQ	BGISEQ-500	SRP241982	PRJNA599026	3	599026	SRS6201452	SAMN13737670	simple	55291	Polypterus senegalus	Bichir_006	not determined	no	BGI	SRA1028785	public	61113ACC1D01E0C4ADEC3EC316F42952	7A7983312160075DAD3929F0A7C22CC0
Polypterus	Brain	94.63	Bi, Xupeng, Kun Wang, Liandong Yang, Hailin Pan, Haifeng Jiang, Qiwei Wei, Miaoquan Fang, et al. 2021. “Tracing the Genetic Footprints of Vertebrate Landing in Non-Teleost Ray-Finned Fishes.” Cell 184 (5): 1377-1391.e14.	SRR11149377	2021-02-04 00:09:50	2020-02-23 23:39:18	79428292	7942829200	0	100	4501		https://sra-downloadb.be-md.ncbi.nlm.nih.gov/sos5/sra-pub-zq-16/SRR011/11149/SRR11149377/SRR11149377.lite.1	SRX7785634	CL100102344_L02-5	RNA-Seq	RANDOM	TRANSCRIPTOMIC	PAIRED	0	0	BGISEQ	BGISEQ-500	SRP241982	PRJNA599026	3	599026	SRS6201452	SAMN13737670	simple	55291	Polypterus senegalus	Bichir_006	not determined	no	BGI	SRA1028785	public	363E0436759DA1AF9EDA28FEE2682D4E	3EF043A472B53326D1FDCC0E497C24F0
Polypterus	Brain	95.1	Bi, Xupeng, Kun Wang, Liandong Yang, Hailin Pan, Haifeng Jiang, Qiwei Wei, Miaoquan Fang, et al. 2021. “Tracing the Genetic Footprints of Vertebrate Landing in Non-Teleost Ray-Finned Fishes.” Cell 184 (5): 1377-1391.e14.	SRR11149378	2021-02-04 00:09:50	2020-02-24 00:38:23	101324632	10132463200	0	100	5738		https://sra-downloadb.be-md.ncbi.nlm.nih.gov/sos5/sra-pub-zq-16/SRR011/11149/SRR11149378/SRR11149378.lite.1	SRX7785633	CL100102344_L02-4	RNA-Seq	RANDOM	TRANSCRIPTOMIC	PAIRED	0	0	BGISEQ	BGISEQ-500	SRP241982	PRJNA599026	3	599026	SRS6201452	SAMN13737670	simple	55291	Polypterus senegalus	Bichir_006	not determined	no	BGI	SRA1028785	public	3D0CBA2BC06940CF99B8438361CDE53A	D87B984F21915592E71D411A9A114EA9
Polypterus	Brain	94.68	Bi, Xupeng, Kun Wang, Liandong Yang, Hailin Pan, Haifeng Jiang, Qiwei Wei, Miaoquan Fang, et al. 2021. “Tracing the Genetic Footprints of Vertebrate Landing in Non-Teleost Ray-Finned Fishes.” Cell 184 (5): 1377-1391.e14.	SRR11149379	2021-02-04 00:09:50	2020-02-23 23:27:00	86295586	8629558600	0	100	4975		https://sra-downloadb.be-md.ncbi.nlm.nih.gov/sos5/sra-pub-zq-16/SRR011/11149/SRR11149379/SRR11149379.lite.1	SRX7785632	CL100041083_L01-4	RNA-Seq	RANDOM	TRANSCRIPTOMIC	PAIRED	0	0	BGISEQ	BGISEQ-500	SRP241982	PRJNA599026	3	599026	SRS6201452	SAMN13737670	simple	55291	Polypterus senegalus	Bichir_006	not determined	no	BGI	SRA1028785	public	4EA9F24B9F032D5EC0E4B1E1956A7F07	3B5978B3B443BDB523691533BF72F58C
Polypterus	Brain	95.34	Bi, Xupeng, Kun Wang, Liandong Yang, Hailin Pan, Haifeng Jiang, Qiwei Wei, Miaoquan Fang, et al. 2021. “Tracing the Genetic Footprints of Vertebrate Landing in Non-Teleost Ray-Finned Fishes.” Cell 184 (5): 1377-1391.e14.	SRR11149380	2021-02-04 00:09:50	2020-02-23 23:25:46	85016176	8501617600	0	100	4766		https://sra-downloadb.be-md.ncbi.nlm.nih.gov/sos5/sra-pub-zq-16/SRR011/11149/SRR11149380/SRR11149380.lite.1	SRX7785631	CL100102344_L02-3	RNA-Seq	RANDOM	TRANSCRIPTOMIC	PAIRED	0	0	BGISEQ	BGISEQ-500	SRP241982	PRJNA599026	3	599026	SRS6201452	SAMN13737670	simple	55291	Polypterus senegalus	Bichir_006	not determined	no	BGI	SRA1028785	public	B4AB88DFA33FE9200F98045B6D35DF7A	1CAF575ACF62B301049382E0256C888A
Polypterus	Spinal cord	94.85	Bi, Xupeng, Kun Wang, Liandong Yang, Hailin Pan, Haifeng Jiang, Qiwei Wei, Miaoquan Fang, et al. 2021. “Tracing the Genetic Footprints of Vertebrate Landing in Non-Teleost Ray-Finned Fishes.” Cell 184 (5): 1377-1391.e14.	SRR11149482	2021-02-04 00:09:46	2020-02-24 00:51:30	42742790	4274279000	0	100	2465		https://sra-downloadb.be-md.ncbi.nlm.nih.gov/sos5/sra-pub-zq-16/SRR011/11149/SRR11149482/SRR11149482.lite.1	SRX7785529	CL100102344_L02-11	RNA-Seq	RANDOM	TRANSCRIPTOMIC	PAIRED	0	0	BGISEQ	BGISEQ-500	SRP241982	PRJNA599026	3	599026	SRS6201440	SAMN13737674	simple	55291	Polypterus senegalus	Bichir_010	not determined	no	BGI	SRA1028785	public	F82553CDBAC415DDDFEB8435F629819E	B8D959232265BAF4FDA1DB47B664B0AC
Polypterus	Spinal cord	95.12	Bi, Xupeng, Kun Wang, Liandong Yang, Hailin Pan, Haifeng Jiang, Qiwei Wei, Miaoquan Fang, et al. 2021. “Tracing the Genetic Footprints of Vertebrate Landing in Non-Teleost Ray-Finned Fishes.” Cell 184 (5): 1377-1391.e14.	SRR11149483	2021-02-04 00:09:46	2020-02-23 23:40:59	50083712	5008371200	0	100	2796		https://sra-downloadb.be-md.ncbi.nlm.nih.gov/sos5/sra-pub-zq-16/SRR011/11149/SRR11149483/SRR11149483.lite.1	SRX7785528	CL100102344_L02-10	RNA-Seq	RANDOM	TRANSCRIPTOMIC	PAIRED	0	0	BGISEQ	BGISEQ-500	SRP241982	PRJNA599026	3	599026	SRS6201440	SAMN13737674	simple	55291	Polypterus senegalus	Bichir_010	not determined	no	BGI	SRA1028785	public	4441BCD71B58F14A51D7A73AA8E5531A	944126BBCCFC09DDC589D3B7449040DC
Polypterus	Spinal cord	94.92	Bi, Xupeng, Kun Wang, Liandong Yang, Hailin Pan, Haifeng Jiang, Qiwei Wei, Miaoquan Fang, et al. 2021. “Tracing the Genetic Footprints of Vertebrate Landing in Non-Teleost Ray-Finned Fishes.” Cell 184 (5): 1377-1391.e14.	SRR11149484	2021-02-04 00:09:46	2020-02-24 00:56:22	42742792	4274279200	0	100	2458		https://sra-downloadb.be-md.ncbi.nlm.nih.gov/sos5/sra-pub-zq-16/SRR011/11149/SRR11149484/SRR11149484.lite.1	SRX7785527	CL100102344_L02-9	RNA-Seq	RANDOM	TRANSCRIPTOMIC	PAIRED	0	0	BGISEQ	BGISEQ-500	SRP241982	PRJNA599026	3	599026	SRS6201440	SAMN13737674	simple	55291	Polypterus senegalus	Bichir_010	not determined	no	BGI	SRA1028785	public	A3866A07BD5B08B557A618865080525F	8F8D1EA356CAB85C5B176CB63A1ED600
Polypterus	Spinal cord	95.17	Bi, Xupeng, Kun Wang, Liandong Yang, Hailin Pan, Haifeng Jiang, Qiwei Wei, Miaoquan Fang, et al. 2021. “Tracing the Genetic Footprints of Vertebrate Landing in Non-Teleost Ray-Finned Fishes.” Cell 184 (5): 1377-1391.e14.	SRR11149485	2021-02-04 00:09:46	2020-02-23 23:45:36	50083714	5008371400	0	100	2792		https://sra-downloadb.be-md.ncbi.nlm.nih.gov/sos5/sra-pub-zq-16/SRR011/11149/SRR11149485/SRR11149485.lite.1	SRX7785526	CL100102344_L02-8	RNA-Seq	RANDOM	TRANSCRIPTOMIC	PAIRED	0	0	BGISEQ	BGISEQ-500	SRP241982	PRJNA599026	3	599026	SRS6201440	SAMN13737674	simple	55291	Polypterus senegalus	Bichir_010	not determined	no	BGI	SRA1028785	public	840B4466DE8313B8DF7D49B3FAF5DCEE	4D26A75D5475F283390C14EF58A51BD4
Polypterus	Spinal cord	95.42	Bi, Xupeng, Kun Wang, Liandong Yang, Hailin Pan, Haifeng Jiang, Qiwei Wei, Miaoquan Fang, et al. 2021. “Tracing the Genetic Footprints of Vertebrate Landing in Non-Teleost Ray-Finned Fishes.” Cell 184 (5): 1377-1391.e14.	SRR11149486	2021-02-04 00:09:46	2020-02-23 23:50:42	77333700	7733370000	0	100	4347		https://sra-downloadb.be-md.ncbi.nlm.nih.gov/sos5/sra-pub-zq-16/SRR011/11149/SRR11149486/SRR11149486.lite.1	SRX7785525	CL100102344_L02-7	RNA-Seq	RANDOM	TRANSCRIPTOMIC	PAIRED	0	0	BGISEQ	BGISEQ-500	SRP241982	PRJNA599026	3	599026	SRS6201440	SAMN13737674	simple	55291	Polypterus senegalus	Bichir_010	not determined	no	BGI	SRA1028785	public	9D7EAE5C2A4677ADD7F668E107BAF3A0	6657B066102F692839D9EA52039FB7F6
Polypterus	Gill	90.06	Kimura, Yuki, Nobuaki Nakamuta, and Masato Nikaido. 2023. “Plastic Loss of Motile Cilia in the Gills of Polypterus in Response to High CO2 or Terrestrial Environments.” Ecology and Evolution 13 (4): e9964.	DRR458334	2023-04-14 13:26:27	2023-04-14 12:43:41	24575173	4964184946	24575173	202	1853		https://sra-downloadb.be-md.ncbi.nlm.nih.gov/sos4/sra-pub-zq-3/DRR000/458/DRR458334/DRR458334.lite.1	DRX442601	Polypterus_gill_RNA-seq_aquantic01	RNA-Seq	Oligo-dT	TRANSCRIPTOMIC	PAIRED	101	0	ILLUMINA	Illumina NovaSeq 6000	DRP009865	PRJDB13172	3	955441	DRS296060	SAMD00446542	simple	55291	Polypterus senegalus	SAMD00446542	missing	no	TITECH	DRA016080	public	3324DB1887ECAD4E964255B5FA217852	7ABE4211B270F1753F223C93E2F9C3A6
Polypterus	Gill	90.29	Kimura, Yuki, Nobuaki Nakamuta, and Masato Nikaido. 2023. “Plastic Loss of Motile Cilia in the Gills of Polypterus in Response to High CO2 or Terrestrial Environments.” Ecology and Evolution 13 (4): e9964.	DRR458335	2023-04-14 13:26:27	2023-04-14 12:42:38	27264114	5507351028	27264114	202	2054		https://sra-downloadb.be-md.ncbi.nlm.nih.gov/sos4/sra-pub-zq-3/DRR000/458/DRR458335/DRR458335.lite.1	DRX442602	Polypterus_gill_RNA-seq_aquantic02	RNA-Seq	Oligo-dT	TRANSCRIPTOMIC	PAIRED	101	0	ILLUMINA	Illumina NovaSeq 6000	DRP009865	PRJDB13172	3	955441	DRS296061	SAMD00446543	simple	55291	Polypterus senegalus	SAMD00446543	missing	no	TITECH	DRA016080	public	B8509396D312C452CAF04BB1F8E45927	658C3FEA0FF3F044A0F697B6A530E483
Polypterus	Gill	89.6	Kimura, Yuki, Nobuaki Nakamuta, and Masato Nikaido. 2023. “Plastic Loss of Motile Cilia in the Gills of Polypterus in Response to High CO2 or Terrestrial Environments.” Ecology and Evolution 13 (4): e9964.	DRR458336	2023-04-14 13:26:27	2023-04-14 12:43:28	27132376	5480739952	27132376	202	2056		https://sra-downloadb.be-md.ncbi.nlm.nih.gov/sos4/sra-pub-zq-3/DRR000/458/DRR458336/DRR458336.lite.1	DRX442603	Polypterus_gill_RNA-seq_aquantic03	RNA-Seq	Oligo-dT	TRANSCRIPTOMIC	PAIRED	101	0	ILLUMINA	Illumina NovaSeq 6000	DRP009865	PRJDB13172	3	955441	DRS296062	SAMD00446544	simple	55291	Polypterus senegalus	SAMD00446544	missing	no	TITECH	DRA016080	public	3DB6E8B65F1F4379EEED25251A8948E5	CC4B247F0AE5183CC6658B3444F48874
Polypterus	Gill	93.53	Bi, Xupeng, Kun Wang, Liandong Yang, Hailin Pan, Haifeng Jiang, Qiwei Wei, Miaoquan Fang, et al. 2021. “Tracing the Genetic Footprints of Vertebrate Landing in Non-Teleost Ray-Finned Fishes.” Cell 184 (5): 1377-1391.e14.	SRR11149387	2021-02-04 00:09:50	2020-02-23 23:23:31	53533364	5353336400	0	100	3074		https://sra-downloadb.be-md.ncbi.nlm.nih.gov/sos5/sra-pub-zq-16/SRR011/11149/SRR11149387/SRR11149387.lite.1	SRX7785624	CL100041083_L01-3	RNA-Seq	RANDOM	TRANSCRIPTOMIC	PAIRED	0	0	BGISEQ	BGISEQ-500	SRP241982	PRJNA599026	3	599026	SRS6201450	SAMN13737668	simple	55291	Polypterus senegalus	Bichir_004	not determined	no	BGI	SRA1028785	public	B77CEBBA4A096B41F771EF0D04B00F3A	541791FA826245F8A474636347B03DDE
Polypterus	Gill	93.95	Bi, Xupeng, Kun Wang, Liandong Yang, Hailin Pan, Haifeng Jiang, Qiwei Wei, Miaoquan Fang, et al. 2021. “Tracing the Genetic Footprints of Vertebrate Landing in Non-Teleost Ray-Finned Fishes.” Cell 184 (5): 1377-1391.e14.	SRR11149388	2021-02-04 00:09:50	2020-02-23 23:24:06	69302136	6930213600	0	100	3996		https://sra-downloadb.be-md.ncbi.nlm.nih.gov/sos5/sra-pub-zq-16/SRR011/11149/SRR11149388/SRR11149388.lite.1	SRX7785623	CL100102884_L02-7	RNA-Seq	RANDOM	TRANSCRIPTOMIC	PAIRED	0	0	BGISEQ	BGISEQ-500	SRP241982	PRJNA599026	3	599026	SRS6201450	SAMN13737668	simple	55291	Polypterus senegalus	Bichir_004	not determined	no	BGI	SRA1028785	public	A99053CD1C4A5409138B575DE40DA473	DD3A081601D8509B2AD8F254842A8D97
Polypterus	Gill	92.9	Bi, Xupeng, Kun Wang, Liandong Yang, Hailin Pan, Haifeng Jiang, Qiwei Wei, Miaoquan Fang, et al. 2021. “Tracing the Genetic Footprints of Vertebrate Landing in Non-Teleost Ray-Finned Fishes.” Cell 184 (5): 1377-1391.e14.	SRR11149389	2021-02-04 00:09:50	2020-02-23 23:23:23	55867130	5586713000	0	100	3227		https://sra-downloadb.be-md.ncbi.nlm.nih.gov/sos9/sra-pub-zq-922/SRR011/11149/SRR11149389/SRR11149389.lite.1	SRX7785622	CL100041083_L01-2	RNA-Seq	RANDOM	TRANSCRIPTOMIC	PAIRED	0	0	BGISEQ	BGISEQ-500	SRP241982	PRJNA599026	3	599026	SRS6201450	SAMN13737668	simple	55291	Polypterus senegalus	Bichir_004	not determined	no	BGI	SRA1028785	public	8532D64CE8C5FBD243FA1175A8115D12	74B2522296175D39ECA153365A32F518
Polypterus	Gill	94.55	Bi, Xupeng, Kun Wang, Liandong Yang, Hailin Pan, Haifeng Jiang, Qiwei Wei, Miaoquan Fang, et al. 2021. “Tracing the Genetic Footprints of Vertebrate Landing in Non-Teleost Ray-Finned Fishes.” Cell 184 (5): 1377-1391.e14.	SRR11149390	2021-02-04 00:09:49	2020-02-23 23:32:28	87158304	8715830400	0	100	5009		https://sra-downloadb.be-md.ncbi.nlm.nih.gov/sos5/sra-pub-zq-16/SRR011/11149/SRR11149390/SRR11149390.lite.1	SRX7785621	CL100102884_L02-6	RNA-Seq	RANDOM	TRANSCRIPTOMIC	PAIRED	0	0	BGISEQ	BGISEQ-500	SRP241982	PRJNA599026	3	599026	SRS6201450	SAMN13737668	simple	55291	Polypterus senegalus	Bichir_004	not determined	no	BGI	SRA1028785	public	50A073C4281F01B10C522639510CDC71	D8C008691CC1807C869B9080F38BD96F
Polypterus	Gill	93.49	Bi, Xupeng, Kun Wang, Liandong Yang, Hailin Pan, Haifeng Jiang, Qiwei Wei, Miaoquan Fang, et al. 2021. “Tracing the Genetic Footprints of Vertebrate Landing in Non-Teleost Ray-Finned Fishes.” Cell 184 (5): 1377-1391.e14.	SRR11149391	2021-02-04 00:09:49	2020-02-23 23:22:32	50627402	5062740200	0	100	2912		https://sra-downloadb.be-md.ncbi.nlm.nih.gov/sos9/sra-pub-zq-924/SRR011/11149/SRR11149391/SRR11149391.lite.1	SRX7785620	CL100041083_L01	RNA-Seq	RANDOM	TRANSCRIPTOMIC	PAIRED	0	0	BGISEQ	BGISEQ-500	SRP241982	PRJNA599026	3	599026	SRS6201450	SAMN13737668	simple	55291	Polypterus senegalus	Bichir_004	not determined	no	BGI	SRA1028785	public	4262AE1A5E21D539ED178E0705C2AF09	6C17AF28D8C6D33DF21F4D8396A6FF9A
Polypterus	Lung	95.29	Bi, Xupeng, Kun Wang, Liandong Yang, Hailin Pan, Haifeng Jiang, Qiwei Wei, Miaoquan Fang, et al. 2021. “Tracing the Genetic Footprints of Vertebrate Landing in Non-Teleost Ray-Finned Fishes.” Cell 184 (5): 1377-1391.e14.	SRR11149476	2021-02-04 00:09:46	2020-02-23 23:55:41	76823984	7682398400	0	100	4376		https://sra-downloadb.be-md.ncbi.nlm.nih.gov/sos9/sra-pub-zq-922/SRR011/11149/SRR11149476/SRR11149476.lite.1	SRX7785535	CL100102884_L02-16	RNA-Seq	RANDOM	TRANSCRIPTOMIC	PAIRED	0	0	BGISEQ	BGISEQ-500	SRP241982	PRJNA599026	3	599026	SRS6201441	SAMN13737675	simple	55291	Polypterus senegalus	Bichir_011	not determined	no	BGI	SRA1028785	public	98B663F894261F5BDD1B335415E7F40B	6DE2BF08A4A75A7BD4A067222E0C1D67
Polypterus	Lung	94.97	Bi, Xupeng, Kun Wang, Liandong Yang, Hailin Pan, Haifeng Jiang, Qiwei Wei, Miaoquan Fang, et al. 2021. “Tracing the Genetic Footprints of Vertebrate Landing in Non-Teleost Ray-Finned Fishes.” Cell 184 (5): 1377-1391.e14.	SRR11149477	2021-02-04 00:09:46	2020-02-23 23:56:29	89049252	8904925200	0	100	5071		https://sra-downloadb.be-md.ncbi.nlm.nih.gov/sos5/sra-pub-zq-11/SRR011/149/SRR11149477/SRR11149477.lite.1	SRX7785534	CL100102884_L02-15	RNA-Seq	RANDOM	TRANSCRIPTOMIC	PAIRED	0	0	BGISEQ	BGISEQ-500	SRP241982	PRJNA599026	3	599026	SRS6201441	SAMN13737675	simple	55291	Polypterus senegalus	Bichir_011	not determined	no	BGI	SRA1028785	public	B5FD0C4E544ADC8A865DF881C693927D	9DC2D71C9685FB8E2D707F76673E38EC
Polypterus	Lung	94.51	Bi, Xupeng, Kun Wang, Liandong Yang, Hailin Pan, Haifeng Jiang, Qiwei Wei, Miaoquan Fang, et al. 2021. “Tracing the Genetic Footprints of Vertebrate Landing in Non-Teleost Ray-Finned Fishes.” Cell 184 (5): 1377-1391.e14.	SRR11149478	2021-02-04 00:09:46	2020-02-23 23:49:05	79030868	7903086800	0	100	4539		https://sra-downloadb.be-md.ncbi.nlm.nih.gov/sos5/sra-pub-zq-16/SRR011/11149/SRR11149478/SRR11149478.lite.1	SRX7785533	CL100102884_L02-14	RNA-Seq	RANDOM	TRANSCRIPTOMIC	PAIRED	0	0	BGISEQ	BGISEQ-500	SRP241982	PRJNA599026	3	599026	SRS6201441	SAMN13737675	simple	55291	Polypterus senegalus	Bichir_011	not determined	no	BGI	SRA1028785	public	023D1D9AF849DD28538C03DFDFE7588A	E71BBD11720D96FF75C4DD318D96A636
Polypterus	Lung	94.89	Bi, Xupeng, Kun Wang, Liandong Yang, Hailin Pan, Haifeng Jiang, Qiwei Wei, Miaoquan Fang, et al. 2021. “Tracing the Genetic Footprints of Vertebrate Landing in Non-Teleost Ray-Finned Fishes.” Cell 184 (5): 1377-1391.e14.	SRR11149479	2021-02-04 00:09:46	2020-02-23 23:52:42	80528244	8052824400	0	100	4621		https://sra-downloadb.be-md.ncbi.nlm.nih.gov/sos5/sra-pub-zq-11/SRR011/149/SRR11149479/SRR11149479.lite.1	SRX7785532	CL100041083_L01-7	RNA-Seq	RANDOM	TRANSCRIPTOMIC	PAIRED	0	0	BGISEQ	BGISEQ-500	SRP241982	PRJNA599026	3	599026	SRS6201441	SAMN13737675	simple	55291	Polypterus senegalus	Bichir_011	not determined	no	BGI	SRA1028785	public	FC30F584C5BCF952E857EEB67CA7F583	3F241796086C9313B94961B22A372633
Polypterus	Lung	94.25	Bi, Xupeng, Kun Wang, Liandong Yang, Hailin Pan, Haifeng Jiang, Qiwei Wei, Miaoquan Fang, et al. 2021. “Tracing the Genetic Footprints of Vertebrate Landing in Non-Teleost Ray-Finned Fishes.” Cell 184 (5): 1377-1391.e14.	SRR11149481	2021-02-04 00:09:46	2020-02-23 23:50:04	81787456	8178745600	0	100	4688		https://sra-downloadb.be-md.ncbi.nlm.nih.gov/sos5/sra-pub-zq-16/SRR011/11149/SRR11149481/SRR11149481.lite.1	SRX7785530	CL100102884_L02-13	RNA-Seq	RANDOM	TRANSCRIPTOMIC	PAIRED	0	0	BGISEQ	BGISEQ-500	SRP241982	PRJNA599026	3	599026	SRS6201441	SAMN13737675	simple	55291	Polypterus senegalus	Bichir_011	not determined	no	BGI	SRA1028785	public	C05CF125A1A185A97F969ED11E24E719	D2A736E1D9F1B33D336F9DF93879ED47
Polypterus	Heart	95.72	Bi, Xupeng, Kun Wang, Liandong Yang, Hailin Pan, Haifeng Jiang, Qiwei Wei, Miaoquan Fang, et al. 2021. “Tracing the Genetic Footprints of Vertebrate Landing in Non-Teleost Ray-Finned Fishes.” Cell 184 (5): 1377-1391.e14.	SRR11149364	2021-02-04 00:09:50	2020-02-24 00:24:20	96544624	9654462400	0	100	5609		https://sra-downloadb.be-md.ncbi.nlm.nih.gov/sos5/sra-pub-zq-16/SRR011/11149/SRR11149364/SRR11149364.lite.1	SRX7785647	CL100102884_L02-9	RNA-Seq	RANDOM	TRANSCRIPTOMIC	PAIRED	0	0	BGISEQ	BGISEQ-500	SRP241982	PRJNA599026	3	599026	SRS6201439	SAMN13737673	simple	55291	Polypterus senegalus	Bichir_009	not determined	no	BGI	SRA1028785	public	181410772466331DCA632126771D5DA6	D8F85155B5A8C1DED266766EE4008E29
Polypterus	Heart	93.86	Bi, Xupeng, Kun Wang, Liandong Yang, Hailin Pan, Haifeng Jiang, Qiwei Wei, Miaoquan Fang, et al. 2021. “Tracing the Genetic Footprints of Vertebrate Landing in Non-Teleost Ray-Finned Fishes.” Cell 184 (5): 1377-1391.e14.	SRR11149487	2021-02-04 00:09:46	2020-02-23 23:48:51	75587124	7558712400	0	100	4351		https://sra-downloadb.be-md.ncbi.nlm.nih.gov/sos5/sra-pub-zq-16/SRR011/11149/SRR11149487/SRR11149487.lite.1	SRX7785524	CL100041083_L01-6	RNA-Seq	RANDOM	TRANSCRIPTOMIC	PAIRED	0	0	BGISEQ	BGISEQ-500	SRP241982	PRJNA599026	3	599026	SRS6201439	SAMN13737673	simple	55291	Polypterus senegalus	Bichir_009	not determined	no	BGI	SRA1028785	public	DA44D6F157A3EA20E8D159CE77F382A0	7479C24728F199F23F9031247632E087
Polypterus	Heart	95.39	Bi, Xupeng, Kun Wang, Liandong Yang, Hailin Pan, Haifeng Jiang, Qiwei Wei, Miaoquan Fang, et al. 2021. “Tracing the Genetic Footprints of Vertebrate Landing in Non-Teleost Ray-Finned Fishes.” Cell 184 (5): 1377-1391.e14.	SRR11149488	2021-02-04 00:09:46	2020-02-23 23:55:03	86809994	8680999400	0	100	5028		https://sra-downloadb.be-md.ncbi.nlm.nih.gov/sos5/sra-pub-zq-16/SRR011/11149/SRR11149488/SRR11149488.lite.1	SRX7785523	CL100102884_L02-12	RNA-Seq	RANDOM	TRANSCRIPTOMIC	PAIRED	0	0	BGISEQ	BGISEQ-500	SRP241982	PRJNA599026	3	599026	SRS6201439	SAMN13737673	simple	55291	Polypterus senegalus	Bichir_009	not determined	no	BGI	SRA1028785	public	68DA1B49374892729D90908154EA5C8C	C118A3FECBFC27E2F96BFDAE503C224D
Polypterus	Heart	95.44	Bi, Xupeng, Kun Wang, Liandong Yang, Hailin Pan, Haifeng Jiang, Qiwei Wei, Miaoquan Fang, et al. 2021. “Tracing the Genetic Footprints of Vertebrate Landing in Non-Teleost Ray-Finned Fishes.” Cell 184 (5): 1377-1391.e14.	SRR11149489	2021-02-04 00:09:46	2020-02-23 23:51:56	87875600	8787560000	0	100	5041		https://sra-downloadb.be-md.ncbi.nlm.nih.gov/sos5/sra-pub-zq-16/SRR011/11149/SRR11149489/SRR11149489.lite.1	SRX7785522	CL100102884_L02-11	RNA-Seq	RANDOM	TRANSCRIPTOMIC	PAIRED	0	0	BGISEQ	BGISEQ-500	SRP241982	PRJNA599026	3	599026	SRS6201439	SAMN13737673	simple	55291	Polypterus senegalus	Bichir_009	not determined	no	BGI	SRA1028785	public	660EA0B14DFEA384BADAD07BBA2705C6	5C14034CE5B346FE7D237D570FEF1B68
Polypterus	Heart	96.01	Bi, Xupeng, Kun Wang, Liandong Yang, Hailin Pan, Haifeng Jiang, Qiwei Wei, Miaoquan Fang, et al. 2021. “Tracing the Genetic Footprints of Vertebrate Landing in Non-Teleost Ray-Finned Fishes.” Cell 184 (5): 1377-1391.e14.	SRR11149490	2021-02-04 00:09:46	2020-02-24 00:01:58	76618324	7661832400	0	100	4385		https://sra-downloadb.be-md.ncbi.nlm.nih.gov/sos5/sra-pub-zq-16/SRR011/11149/SRR11149490/SRR11149490.lite.1	SRX7785521	CL100102884_L02-10	RNA-Seq	RANDOM	TRANSCRIPTOMIC	PAIRED	0	0	BGISEQ	BGISEQ-500	SRP241982	PRJNA599026	3	599026	SRS6201439	SAMN13737673	simple	55291	Polypterus senegalus	Bichir_009	not determined	no	BGI	SRA1028785	public	BA9636373057C3B519ABF5BD6718998E	8E9782680FD2E58A4D554FD9D1314DE1
Polypterus	Intestine	87.74	this study	DRR797555	HOLD									DRX776200		RNA-Seq	Oligo-dT	TRANSCRIPTOMIC	PAIRED			ILLUMINA	Illumina NovaSeq X		PSUB046562				SAMD01775553		55291	Polypterus senegalus
Polypterus	Liver	96.42	Bi, Xupeng, Kun Wang, Liandong Yang, Hailin Pan, Haifeng Jiang, Qiwei Wei, Miaoquan Fang, et al. 2021. “Tracing the Genetic Footprints of Vertebrate Landing in Non-Teleost Ray-Finned Fishes.” Cell 184 (5): 1377-1391.e14.	SRR11149341	2021-02-04 00:09:51	2020-02-24 00:25:11	40184788	4018478800	0	100	2311		https://sra-downloadb.be-md.ncbi.nlm.nih.gov/sos5/sra-pub-zq-16/SRR011/11149/SRR11149341/SRR11149341.lite.1	SRX7785670	CL100102884_L02	RNA-Seq	RANDOM	TRANSCRIPTOMIC	PAIRED	0	0	BGISEQ	BGISEQ-500	SRP241982	PRJNA599026	3	599026	SRS6201422	SAMN13737667	simple	55291	Polypterus senegalus	Bichir_003	not determined	no	BGI	SRA1028785	public	06E60CB2BF7956907A7A59099C8470C2	F3B83DE4C03E78417D9506F4910E7F45
Polypterus	Liver	96.44	Bi, Xupeng, Kun Wang, Liandong Yang, Hailin Pan, Haifeng Jiang, Qiwei Wei, Miaoquan Fang, et al. 2021. “Tracing the Genetic Footprints of Vertebrate Landing in Non-Teleost Ray-Finned Fishes.” Cell 184 (5): 1377-1391.e14.	SRR11149392	2021-02-04 00:09:49	2020-02-24 00:37:13	40184786	4018478600	0	100	2302		https://sra-downloadb.be-md.ncbi.nlm.nih.gov/sos5/sra-pub-zq-16/SRR011/11149/SRR11149392/SRR11149392.lite.1	SRX7785619	CL100102884_L02-5	RNA-Seq	RANDOM	TRANSCRIPTOMIC	PAIRED	0	0	BGISEQ	BGISEQ-500	SRP241982	PRJNA599026	3	599026	SRS6201422	SAMN13737667	simple	55291	Polypterus senegalus	Bichir_003	not determined	no	BGI	SRA1028785	public	3F28654B32439197161A275FF496BFEE	B92AF39C6B61C05A5785BC211366ECEB
Polypterus	Liver	96.57	Bi, Xupeng, Kun Wang, Liandong Yang, Hailin Pan, Haifeng Jiang, Qiwei Wei, Miaoquan Fang, et al. 2021. “Tracing the Genetic Footprints of Vertebrate Landing in Non-Teleost Ray-Finned Fishes.” Cell 184 (5): 1377-1391.e14.	SRR11149393	2021-02-04 00:09:49	2020-02-23 23:26:05	77643524	7764352400	0	100	4492		https://sra-downloadb.be-md.ncbi.nlm.nih.gov/sos5/sra-pub-zq-16/SRR011/11149/SRR11149393/SRR11149393.lite.1	SRX7785618	CL100102884_L02-4	RNA-Seq	RANDOM	TRANSCRIPTOMIC	PAIRED	0	0	BGISEQ	BGISEQ-500	SRP241982	PRJNA599026	3	599026	SRS6201422	SAMN13737667	simple	55291	Polypterus senegalus	Bichir_003	not determined	no	BGI	SRA1028785	public	451C1D13187280E1F5407B1B74300E21	8F83A6EEBA5E2C45F4457A5868A68E8E
Polypterus	Liver	96.82	Bi, Xupeng, Kun Wang, Liandong Yang, Hailin Pan, Haifeng Jiang, Qiwei Wei, Miaoquan Fang, et al. 2021. “Tracing the Genetic Footprints of Vertebrate Landing in Non-Teleost Ray-Finned Fishes.” Cell 184 (5): 1377-1391.e14.	SRR11149394	2021-02-04 00:09:49	2020-02-23 23:28:19	82623802	8262380200	0	100	4772		https://sra-downloadb.be-md.ncbi.nlm.nih.gov/sos5/sra-pub-zq-16/SRR011/11149/SRR11149394/SRR11149394.lite.1	SRX7785617	CL100102884_L02-3	RNA-Seq	RANDOM	TRANSCRIPTOMIC	PAIRED	0	0	BGISEQ	BGISEQ-500	SRP241982	PRJNA599026	3	599026	SRS6201422	SAMN13737667	simple	55291	Polypterus senegalus	Bichir_003	not determined	no	BGI	SRA1028785	public	A07414745956DCDBC83D79791FA9C36F	DF4E694F4727F5DD2733389461C70B9F
Polypterus	Liver	96.16	Bi, Xupeng, Kun Wang, Liandong Yang, Hailin Pan, Haifeng Jiang, Qiwei Wei, Miaoquan Fang, et al. 2021. “Tracing the Genetic Footprints of Vertebrate Landing in Non-Teleost Ray-Finned Fishes.” Cell 184 (5): 1377-1391.e14.	SRR11149587	2021-02-04 00:09:42	2020-02-24 00:01:28	79847244	7984724400	0	100	4607		https://sra-downloadb.be-md.ncbi.nlm.nih.gov/sos9/sra-pub-zq-924/SRR011/11149/SRR11149587/SRR11149587.lite.1	SRX7785424	CL100102884_L02-2	RNA-Seq	RANDOM	TRANSCRIPTOMIC	PAIRED	0	0	BGISEQ	BGISEQ-500	SRP241982	PRJNA599026	3	599026	SRS6201422	SAMN13737667	simple	55291	Polypterus senegalus	Bichir_003	not determined	no	BGI	SRA1028785	public	625AE443C977383D7512050784BFA68C	18FD37A539B986ABCDEA443658BB0A14
Polypterus	Kidney	88.77		DRR538978	HOLD (unpublished data, provided by Y. Kimura)											RNA-Seq	RANDOM	TRANSCRIPTOMIC	PAIRED			ILLUMINA	Illumina NovaSeq 6000		PRJDB17685						55291	Polypterus senegalus
Polypterus	Kidney	89.1		DRR538979	HOLD (unpublished data, provided by Y. Kimura)											RNA-Seq	RANDOM	TRANSCRIPTOMIC	PAIRED			ILLUMINA	Illumina NovaSeq 6000		PRJDB17685						55291	Polypterus senegalus
Polypterus	Kidney	87.54		DRR538980	HOLD (unpublished data, provided by Y. Kimura)											RNA-Seq	RANDOM	TRANSCRIPTOMIC	PAIRED			ILLUMINA	Illumina NovaSeq 6000		PRJDB17685						55291	Polypterus senegalus
Polypterus	Kidney	91.39		DRR538981	HOLD (unpublished data, provided by Y. Kimura)											RNA-Seq	RANDOM	TRANSCRIPTOMIC	PAIRED			ILLUMINA	Illumina NovaSeq 6000		PRJDB17685						55291	Polypterus senegalus
Polypterus	Kidney	92.86		DRR538982	HOLD (unpublished data, provided by Y. Kimura)											RNA-Seq	RANDOM	TRANSCRIPTOMIC	PAIRED			ILLUMINA	Illumina NovaSeq 6000		PRJDB17685						55291	Polypterus senegalus
Polypterus	Kidney	88.1		DRR538983	HOLD (unpublished data, provided by Y. Kimura)											RNA-Seq	RANDOM	TRANSCRIPTOMIC	PAIRED			ILLUMINA	Illumina NovaSeq 6000		PRJDB17685						55291	Polypterus senegalus
Polypterus	Pectoral fin	92.25	this study	DRR797556	HOLD									DRX776201		RNA-Seq	Oligo-dT	TRANSCRIPTOMIC	PAIRED			ILLUMINA	Illumina NovaSeq 6000		PSUB046562				SAMD01775554		55291	Polypterus senegalus
Polypterus	Skin	96.13	Bi, Xupeng, Kun Wang, Liandong Yang, Hailin Pan, Haifeng Jiang, Qiwei Wei, Miaoquan Fang, et al. 2021. “Tracing the Genetic Footprints of Vertebrate Landing in Non-Teleost Ray-Finned Fishes.” Cell 184 (5): 1377-1391.e14.	SRR11149365	2021-02-04 00:09:50	2020-02-23 23:13:40	65085484	6508548400	0	100	3689		https://sra-downloadb.be-md.ncbi.nlm.nih.gov/sos5/sra-pub-zq-16/SRR011/11149/SRR11149365/SRR11149365.lite.1	SRX7785646	CL100102141_L02-7	RNA-Seq	RANDOM	TRANSCRIPTOMIC	PAIRED	0	0	BGISEQ	BGISEQ-500	SRP241982	PRJNA599026	3	599026	SRS6201454	SAMN13737672	simple	55291	Polypterus senegalus	Bichir_008	not determined	no	BGI	SRA1028785	public	EE306CC860EEBC2B48321B23C31CCD9E	485137C711E58ABA48CB3C0D362C0163
Polypterus	Skin	96.14	Bi, Xupeng, Kun Wang, Liandong Yang, Hailin Pan, Haifeng Jiang, Qiwei Wei, Miaoquan Fang, et al. 2021. “Tracing the Genetic Footprints of Vertebrate Landing in Non-Teleost Ray-Finned Fishes.” Cell 184 (5): 1377-1391.e14.	SRR11149366	2021-02-04 00:09:50	2020-02-23 23:25:17	63924898	6392489800	0	100	3575		https://sra-downloadb.be-md.ncbi.nlm.nih.gov/sos9/sra-pub-zq-922/SRR011/11149/SRR11149366/SRR11149366.lite.1	SRX7785645	CL100041087_L01	RNA-Seq	RANDOM	TRANSCRIPTOMIC	PAIRED	0	0	BGISEQ	BGISEQ-500	SRP241982	PRJNA599026	3	599026	SRS6201454	SAMN13737672	simple	55291	Polypterus senegalus	Bichir_008	not determined	no	BGI	SRA1028785	public	8C70A54301743E58CCB55A20BBE3D930	0C62DCEF95C7BFD937CE88A523B5E374
Polypterus	Skin	96.11	Bi, Xupeng, Kun Wang, Liandong Yang, Hailin Pan, Haifeng Jiang, Qiwei Wei, Miaoquan Fang, et al. 2021. “Tracing the Genetic Footprints of Vertebrate Landing in Non-Teleost Ray-Finned Fishes.” Cell 184 (5): 1377-1391.e14.	SRR11149367	2021-02-04 00:09:50	2020-02-23 23:27:17	87818626	8781862600	0	100	5047		https://sra-downloadb.be-md.ncbi.nlm.nih.gov/sos5/sra-pub-zq-16/SRR011/11149/SRR11149367/SRR11149367.lite.1	SRX7785644	CL100102141_L02-6	RNA-Seq	RANDOM	TRANSCRIPTOMIC	PAIRED	0	0	BGISEQ	BGISEQ-500	SRP241982	PRJNA599026	3	599026	SRS6201454	SAMN13737672	simple	55291	Polypterus senegalus	Bichir_008	not determined	no	BGI	SRA1028785	public	3AC1D29795DE00886A768FC9C43E8956	69593F1C0EAC104A1911A1C82F6D63A9
Polypterus	Skin	96.12	Bi, Xupeng, Kun Wang, Liandong Yang, Hailin Pan, Haifeng Jiang, Qiwei Wei, Miaoquan Fang, et al. 2021. “Tracing the Genetic Footprints of Vertebrate Landing in Non-Teleost Ray-Finned Fishes.” Cell 184 (5): 1377-1391.e14.	SRR11149368	2021-02-04 00:09:50	2020-02-23 23:28:44	90023042	9002304200	0	100	5099		https://sra-downloadb.be-md.ncbi.nlm.nih.gov/sos5/sra-pub-zq-16/SRR011/11149/SRR11149368/SRR11149368.lite.1	SRX7785643	CL100102141_L02-5	RNA-Seq	RANDOM	TRANSCRIPTOMIC	PAIRED	0	0	BGISEQ	BGISEQ-500	SRP241982	PRJNA599026	3	599026	SRS6201454	SAMN13737672	simple	55291	Polypterus senegalus	Bichir_008	not determined	no	BGI	SRA1028785	public	F8167689BD62CF3657B0DAB2E4A0A440	C41FD1E5D848B9737B8BF034FE92C960
Polypterus	Skin	95.82	Bi, Xupeng, Kun Wang, Liandong Yang, Hailin Pan, Haifeng Jiang, Qiwei Wei, Miaoquan Fang, et al. 2021. “Tracing the Genetic Footprints of Vertebrate Landing in Non-Teleost Ray-Finned Fishes.” Cell 184 (5): 1377-1391.e14.	SRR11149369	2021-02-04 00:09:50	2020-02-23 23:34:04	80086664	8008666400	0	100	4612		https://sra-downloadb.be-md.ncbi.nlm.nih.gov/sos5/sra-pub-zq-16/SRR011/11149/SRR11149369/SRR11149369.lite.1	SRX7785642	CL100102884_L02-8	RNA-Seq	RANDOM	TRANSCRIPTOMIC	PAIRED	0	0	BGISEQ	BGISEQ-500	SRP241982	PRJNA599026	3	599026	SRS6201454	SAMN13737672	simple	55291	Polypterus senegalus	Bichir_008	not determined	no	BGI	SRA1028785	public	EA8DE66B98B3573F29213AAD80ABF22E	B2EB744CD3A8E31AE30D8C5154ADFD1D
Polypterus	Muscle	94.79	Bi, Xupeng, Kun Wang, Liandong Yang, Hailin Pan, Haifeng Jiang, Qiwei Wei, Miaoquan Fang, et al. 2021. “Tracing the Genetic Footprints of Vertebrate Landing in Non-Teleost Ray-Finned Fishes.” Cell 184 (5): 1377-1391.e14.	SRR11149370	2021-02-04 00:09:50	2020-02-23 23:21:39	81137366	8113736600	0	100	4716		https://sra-downloadb.be-md.ncbi.nlm.nih.gov/sos5/sra-pub-zq-16/SRR011/11149/SRR11149370/SRR11149370.lite.1	SRX7785641	CL100041083_L01-5	RNA-Seq	RANDOM	TRANSCRIPTOMIC	PAIRED	0	0	BGISEQ	BGISEQ-500	SRP241982	PRJNA599026	3	599026	SRS6201453	SAMN13737671	simple	55291	Polypterus senegalus	Bichir_007	not determined	no	BGI	SRA1028785	public	39E92E1DEA2EAF50F36E46261587E0ED	46C0C35E4752F2A12511AE215959EB61
Polypterus	Muscle	95.8	Bi, Xupeng, Kun Wang, Liandong Yang, Hailin Pan, Haifeng Jiang, Qiwei Wei, Miaoquan Fang, et al. 2021. “Tracing the Genetic Footprints of Vertebrate Landing in Non-Teleost Ray-Finned Fishes.” Cell 184 (5): 1377-1391.e14.	SRR11149371	2021-02-04 00:09:50	2020-02-23 23:34:27	81011528	8101152800	0	100	4631		https://sra-downloadb.be-md.ncbi.nlm.nih.gov/sos9/sra-pub-zq-924/SRR011/11149/SRR11149371/SRR11149371.lite.1	SRX7785640	CL100102141_L02-4	RNA-Seq	RANDOM	TRANSCRIPTOMIC	PAIRED	0	0	BGISEQ	BGISEQ-500	SRP241982	PRJNA599026	3	599026	SRS6201453	SAMN13737671	simple	55291	Polypterus senegalus	Bichir_007	not determined	no	BGI	SRA1028785	public	261BFA7DAA69BAE2A2A12684DDC9B493	9D638DDF00FB1592CEA16430411961D2
Polypterus	Muscle	95.8	Bi, Xupeng, Kun Wang, Liandong Yang, Hailin Pan, Haifeng Jiang, Qiwei Wei, Miaoquan Fang, et al. 2021. “Tracing the Genetic Footprints of Vertebrate Landing in Non-Teleost Ray-Finned Fishes.” Cell 184 (5): 1377-1391.e14.	SRR11149372	2021-02-04 00:09:50	2020-02-23 23:35:02	93338084	9333808400	0	100	5384		https://sra-downloadb.be-md.ncbi.nlm.nih.gov/sos5/sra-pub-zq-16/SRR011/11149/SRR11149372/SRR11149372.lite.1	SRX7785639	CL100102141_L02-3	RNA-Seq	RANDOM	TRANSCRIPTOMIC	PAIRED	0	0	BGISEQ	BGISEQ-500	SRP241982	PRJNA599026	3	599026	SRS6201453	SAMN13737671	simple	55291	Polypterus senegalus	Bichir_007	not determined	no	BGI	SRA1028785	public	7B2860A0E3061EB75E80B62422855F01	9EC4A7A2E49BEF8B875BF713CCC4D144
Polypterus	Muscle	94.54	Bi, Xupeng, Kun Wang, Liandong Yang, Hailin Pan, Haifeng Jiang, Qiwei Wei, Miaoquan Fang, et al. 2021. “Tracing the Genetic Footprints of Vertebrate Landing in Non-Teleost Ray-Finned Fishes.” Cell 184 (5): 1377-1391.e14.	SRR11149373	2021-02-04 00:09:50	2020-02-24 00:24:44	94682732	9468273200	0	100	5401		https://sra-downloadb.be-md.ncbi.nlm.nih.gov/sos5/sra-pub-zq-16/SRR011/11149/SRR11149373/SRR11149373.lite.1	SRX7785638	CL100102141_L02-2	RNA-Seq	RANDOM	TRANSCRIPTOMIC	PAIRED	0	0	BGISEQ	BGISEQ-500	SRP241982	PRJNA599026	3	599026	SRS6201453	SAMN13737671	simple	55291	Polypterus senegalus	Bichir_007	not determined	no	BGI	SRA1028785	public	6DEDA05D0820B9AD2FD349EE17AFE0AA	2D2EEACCC3A89B562A6405658D387704
Polypterus	Muscle	95.04	Bi, Xupeng, Kun Wang, Liandong Yang, Hailin Pan, Haifeng Jiang, Qiwei Wei, Miaoquan Fang, et al. 2021. “Tracing the Genetic Footprints of Vertebrate Landing in Non-Teleost Ray-Finned Fishes.” Cell 184 (5): 1377-1391.e14.	SRR11149375	2021-02-04 00:09:50	2020-02-23 23:27:49	85605078	8560507800	0	100	4929		https://sra-downloadb.be-md.ncbi.nlm.nih.gov/sos5/sra-pub-zq-16/SRR011/11149/SRR11149375/SRR11149375.lite.1	SRX7785636	CL100102141_L02	RNA-Seq	RANDOM	TRANSCRIPTOMIC	PAIRED	0	0	BGISEQ	BGISEQ-500	SRP241982	PRJNA599026	3	599026	SRS6201453	SAMN13737671	simple	55291	Polypterus senegalus	Bichir_007	not determined	no	BGI	SRA1028785	public	DF786797180AA11EBE3A8932A0E5742A	6005DBC68CA96EEC205DC7BCC9B2E576
Zebrafish	Olfactory organ	79.52	Saraiva, Luis R., Gaurav Ahuja, Ivan Ivandic, Adnan S. Syed, John C. Marioni, Sigrun I. Korsching, and Darren W. Logan. 2015. “Molecular and Neuronal Homology between the Olfactory Systems of Zebrafish and Mouse.” Scientific Reports 5 (June): 11487.	ERR375744	2014-04-02 23:24:41	2017-09-03 14:13:49	52673879	10534775800	52673879	200	4952	GCF_000002035.5	https://sra-downloadb.be-md.ncbi.nlm.nih.gov/sos5/sra-pub-zq-14/ERR000/375/ERR375744.sralite.1	ERX348121	7941066	RNA-Seq	cDNA	TRANSCRIPTOMIC	PAIRED	250	0	ILLUMINA	Illumina HiSeq 2000	ERP003756	PRJEB4464		230312	ERS337050	SAMEA2168446	simple	7955	Danio rerio	SAMEA2168446		no	SC	ERA267455	public	8B1303932BC49CCB062E5D8317AA1F90	CDCF5C3A2F216C9268AA8629AA7A5095
Zebrafish	Olfactory organ	80.46	Saraiva, Luis R., Gaurav Ahuja, Ivan Ivandic, Adnan S. Syed, John C. Marioni, Sigrun I. Korsching, and Darren W. Logan. 2015. “Molecular and Neuronal Homology between the Olfactory Systems of Zebrafish and Mouse.” Scientific Reports 5 (June): 11487.	ERR375745	2014-04-02 23:24:41	2014-03-27 16:56:40	53183406	10636681200	53183406	200	4972	GCF_000002035.5	https://sra-downloadb.be-md.ncbi.nlm.nih.gov/sos5/sra-pub-zq-11/ERR000/375/ERR375745/ERR375745.sralite.1	ERX348122	7941067	RNA-Seq	cDNA	TRANSCRIPTOMIC	PAIRED	250	0	ILLUMINA	Illumina HiSeq 2000	ERP003756	PRJEB4464		230312	ERS337051	SAMEA2168447	simple	7955	Danio rerio	SAMEA2168447		no	SC	ERA267455	public	89BAE6CE1C3402BC564C98911780AF6F	C962EEDFAE6E10D59E0669031045FAFD
Zebrafish	Olfactory organ	80.34	Saraiva, Luis R., Gaurav Ahuja, Ivan Ivandic, Adnan S. Syed, John C. Marioni, Sigrun I. Korsching, and Darren W. Logan. 2015. “Molecular and Neuronal Homology between the Olfactory Systems of Zebrafish and Mouse.” Scientific Reports 5 (June): 11487.	ERR375746	2014-04-02 23:24:41	2014-03-27 17:02:59	57275299	11455059800	57275299	200	5314	GCF_000002035.5	https://sra-downloadb.be-md.ncbi.nlm.nih.gov/sos5/sra-pub-zq-11/ERR000/375/ERR375746/ERR375746.sralite.1	ERX348123	7941068	RNA-Seq	cDNA	TRANSCRIPTOMIC	PAIRED	250	0	ILLUMINA	Illumina HiSeq 2000	ERP003756	PRJEB4464		230312	ERS337052	SAMEA2168448	simple	7955	Danio rerio	SAMEA2168448		no	SC	ERA267455	public	D86ABA6298B64E14E8FA99C474B49283	2F6579C13B2246745AEA95605866C51C
Zebrafish	Olfactory organ	79.51	Saraiva, Luis R., Gaurav Ahuja, Ivan Ivandic, Adnan S. Syed, John C. Marioni, Sigrun I. Korsching, and Darren W. Logan. 2015. “Molecular and Neuronal Homology between the Olfactory Systems of Zebrafish and Mouse.” Scientific Reports 5 (June): 11487.	ERR375747	2014-04-02 23:24:41	2017-09-03 14:12:55	51888016	10377603200	51888016	200	4806	GCF_000002035.5	https://sra-downloadb.be-md.ncbi.nlm.nih.gov/sos5/sra-pub-zq-14/ERR000/375/ERR375747.sralite.1	ERX348124	7941066	RNA-Seq	cDNA	TRANSCRIPTOMIC	PAIRED	250	0	ILLUMINA	Illumina HiSeq 2000	ERP003756	PRJEB4464		230312	ERS337050	SAMEA2168446	simple	7955	Danio rerio	SAMEA2168446		no	SC	ERA267455	public	CFFF0032E233386C9B6ACB211E1D3E36	A8ABCE63D381654F9E6998B0E37B0883
Zebrafish	Olfactory organ	80.45	Saraiva, Luis R., Gaurav Ahuja, Ivan Ivandic, Adnan S. Syed, John C. Marioni, Sigrun I. Korsching, and Darren W. Logan. 2015. “Molecular and Neuronal Homology between the Olfactory Systems of Zebrafish and Mouse.” Scientific Reports 5 (June): 11487.	ERR375748	2014-04-02 23:24:41	2014-03-27 17:04:12	52312120	10462424000	52312120	200	4818	GCF_000002035.5	https://sra-downloadb.be-md.ncbi.nlm.nih.gov/sos5/sra-pub-zq-11/ERR000/375/ERR375748/ERR375748.sralite.1	ERX348125	7941067	RNA-Seq	cDNA	TRANSCRIPTOMIC	PAIRED	250	0	ILLUMINA	Illumina HiSeq 2000	ERP003756	PRJEB4464		230312	ERS337051	SAMEA2168447	simple	7955	Danio rerio	SAMEA2168447		no	SC	ERA267455	public	FFD1B33973FAA1F27B5D523B0E8AE86E	F2F56FBF2ED52FB1023D87690B35DE71
Zebrafish	Olfactory organ	80.34	Saraiva, Luis R., Gaurav Ahuja, Ivan Ivandic, Adnan S. Syed, John C. Marioni, Sigrun I. Korsching, and Darren W. Logan. 2015. “Molecular and Neuronal Homology between the Olfactory Systems of Zebrafish and Mouse.” Scientific Reports 5 (June): 11487.	ERR375749	2014-04-02 23:24:41	2014-03-27 17:09:55	56492995	11298599000	56492995	200	5164	GCF_000002035.5	https://sra-downloadb.be-md.ncbi.nlm.nih.gov/sos5/sra-pub-zq-11/ERR000/375/ERR375749/ERR375749.sralite.1	ERX348126	7941068	RNA-Seq	cDNA	TRANSCRIPTOMIC	PAIRED	250	0	ILLUMINA	Illumina HiSeq 2000	ERP003756	PRJEB4464		230312	ERS337052	SAMEA2168448	simple	7955	Danio rerio	SAMEA2168448		no	SC	ERA267455	public	675B5E81A3177E5F1C497A5D70D49F57	BCC95DBFCC07389F79D666D81AC4C04C
Zebrafish	Oral tissue	77.93	Bi, Xupeng, Kun Wang, Liandong Yang, Hailin Pan, Haifeng Jiang, Qiwei Wei, Miaoquan Fang, et al. 2021. “Tracing the Genetic Footprints of Vertebrate Landing in Non-Teleost Ray-Finned Fishes.” Cell 184 (5): 1377-1391.e14.	SRR10895909	2021-02-04 00:09:22	2020-01-15 03:30:25	88638388	8863838800	0	100	5090		https://sra-downloadb.be-md.ncbi.nlm.nih.gov/sos5/sra-pub-zq-16/SRR010/10895/SRR10895909/SRR10895909.lite.1	SRX7564570	CL100103858_L02-6	RNA-Seq	RANDOM	TRANSCRIPTOMIC	PAIRED	0	0	BGISEQ	BGISEQ-500	SRP241982	PRJNA599026	3	599026	SRS6001798	SAMN13737731	simple	7955	Danio rerio	Zebrafish_003	not determined	no	BGI	SRA1026516	public	4A8EC70D8FBB45E90215C76096A34ED8	6BC7162990C2CA4D084CDECD4058F8DB
Zebrafish	Oral tissue	78.51	Bi, Xupeng, Kun Wang, Liandong Yang, Hailin Pan, Haifeng Jiang, Qiwei Wei, Miaoquan Fang, et al. 2021. “Tracing the Genetic Footprints of Vertebrate Landing in Non-Teleost Ray-Finned Fishes.” Cell 184 (5): 1377-1391.e14.	SRR10895910	2021-02-04 00:09:22	2020-01-15 03:34:19	103018530	10301853000	0	100	5809		https://sra-downloadb.be-md.ncbi.nlm.nih.gov/sos5/sra-pub-zq-16/SRR010/10895/SRR10895910/SRR10895910.lite.1	SRX7564569	CL100103858_L02-5	RNA-Seq	RANDOM	TRANSCRIPTOMIC	PAIRED	0	0	BGISEQ	BGISEQ-500	SRP241982	PRJNA599026	3	599026	SRS6001798	SAMN13737731	simple	7955	Danio rerio	Zebrafish_003	not determined	no	BGI	SRA1026516	public	6EFD6C5C437C5A8A2339E88EDE0B0FF8	2056CD4F679D8CCC67DE847E23A8742B
Zebrafish	Oral tissue	78.04	Bi, Xupeng, Kun Wang, Liandong Yang, Hailin Pan, Haifeng Jiang, Qiwei Wei, Miaoquan Fang, et al. 2021. “Tracing the Genetic Footprints of Vertebrate Landing in Non-Teleost Ray-Finned Fishes.” Cell 184 (5): 1377-1391.e14.	SRR10895911	2021-02-04 00:09:22	2020-01-15 03:31:11	88561516	8856151600	0	100	5076		https://sra-downloadb.be-md.ncbi.nlm.nih.gov/sos5/sra-pub-zq-16/SRR010/10895/SRR10895911/SRR10895911.lite.1	SRX7564568	CL100103858_L02-4	RNA-Seq	RANDOM	TRANSCRIPTOMIC	PAIRED	0	0	BGISEQ	BGISEQ-500	SRP241982	PRJNA599026	3	599026	SRS6001798	SAMN13737731	simple	7955	Danio rerio	Zebrafish_003	not determined	no	BGI	SRA1026516	public	C803CDF3717352027431D1AACE737384	49D9733CF429A96E022D6B020954C9B4
Zebrafish	Oral tissue	77.69	Bi, Xupeng, Kun Wang, Liandong Yang, Hailin Pan, Haifeng Jiang, Qiwei Wei, Miaoquan Fang, et al. 2021. “Tracing the Genetic Footprints of Vertebrate Landing in Non-Teleost Ray-Finned Fishes.” Cell 184 (5): 1377-1391.e14.	SRR10895912	2021-02-04 00:09:22	2020-01-15 03:28:14	83939662	8393966200	0	100	4863		https://sra-downloadb.be-md.ncbi.nlm.nih.gov/sos5/sra-pub-zq-16/SRR010/10895/SRR10895912/SRR10895912.lite.1	SRX7564567	CL100103858_L02-3	RNA-Seq	RANDOM	TRANSCRIPTOMIC	PAIRED	0	0	BGISEQ	BGISEQ-500	SRP241982	PRJNA599026	3	599026	SRS6001798	SAMN13737731	simple	7955	Danio rerio	Zebrafish_003	not determined	no	BGI	SRA1026516	public	FCAEA886F4AAF97197B326E9C0950384	7354DF1B3D14C2407B370383D8521C93
Zebrafish	Oral tissue	77.85	Bi, Xupeng, Kun Wang, Liandong Yang, Hailin Pan, Haifeng Jiang, Qiwei Wei, Miaoquan Fang, et al. 2021. “Tracing the Genetic Footprints of Vertebrate Landing in Non-Teleost Ray-Finned Fishes.” Cell 184 (5): 1377-1391.e14.	SRR10895914	2021-02-04 00:09:22	2020-01-15 03:40:10	96450854	9645085400	0	100	5545		https://sra-downloadb.be-md.ncbi.nlm.nih.gov/sos5/sra-pub-zq-11/SRR010/895/SRR10895914/SRR10895914.lite.1	SRX7564565	CL100103858_L02-2	RNA-Seq	RANDOM	TRANSCRIPTOMIC	PAIRED	0	0	BGISEQ	BGISEQ-500	SRP241982	PRJNA599026	3	599026	SRS6001798	SAMN13737731	simple	7955	Danio rerio	Zebrafish_003	not determined	no	BGI	SRA1026516	public	421BC5D112617AA1E80747DA266F27C4	C449B3AB65C8FB7F9678E644F98599BB
Zebrafish	Brain	81.05	Hu, Peng, Mingli Liu, Yimeng Liu, Jinfeng Wang, Dong Zhang, Hongbo Niu, Shouwen Jiang, et al. 2016. “Transcriptome Comparison Reveals a Genetic Network Regulating the Lower Temperature Limit in Fish.” Scientific Reports 6 (1): 28952.	SRR1609735	2015-09-08 10:31:10	2014-10-10 04:18:59	13967248	2793449600	13967248	200	1907		https://sra-downloadb.be-md.ncbi.nlm.nih.gov/sos5/sra-pub-zq-11/SRR001/609/SRR1609735/SRR1609735.sralite.1	SRX730388		RNA-Seq	cDNA	TRANSCRIPTOMIC	PAIRED	0	0	ILLUMINA	Illumina HiSeq 2000	SRP048807	PRJNA263496	2	263496	SRS719609	SAMN03102971	simple	7955	Danio rerio	GSM1523030		no	GEO	SRA189240	public	1E2D62FF5060B8B1F732AD7C3026B374	55553495AE25DA073E02E03B31AD3721
Zebrafish	Brain	81.31	Saraiva, Luis R., Gaurav Ahuja, Ivan Ivandic, Adnan S. Syed, John C. Marioni, Sigrun I. Korsching, and Darren W. Logan. 2015. “Molecular and Neuronal Homology between the Olfactory Systems of Zebrafish and Mouse.” Scientific Reports 5 (June): 11487.	ERR023144	2011-03-14 16:55:22	2022-07-21 02:32:50	12967074	1970995248	12967074	152	1341		https://sra-downloadb.be-md.ncbi.nlm.nih.gov/sos8/sra-pub-zq-818/ERR000/023/ERR023144/ERR023144.lite.2	ERX009448	RNA from Zebrafish adult brain	RNA-Seq	cDNA	TRANSCRIPTOMIC	PAIRED	275	0	ILLUMINA	Illumina Genome Analyzer II	ERP000447	PRJEB2368		203923	ERS017861	SAMEA782568	simple	7955	Danio rerio	SAMEA782568	mixed	no	SC	ERA015648	public	531020CF8D8A2E3B565476B0F4E03DA4	CCA781E045DF4B0368E263DFB3971644
Zebrafish	Brain	81.35	Saraiva, Luis R., Gaurav Ahuja, Ivan Ivandic, Adnan S. Syed, John C. Marioni, Sigrun I. Korsching, and Darren W. Logan. 2015. “Molecular and Neuronal Homology between the Olfactory Systems of Zebrafish and Mouse.” Scientific Reports 5 (June): 11487.	ERR023147	2011-03-14 16:50:48	2022-07-20 08:19:00	20049139	3047469128	20049139	152	2049		https://sra-downloadb.be-md.ncbi.nlm.nih.gov/sos9/sra-pub-zq-924/ERR000/023/ERR023147/ERR023147.lite.2	ERX009449	RNA from Zebrafish adult brain	RNA-Seq	cDNA	TRANSCRIPTOMIC	PAIRED	275	0	ILLUMINA	Illumina Genome Analyzer II	ERP000447	PRJEB2368		203923	ERS017861	SAMEA782568	simple	7955	Danio rerio	SAMEA782568	mixed	no	SC	ERA015648	public	985F4D79D1E489F4690EFDD5DF176F8E	CBFB82721E5D5C16F7BD9295D78F698D
Zebrafish	Brain	81.58	Kijima, Yusuke, Wang Wantong, Yoji Igarashi, Kazutoshi Yoshitake, Shuichi Asakawa, Yutaka Suzuki, Shugo Watabe, and Shigeharu Kinoshita. 2022. “Age-Associated Different Transcriptome Profiling in Zebrafish and Rats: An Insight into the Diversity of Vertebrate Aging.” Marine Biotechnology (New York, N.Y.) 24 (5): 895–910.	DRR162472	2018-12-24 15:47:27	2018-12-24 15:48:07	5547562	1109512400	5547562	200	769		https://sra-downloadb.be-md.ncbi.nlm.nih.gov/sos5/sra-pub-zq-11/DRR000/162/DRR162472/DRR162472.sralite.1	DRX153091		RNA-Seq	cDNA	TRANSCRIPTOMIC	PAIRED	200	0	ILLUMINA	Illumina HiSeq 2000	DRP004696	PRJDB7713		511751	DRS083152	SAMD00152420	simple	7955	Danio rerio	SAMD00152420		no	UT-AQUA	DRA007711	public	525545981724D878DB8C8DCC0D5B3B69	BA482C009D7BA03951107684D5247115
Zebrafish	Brain	81.48	Kijima, Yusuke, Wang Wantong, Yoji Igarashi, Kazutoshi Yoshitake, Shuichi Asakawa, Yutaka Suzuki, Shugo Watabe, and Shigeharu Kinoshita. 2022. “Age-Associated Different Transcriptome Profiling in Zebrafish and Rats: An Insight into the Diversity of Vertebrate Aging.” Marine Biotechnology (New York, N.Y.) 24 (5): 895–910.	DRR162473	2018-12-24 15:47:27	2018-12-24 15:52:03	6998701	1399740200	6998701	200	981		https://sra-downloadb.be-md.ncbi.nlm.nih.gov/sos5/sra-pub-zq-11/DRR000/162/DRR162473/DRR162473.sralite.1	DRX153092		RNA-Seq	cDNA	TRANSCRIPTOMIC	PAIRED	200	0	ILLUMINA	Illumina HiSeq 2000	DRP004696	PRJDB7713		511751	DRS083153	SAMD00152421	simple	7955	Danio rerio	SAMD00152421		no	UT-AQUA	DRA007711	public	82BDD59F449FE498618215DC8927C6A0	3ADF6D2666278E5F6BE16E0254382287
Zebrafish	Brain	83.48	Kijima, Yusuke, Wang Wantong, Yoji Igarashi, Kazutoshi Yoshitake, Shuichi Asakawa, Yutaka Suzuki, Shugo Watabe, and Shigeharu Kinoshita. 2022. “Age-Associated Different Transcriptome Profiling in Zebrafish and Rats: An Insight into the Diversity of Vertebrate Aging.” Marine Biotechnology (New York, N.Y.) 24 (5): 895–910.	DRR162474	2018-12-24 15:47:27	2018-12-24 15:54:40	5736288	1147257600	5736288	200	802		https://sra-downloadb.be-md.ncbi.nlm.nih.gov/sos5/sra-pub-zq-11/DRR000/162/DRR162474/DRR162474.sralite.1	DRX153093		RNA-Seq	cDNA	TRANSCRIPTOMIC	PAIRED	200	0	ILLUMINA	Illumina HiSeq 2000	DRP004696	PRJDB7713		511751	DRS083154	SAMD00152422	simple	7955	Danio rerio	SAMD00152422		no	UT-AQUA	DRA007711	public	C9FCF852850E8BD0B161B6D2FBA2D065	F496379909C76E1F3F1E36FF4FBAD952
Zebrafish	Brain	81.7	Kijima, Yusuke, Wang Wantong, Yoji Igarashi, Kazutoshi Yoshitake, Shuichi Asakawa, Yutaka Suzuki, Shugo Watabe, and Shigeharu Kinoshita. 2022. “Age-Associated Different Transcriptome Profiling in Zebrafish and Rats: An Insight into the Diversity of Vertebrate Aging.” Marine Biotechnology (New York, N.Y.) 24 (5): 895–910.	DRR162475	2018-12-24 15:47:27	2018-12-24 15:51:10	12889103	2577820600	12889103	200	1793		https://sra-downloadb.be-md.ncbi.nlm.nih.gov/sos5/sra-pub-zq-11/DRR000/162/DRR162475/DRR162475.sralite.1	DRX153094		RNA-Seq	cDNA	TRANSCRIPTOMIC	PAIRED	200	0	ILLUMINA	Illumina HiSeq 2000	DRP004696	PRJDB7713		511751	DRS083155	SAMD00152423	simple	7955	Danio rerio	SAMD00152423		no	UT-AQUA	DRA007711	public	E480351F06186E9A97B2A8E3F59A441A	A57E8FD1937985675590DD113F96FE88
Zebrafish	Brain	82.24	Kijima, Yusuke, Wang Wantong, Yoji Igarashi, Kazutoshi Yoshitake, Shuichi Asakawa, Yutaka Suzuki, Shugo Watabe, and Shigeharu Kinoshita. 2022. “Age-Associated Different Transcriptome Profiling in Zebrafish and Rats: An Insight into the Diversity of Vertebrate Aging.” Marine Biotechnology (New York, N.Y.) 24 (5): 895–910.	DRR162476	2018-12-24 15:47:27	2018-12-24 15:51:13	6283175	1256635000	6283175	200	881		https://sra-downloadb.be-md.ncbi.nlm.nih.gov/sos5/sra-pub-zq-11/DRR000/162/DRR162476/DRR162476.sralite.1	DRX153095		RNA-Seq	cDNA	TRANSCRIPTOMIC	PAIRED	200	0	ILLUMINA	Illumina HiSeq 2000	DRP004696	PRJDB7713		511751	DRS083156	SAMD00152424	simple	7955	Danio rerio	SAMD00152424		no	UT-AQUA	DRA007711	public	8F67AAD1AA329010FB4A71FCDB98749B	8E73DF71FAA5B85432F0FB03D891BC56
Zebrafish	Brain	81.81	Gao, Yang, Xiaofei Yang, Hao Chen, Xinjiang Tan, Zhaoqing Yang, Lian Deng, Baonan Wang, et al. 2023. “A Pangenome Reference of 36 Chinese Populations.” Nature 619 (7968): 112–21.	ERR4029229	2020-05-01 11:52:39	2022-07-13 14:16:55	18179841	4581319932	18179841	252	2057		https://sra-downloadb.be-md.ncbi.nlm.nih.gov/sos4/sra-pub-zq-1/ERR004/4029/ERR4029229/ERR4029229.lite.2	ERX4030545	ZF_B_1_p	RNA-Seq	Oligo-dT	TRANSCRIPTOMIC	PAIRED	500	0	ILLUMINA	Illumina HiSeq 2500	ERP121186	PRJEB37848		629738	ERS4513983	SAMEA6786303	simple	7955	Danio rerio	SAMEA6786303	male	no	Jacob Torgersen	ERA2508028	public	5022BF1EAE6165CC80FDF33E27522E1E	7DB9274D1B0C254AB765C0BF9B68FFE3
Zebrafish	Brain	80.3	Pasquier, Jeremy, Cédric Cabau, Thaovi Nguyen, Elodie Jouanno, Dany Severac, Ingo Braasch, Laurent Journot, et al. 2016. “Gene Evolution and Gene Expression after Whole Genome Duplication in Fish: The PhyloFish Database.” BMC Genomics 17 (1): 368.	SRR1524238	2015-07-24 00:00:38	2014-07-25 10:33:50	35368936	7073787200	35368936	200	4595		https://sra-downloadb.be-md.ncbi.nlm.nih.gov/sos5/sra-pub-zq-11/SRR001/524/SRR1524238/SRR1524238.sralite.1	SRX661003	F_Dr_2	RNA-Seq	cDNA	TRANSCRIPTOMIC	PAIRED	0	0	ILLUMINA	Illumina HiSeq 2000	SRP044781	PRJNA255848	2	255848	SRS665978	SAMN02929387	simple	7955	Danio rerio	F_Dr_2	female	no	INRA	SRA176464	public	9EDB38DB1DB5A64EF725D95CCDCB5C93	572B653723854C54C423814D713963F7
Zebrafish	Pectoral fin	67.34	Yoshida, Keigo, Koichi Kawakami, Gembu Abe, and Koji Tamura. 2020. “Zebrafish Can Regenerate Endoskeleton in Larval Pectoral Fin but the Regenerative Ability Declines.” Developmental Biology 463 (2): 110–23.	DRR224552	2022-04-21 13:02:46	2022-04-21 13:10:40	88416405	17683281000	88416405	200	5158		https://sra-downloadb.be-md.ncbi.nlm.nih.gov/sos8/sra-pub-zq-818/DRR000/224/DRR224552/DRR224552.lite.1	DRX214837	Adult-A	RNA-Seq	PolyA	TRANSCRIPTOMIC	PAIRED	180	0	ILLUMINA	Illumina NovaSeq 6000	DRP008458	PRJDB9741		830761	DRS236360	SAMD00222583	simple	7955	Danio rerio	SAMD00222583		no	TOHOKUGL	DRA010086	public	C1982D1A227EE4884EE289237CD5F546	AB350928AF2590CF3CEED6043B03000A
Zebrafish	Pectoral fin	73.66	Yoshida, Keigo, Koichi Kawakami, Gembu Abe, and Koji Tamura. 2020. “Zebrafish Can Regenerate Endoskeleton in Larval Pectoral Fin but the Regenerative Ability Declines.” Developmental Biology 463 (2): 110–23.	DRR224553	2022-04-21 13:02:46	2022-04-21 13:10:41	110054278	22010855600	110054278	200	6320		https://sra-downloadb.be-md.ncbi.nlm.nih.gov/sos9/sra-pub-zq-922/DRR000/224/DRR224553/DRR224553.lite.1	DRX214838	Adult-B	RNA-Seq	PolyA	TRANSCRIPTOMIC	PAIRED	180	0	ILLUMINA	Illumina NovaSeq 6000	DRP008458	PRJDB9741		830761	DRS236361	SAMD00222584	simple	7955	Danio rerio	SAMD00222584		no	TOHOKUGL	DRA010086	public	B7DF8FC49407DD6D470AF81FD98F4633	C73372AAA0C51C9304EE8052AA5022BE
Zebrafish	Pectoral fin	68.06	Yoshida, Keigo, Koichi Kawakami, Gembu Abe, and Koji Tamura. 2020. “Zebrafish Can Regenerate Endoskeleton in Larval Pectoral Fin but the Regenerative Ability Declines.” Developmental Biology 463 (2): 110–23.	DRR224554	2022-04-21 13:02:46	2022-04-21 13:05:51	58637529	11727505800	58637529	200	3600		https://sra-downloadb.be-md.ncbi.nlm.nih.gov/sos9/sra-pub-zq-922/DRR000/224/DRR224554/DRR224554.lite.1	DRX214839	Adult-C	RNA-Seq	PolyA	TRANSCRIPTOMIC	PAIRED	180	0	ILLUMINA	Illumina NovaSeq 6000	DRP008458	PRJDB9741		830761	DRS236362	SAMD00222585	simple	7955	Danio rerio	SAMD00222585		no	TOHOKUGL	DRA010086	public	8827B0194EDAB9668E4536E3FA9F6C88	8D1B668401942472769C60CBB1668654
Zebrafish	Gill	78	Kijima, Yusuke, Wang Wantong, Yoji Igarashi, Kazutoshi Yoshitake, Shuichi Asakawa, Yutaka Suzuki, Shugo Watabe, and Shigeharu Kinoshita. 2022. “Age-Associated Different Transcriptome Profiling in Zebrafish and Rats: An Insight into the Diversity of Vertebrate Aging.” Marine Biotechnology (New York, N.Y.) 24 (5): 895–910.	DRR162492	2018-12-24 15:47:27	2018-12-24 15:49:40	4657272	931454400	4657272	200	627		https://sra-downloadb.be-md.ncbi.nlm.nih.gov/sos5/sra-pub-zq-11/DRR000/162/DRR162492/DRR162492.sralite.1	DRX153111		RNA-Seq	cDNA	TRANSCRIPTOMIC	PAIRED	200	0	ILLUMINA	Illumina HiSeq 2000	DRP004696	PRJDB7713		511751	DRS083172	SAMD00152440	simple	7955	Danio rerio	SAMD00152440		no	UT-AQUA	DRA007711	public	1E6CB56F79CAC6665E423B553D10540C	E086AFBEF9E0BC218718FA598AA0053D
Zebrafish	Gill	77.59	Kijima, Yusuke, Wang Wantong, Yoji Igarashi, Kazutoshi Yoshitake, Shuichi Asakawa, Yutaka Suzuki, Shugo Watabe, and Shigeharu Kinoshita. 2022. “Age-Associated Different Transcriptome Profiling in Zebrafish and Rats: An Insight into the Diversity of Vertebrate Aging.” Marine Biotechnology (New York, N.Y.) 24 (5): 895–910.	DRR162493	2018-12-24 15:47:27	2018-12-24 15:47:43	3611521	722304200	3611521	200	490		https://sra-downloadb.be-md.ncbi.nlm.nih.gov/sos5/sra-pub-zq-11/DRR000/162/DRR162493/DRR162493.sralite.1	DRX153112		RNA-Seq	cDNA	TRANSCRIPTOMIC	PAIRED	200	0	ILLUMINA	Illumina HiSeq 2000	DRP004696	PRJDB7713		511751	DRS083173	SAMD00152441	simple	7955	Danio rerio	SAMD00152441		no	UT-AQUA	DRA007711	public	DD5F9A0FF633674DB45929C4FA11B816	9A1BF970410C6D22BF53F65192EF7F20
Zebrafish	Gill	78.03	Kijima, Yusuke, Wang Wantong, Yoji Igarashi, Kazutoshi Yoshitake, Shuichi Asakawa, Yutaka Suzuki, Shugo Watabe, and Shigeharu Kinoshita. 2022. “Age-Associated Different Transcriptome Profiling in Zebrafish and Rats: An Insight into the Diversity of Vertebrate Aging.” Marine Biotechnology (New York, N.Y.) 24 (5): 895–910.	DRR162494	2018-12-24 15:47:27	2018-12-24 15:48:18	5083106	1016621200	5083106	200	697		https://sra-downloadb.be-md.ncbi.nlm.nih.gov/sos5/sra-pub-zq-11/DRR000/162/DRR162494/DRR162494.sralite.1	DRX153113		RNA-Seq	cDNA	TRANSCRIPTOMIC	PAIRED	200	0	ILLUMINA	Illumina HiSeq 2000	DRP004696	PRJDB7713		511751	DRS083174	SAMD00152442	simple	7955	Danio rerio	SAMD00152442		no	UT-AQUA	DRA007711	public	1EC263A538EEC2EDD2A10DB6CABEE901	5AEF78CB4BF3B4592646DFC5176F6B37
Zebrafish	Gill	79.25	Kijima, Yusuke, Wang Wantong, Yoji Igarashi, Kazutoshi Yoshitake, Shuichi Asakawa, Yutaka Suzuki, Shugo Watabe, and Shigeharu Kinoshita. 2022. “Age-Associated Different Transcriptome Profiling in Zebrafish and Rats: An Insight into the Diversity of Vertebrate Aging.” Marine Biotechnology (New York, N.Y.) 24 (5): 895–910.	DRR162495	2018-12-24 15:47:27	2018-12-24 15:50:19	4914243	982848600	4914243	200	661		https://sra-downloadb.be-md.ncbi.nlm.nih.gov/sos5/sra-pub-zq-11/DRR000/162/DRR162495/DRR162495.sralite.1	DRX153114		RNA-Seq	cDNA	TRANSCRIPTOMIC	PAIRED	200	0	ILLUMINA	Illumina HiSeq 2000	DRP004696	PRJDB7713		511751	DRS083175	SAMD00152443	simple	7955	Danio rerio	SAMD00152443		no	UT-AQUA	DRA007711	public	95973F8BC58107031F64E22F28DC22B0	33F7F498D57FF453A3165A364E25F2A9
Zebrafish	Gill	77.15	Kijima, Yusuke, Wang Wantong, Yoji Igarashi, Kazutoshi Yoshitake, Shuichi Asakawa, Yutaka Suzuki, Shugo Watabe, and Shigeharu Kinoshita. 2022. “Age-Associated Different Transcriptome Profiling in Zebrafish and Rats: An Insight into the Diversity of Vertebrate Aging.” Marine Biotechnology (New York, N.Y.) 24 (5): 895–910.	DRR162496	2018-12-24 15:47:27	2018-12-24 15:51:15	5510998	1102199600	5510998	200	757		https://sra-downloadb.be-md.ncbi.nlm.nih.gov/sos5/sra-pub-zq-11/DRR000/162/DRR162496/DRR162496.sralite.1	DRX153115		RNA-Seq	cDNA	TRANSCRIPTOMIC	PAIRED	200	0	ILLUMINA	Illumina HiSeq 2000	DRP004696	PRJDB7713		511751	DRS083176	SAMD00152444	simple	7955	Danio rerio	SAMD00152444		no	UT-AQUA	DRA007711	public	151F1D89739F216446A847ED2558805B	4C04C9929F8565B35B130CE75B965CEF
Zebrafish	Gill	70.72	Singh, Ajeet Pratap, Maria X. Sosa, Jian Fang, Shiva Kumar Shanmukhappa, Alexis Hubaud, Caroline H. Fawcett, Gregory J. Molind, et al. 2019. “ΑKlotho Regulates Age-Associated Vascular Calcification and Lifespan in Zebrafish.” Cell Reports 28 (11): 2767-2776.e5.	SRR9849260	2019-08-16 00:44:39	2019-07-27 01:12:33	26027532	3856374025	26027532	148	1259		https://sra-downloadb.be-md.ncbi.nlm.nih.gov/sos9/sra-pub-zq-922/SRR009/849/SRR9849260.sralite.1	SRX6603827	wt-14560-h-gill	RNA-Seq	other	TRANSCRIPTOMIC	PAIRED	0	0	ILLUMINA	Illumina HiSeq 2500	SRP216556	PRJNA556842		556842	SRS5168876	SAMN12370289	simple	7955	Danio rerio	wt-14560-h-gill	female	no	NOVARTIS INSTITUTES FOR BIOMEDICAL RESEARCH	SRA927891	public	115808E94064443EC962F540200C87D8	664A445C9713BDFEFA341C4F62B6436F
Zebrafish	Gill	74.96	Singh, Ajeet Pratap, Maria X. Sosa, Jian Fang, Shiva Kumar Shanmukhappa, Alexis Hubaud, Caroline H. Fawcett, Gregory J. Molind, et al. 2019. “ΑKlotho Regulates Age-Associated Vascular Calcification and Lifespan in Zebrafish.” Cell Reports 28 (11): 2767-2776.e5.	SRR9849263	2019-08-16 00:44:38	2019-07-27 01:13:02	23146133	3197383391	23146133	138	1033		https://sra-downloadb.be-md.ncbi.nlm.nih.gov/sos5/sra-pub-zq-14/SRR009/849/SRR9849263.sralite.1	SRX6603824	wt-14560-g-gill	RNA-Seq	other	TRANSCRIPTOMIC	PAIRED	0	0	ILLUMINA	Illumina HiSeq 2500	SRP216556	PRJNA556842		556842	SRS5168873	SAMN12370286	simple	7955	Danio rerio	wt-14560-g-gill	male	no	NOVARTIS INSTITUTES FOR BIOMEDICAL RESEARCH	SRA927891	public	50F51FC50CA0F2E8593F589BC5C5E1E7	BEF1EE25633116A2E98B5C998F48A8FC
Zebrafish	Gill	72.37	Singh, Ajeet Pratap, Maria X. Sosa, Jian Fang, Shiva Kumar Shanmukhappa, Alexis Hubaud, Caroline H. Fawcett, Gregory J. Molind, et al. 2019. “ΑKlotho Regulates Age-Associated Vascular Calcification and Lifespan in Zebrafish.” Cell Reports 28 (11): 2767-2776.e5.	SRR9849264	2019-08-16 00:44:38	2019-07-27 01:24:05	46930991	6534462524	46930991	139	2136		https://sra-downloadb.be-md.ncbi.nlm.nih.gov/sos5/sra-pub-zq-16/SRR009/849/SRR9849264.sralite.1	SRX6603823	wt-14560-e-gill	RNA-Seq	other	TRANSCRIPTOMIC	PAIRED	0	0	ILLUMINA	Illumina HiSeq 2500	SRP216556	PRJNA556842		556842	SRS5168872	SAMN12370285	simple	7955	Danio rerio	wt-14560-e-gill	male	no	NOVARTIS INSTITUTES FOR BIOMEDICAL RESEARCH	SRA927891	public	29285B1DAB718C0D0236698CC00FD039	B39C5A55F735318509484F4FBF22281E
Zebrafish	Gill	76.57	Singh, Ajeet Pratap, Maria X. Sosa, Jian Fang, Shiva Kumar Shanmukhappa, Alexis Hubaud, Caroline H. Fawcett, Gregory J. Molind, et al. 2019. “ΑKlotho Regulates Age-Associated Vascular Calcification and Lifespan in Zebrafish.” Cell Reports 28 (11): 2767-2776.e5.	SRR9849265	2019-08-16 00:44:38	2019-07-27 01:29:14	56620046	8181016280	56620046	144	2625		https://sra-downloadb.be-md.ncbi.nlm.nih.gov/sos5/sra-pub-zq-14/SRR009/849/SRR9849265.sralite.1	SRX6603822	wt-14560-f-gill	RNA-Seq	other	TRANSCRIPTOMIC	PAIRED	0	0	ILLUMINA	Illumina HiSeq 2500	SRP216556	PRJNA556842		556842	SRS5168871	SAMN12370288	simple	7955	Danio rerio	wt-14560-f-gill	female	no	NOVARTIS INSTITUTES FOR BIOMEDICAL RESEARCH	SRA927891	public	395C04B09A2888E916235BF7AA97BB62	CD0AB21B212A6DD511F5AA23285451E0
Zebrafish	Gill	75.3	Singh, Ajeet Pratap, Maria X. Sosa, Jian Fang, Shiva Kumar Shanmukhappa, Alexis Hubaud, Caroline H. Fawcett, Gregory J. Molind, et al. 2019. “ΑKlotho Regulates Age-Associated Vascular Calcification and Lifespan in Zebrafish.” Cell Reports 28 (11): 2767-2776.e5.	SRR9849269	2019-08-16 00:44:38	2019-07-27 01:14:27	23649590	3502888551	23649590	148	1141		https://sra-downloadb.be-md.ncbi.nlm.nih.gov/sos5/sra-pub-zq-16/SRR009/849/SRR9849269.sralite.1	SRX6603818	wt-14560-c-gill	RNA-Seq	other	TRANSCRIPTOMIC	PAIRED	0	0	ILLUMINA	Illumina HiSeq 2500	SRP216556	PRJNA556842		556842	SRS5168867	SAMN12370284	simple	7955	Danio rerio	wt-14560-c-gill	male	no	NOVARTIS INSTITUTES FOR BIOMEDICAL RESEARCH	SRA927891	public	00961D4EC0118AE706E890F895D68C4F	C948CEC70064BA68B4BFBBDEEF99090E
Zebrafish	Gill	75.55	Singh, Ajeet Pratap, Maria X. Sosa, Jian Fang, Shiva Kumar Shanmukhappa, Alexis Hubaud, Caroline H. Fawcett, Gregory J. Molind, et al. 2019. “ΑKlotho Regulates Age-Associated Vascular Calcification and Lifespan in Zebrafish.” Cell Reports 28 (11): 2767-2776.e5.	SRR9849270	2019-08-16 00:44:38	2019-07-27 01:15:16	26763233	3961292962	26763233	148	1271		https://sra-downloadb.be-md.ncbi.nlm.nih.gov/sos5/sra-pub-zq-16/SRR009/849/SRR9849270.sralite.1	SRX6603817	wt-14560-a-gill	RNA-Seq	other	TRANSCRIPTOMIC	PAIRED	0	0	ILLUMINA	Illumina HiSeq 2500	SRP216556	PRJNA556842		556842	SRS5168866	SAMN12370283	simple	7955	Danio rerio	wt-14560-a-gill	male	no	NOVARTIS INSTITUTES FOR BIOMEDICAL RESEARCH	SRA927891	public	A89EAB07F8AB1C4169BF6FB786FD7556	2B8B3B3C69A51CCA492E806277A8B03C
Zebrafish	skin	71.57	Podobnik, Marco, Hans Georg Frohnhöfer, Christopher M. Dooley, Anastasia Eskova, Christiane Nüsslein-Volhard, and Uwe Irion. 2020. “Evolution of the Potassium Channel Gene Kcnj13 Underlies Colour Pattern Diversification in Danio Fish.” Nature Communications 11 (1): 6230.	ERR5838118	2021-04-30 21:47:57	2021-05-10 17:16:39	32719900	6586457266	32719900	201	1891		https://sra-downloadb.be-md.ncbi.nlm.nih.gov/sos1/sra-pub-zq-38/ERR005/5838/ERR5838118/ERR5838118.lite.1	ERX5487774	unspecified	RNA-Seq	Oligo-dT	TRANSCRIPTOMIC	PAIRED	100	0	ILLUMINA	Illumina NovaSeq 6000	ERP119543	PRJEB36360		614746	ERS6337063	SAMEA8652509	simple	7955	Danio rerio	SAMEA8652509	male	no	MAX PLANCK INSTITUTE FOR DEVELOPMENTAL BIOLOGY	ERA4129786	public	E2D86B6E347EAB6A69365C07B4055A56	2F7CE9182633A4A6276613483E018A3B
Zebrafish	skin	76.56	Podobnik, Marco, Hans Georg Frohnhöfer, Christopher M. Dooley, Anastasia Eskova, Christiane Nüsslein-Volhard, and Uwe Irion. 2020. “Evolution of the Potassium Channel Gene Kcnj13 Underlies Colour Pattern Diversification in Danio Fish.” Nature Communications 11 (1): 6230.	ERR5838119	2021-04-30 21:47:57	2021-05-10 17:28:36	34786110	7006718028	34786110	201	2038		https://sra-downloadb.be-md.ncbi.nlm.nih.gov/sos1/sra-pub-zq-38/ERR005/5838/ERR5838119/ERR5838119.lite.1	ERX5487775	unspecified	RNA-Seq	Oligo-dT	TRANSCRIPTOMIC	PAIRED	100	0	ILLUMINA	Illumina NovaSeq 6000	ERP119543	PRJEB36360		614746	ERS6337132	SAMEA8652578	simple	7955	Danio rerio	SAMEA8652578	female	no	MAX PLANCK INSTITUTE FOR DEVELOPMENTAL BIOLOGY	ERA4129786	public	E7A1FF2A1934D71DFEF206C2CF5C1C86	D77F5425797A70620B297983765B3F75
Zebrafish	skin	79.39	Podobnik, Marco, Hans Georg Frohnhöfer, Christopher M. Dooley, Anastasia Eskova, Christiane Nüsslein-Volhard, and Uwe Irion. 2020. “Evolution of the Potassium Channel Gene Kcnj13 Underlies Colour Pattern Diversification in Danio Fish.” Nature Communications 11 (1): 6230.	ERR5838120	2021-04-30 21:47:57	2021-05-10 17:16:53	36866805	7422881394	36866805	201	2125		https://sra-downloadb.be-md.ncbi.nlm.nih.gov/sos1/sra-pub-zq-38/ERR005/5838/ERR5838120/ERR5838120.lite.1	ERX5487776	unspecified	RNA-Seq	Oligo-dT	TRANSCRIPTOMIC	PAIRED	100	0	ILLUMINA	Illumina NovaSeq 6000	ERP119543	PRJEB36360		614746	ERS6337133	SAMEA8652579	simple	7955	Danio rerio	SAMEA8652579	female	no	MAX PLANCK INSTITUTE FOR DEVELOPMENTAL BIOLOGY	ERA4129786	public	B93F3A6A744A4C4562C0A140E0B10D7B	FA43D9DF53912230CAE4FC8B9ED52298
Zebrafish	skin	77.37	Podobnik, Marco, Hans Georg Frohnhöfer, Christopher M. Dooley, Anastasia Eskova, Christiane Nüsslein-Volhard, and Uwe Irion. 2020. “Evolution of the Potassium Channel Gene Kcnj13 Underlies Colour Pattern Diversification in Danio Fish.” Nature Communications 11 (1): 6230.	ERR5838121	2021-04-30 21:47:57	2021-05-10 17:14:22	30595009	6161942050	30595009	201	1775		https://sra-downloadb.be-md.ncbi.nlm.nih.gov/sos1/sra-pub-zq-38/ERR005/5838/ERR5838121/ERR5838121.lite.1	ERX5487777	unspecified	RNA-Seq	Oligo-dT	TRANSCRIPTOMIC	PAIRED	100	0	ILLUMINA	Illumina NovaSeq 6000	ERP119543	PRJEB36360		614746	ERS6337136	SAMEA8652582	simple	7955	Danio rerio	SAMEA8652582	male	no	MAX PLANCK INSTITUTE FOR DEVELOPMENTAL BIOLOGY	ERA4129786	public	1825A0648D4F18B78DB75D173A40A725	D9F9968E62322836F0E05B30DAAB7892
Zebrafish	skin	78.61	Podobnik, Marco, Hans Georg Frohnhöfer, Christopher M. Dooley, Anastasia Eskova, Christiane Nüsslein-Volhard, and Uwe Irion. 2020. “Evolution of the Potassium Channel Gene Kcnj13 Underlies Colour Pattern Diversification in Danio Fish.” Nature Communications 11 (1): 6230.	ERR5838122	2021-04-30 21:47:57	2021-05-10 17:18:27	34306523	6912206316	34306523	201	2010		https://sra-downloadb.be-md.ncbi.nlm.nih.gov/sos1/sra-pub-zq-38/ERR005/5838/ERR5838122/ERR5838122.lite.1	ERX5487778	unspecified	RNA-Seq	Oligo-dT	TRANSCRIPTOMIC	PAIRED	100	0	ILLUMINA	Illumina NovaSeq 6000	ERP119543	PRJEB36360		614746	ERS6337138	SAMEA8652584	simple	7955	Danio rerio	SAMEA8652584	male	no	MAX PLANCK INSTITUTE FOR DEVELOPMENTAL BIOLOGY	ERA4129786	public	7F24CAE283ED1BD6A7FEBC9892BB0C5D	A7C72DA727CE14BDEF12B87141394AF2
Zebrafish	skin	77.46	Gao, Yang, Xiaofei Yang, Hao Chen, Xinjiang Tan, Zhaoqing Yang, Lian Deng, Baonan Wang, et al. 2023. “A Pangenome Reference of 36 Chinese Populations.” Nature 619 (7968): 112–21.	ERR4029236	2020-05-01 11:52:39	2022-07-30 07:59:06	18310252	4614183504	18310252	252	2124		https://sra-downloadb.be-md.ncbi.nlm.nih.gov/sos1/sra-pub-zq-38/ERR004/4029/ERR4029236/ERR4029236.lite.2	ERX4030552	ZF_Sk_1_p	RNA-Seq	Oligo-dT	TRANSCRIPTOMIC	PAIRED	500	0	ILLUMINA	Illumina HiSeq 2500	ERP121186	PRJEB37848		629738	ERS4513990	SAMEA6786310	simple	7955	Danio rerio	SAMEA6786310	male	no	Jacob Torgersen	ERA2508028	public	11D05C78648CAC8CA6814B48E0A4664F	C531A42D2665E1C2F344A3681F42193F
Zebrafish	muscle	78.52	Hu, Peng, Mingli Liu, Yimeng Liu, Jinfeng Wang, Dong Zhang, Hongbo Niu, Shouwen Jiang, et al. 2016. “Transcriptome Comparison Reveals a Genetic Network Regulating the Lower Temperature Limit in Fish.” Scientific Reports 6 (1): 28952.	SRR1609753	2015-09-08 10:31:10	2014-10-10 04:23:04	18159812	3631962400	18159812	200	2467		https://sra-downloadb.be-md.ncbi.nlm.nih.gov/sos5/sra-pub-zq-11/SRR001/609/SRR1609753/SRR1609753.sralite.1	SRX730406		RNA-Seq	cDNA	TRANSCRIPTOMIC	PAIRED	0	0	ILLUMINA	Illumina HiSeq 2000	SRP048807	PRJNA263496	2	263496	SRS719626	SAMN03102989	simple	7955	Danio rerio	GSM1523048		no	GEO	SRA189240	public	57230CE512C8AF08191DB33C36FBC946	F6B828AF80794AB4CF774569D925D997
Zebrafish	muscle	74.05	Hu, Peng, Mingli Liu, Yimeng Liu, Jinfeng Wang, Dong Zhang, Hongbo Niu, Shouwen Jiang, et al. 2016. “Transcriptome Comparison Reveals a Genetic Network Regulating the Lower Temperature Limit in Fish.” Scientific Reports 6 (1): 28952.	SRR1609754	2015-09-08 10:31:10	2014-10-10 04:21:57	15260525	3052105000	15260525	200	2069		https://sra-downloadb.be-md.ncbi.nlm.nih.gov/sos5/sra-pub-zq-11/SRR001/609/SRR1609754/SRR1609754.sralite.1	SRX730407		RNA-Seq	cDNA	TRANSCRIPTOMIC	PAIRED	0	0	ILLUMINA	Illumina HiSeq 2000	SRP048807	PRJNA263496	2	263496	SRS719627	SAMN03102990	simple	7955	Danio rerio	GSM1523049		no	GEO	SRA189240	public	9B916029F799B88AEB3432B0176F9346	990921503E6BC7A62385C356849D3A25
Zebrafish	muscle	77.34	Hu, Peng, Mingli Liu, Yimeng Liu, Jinfeng Wang, Dong Zhang, Hongbo Niu, Shouwen Jiang, et al. 2016. “Transcriptome Comparison Reveals a Genetic Network Regulating the Lower Temperature Limit in Fish.” Scientific Reports 6 (1): 28952.	SRR1609755	2015-09-08 10:31:10	2014-10-10 04:22:25	17631518	3526303600	17631518	200	2372		https://sra-downloadb.be-md.ncbi.nlm.nih.gov/sos5/sra-pub-zq-11/SRR001/609/SRR1609755/SRR1609755.sralite.1	SRX730408		RNA-Seq	cDNA	TRANSCRIPTOMIC	PAIRED	0	0	ILLUMINA	Illumina HiSeq 2000	SRP048807	PRJNA263496	2	263496	SRS719629	SAMN03102991	simple	7955	Danio rerio	GSM1523050		no	GEO	SRA189240	public	720808DEA215D29BEF28C17B2533F7DA	E03115B5D20FB4CE7FF01894174911B3
Zebrafish	muscle	71.6	Mojib, Nazia, Jin Xu, Zinka Bartolek, Barry Imhoff, Nael A. McCarty, Chong Hyun Shin, and Julia Kubanek. 2017. “Zebrafish Aversive Taste Co-Receptor Is Expressed in Both Chemo- and Mechanosensory Cells and Plays a Role in Lateral Line Development.” Scientific Reports 7 (1): 13475.	SRR891510	2013-10-10 06:30:19	2013-06-09 21:44:16	18585034	1895673468	18585034	102	1073		https://sra-downloadb.be-md.ncbi.nlm.nih.gov/sos5/sra-pub-zq-11/SRR000/891/SRR891510/SRR891510.sralite.1	SRX298190	zebrafish muscle	RNA-Seq	RANDOM	TRANSCRIPTOMIC	PAIRED	0	0	ILLUMINA	Illumina Genome Analyzer IIx	SRP024369	PRJNA207719		207719	SRS673880	SAMN02951652	simple	7955	Danio rerio	Danio rerio muscle	missing	no	CSIR-IGIB	SRA089174	public	80A1718021CCEA2982B7133403AC4299	6B750C13A500192B7ABDEEC37556E330
Zebrafish	muscle	77.42	Mojib, Nazia, Jin Xu, Zinka Bartolek, Barry Imhoff, Nael A. McCarty, Chong Hyun Shin, and Julia Kubanek. 2017. “Zebrafish Aversive Taste Co-Receptor Is Expressed in Both Chemo- and Mechanosensory Cells and Plays a Role in Lateral Line Development.” Scientific Reports 7 (1): 13475.	ERR145653	2012-08-28 23:17:48	2022-07-22 20:01:46	21523243	4347695086	21523243	202	2955		https://sra-downloadb.be-md.ncbi.nlm.nih.gov/sos9/sra-pub-zq-924/ERR000/145/ERR145653/ERR145653.lite.2	ERX121572	WW3_pooled extract	RNA-Seq	RANDOM	TRANSCRIPTOMIC	PAIRED	183	132	ILLUMINA	Illumina HiSeq 2000	ERP001552	PRJEB3112		204767	ERS151242	SAMEA1487368	simple	7955	Danio rerio	SAMEA1487368	mixed sex	no	Genepool	ERA140546	public	7ED079CDBC05C4D4204F98CDB4A9A911	D786C5D8575B545551F148C7B19E8E5D
Zebrafish	muscle	81.15	Kijima, Yusuke, Wang Wantong, Yoji Igarashi, Kazutoshi Yoshitake, Shuichi Asakawa, Yutaka Suzuki, Shugo Watabe, and Shigeharu Kinoshita. 2022. “Age-Associated Different Transcriptome Profiling in Zebrafish and Rats: An Insight into the Diversity of Vertebrate Aging.” Marine Biotechnology (New York, N.Y.) 24 (5): 895–910.	DRR162546	2018-12-24 15:47:28	2018-12-24 15:53:44	4255183	851036600	4255183	200	605		https://sra-downloadb.be-md.ncbi.nlm.nih.gov/sos5/sra-pub-zq-11/DRR000/162/DRR162546/DRR162546.sralite.1	DRX153165		RNA-Seq	cDNA	TRANSCRIPTOMIC	PAIRED	200	0	ILLUMINA	Illumina HiSeq 2000	DRP004696	PRJDB7713		511751	DRS083226	SAMD00152494	simple	7955	Danio rerio	SAMD00152494		no	UT-AQUA	DRA007711	public	6D787B5E42F51488DEF67D6CB789059D	37E236C71A22A2F50932BD6985BD5D92
Zebrafish	muscle	76.42	Kijima, Yusuke, Wang Wantong, Yoji Igarashi, Kazutoshi Yoshitake, Shuichi Asakawa, Yutaka Suzuki, Shugo Watabe, and Shigeharu Kinoshita. 2022. “Age-Associated Different Transcriptome Profiling in Zebrafish and Rats: An Insight into the Diversity of Vertebrate Aging.” Marine Biotechnology (New York, N.Y.) 24 (5): 895–910.	DRR162547	2018-12-24 15:47:28	2018-12-24 15:54:56	3978533	795706600	3978533	200	572		https://sra-downloadb.be-md.ncbi.nlm.nih.gov/sos5/sra-pub-zq-11/DRR000/162/DRR162547/DRR162547.sralite.1	DRX153166		RNA-Seq	cDNA	TRANSCRIPTOMIC	PAIRED	200	0	ILLUMINA	Illumina HiSeq 2000	DRP004696	PRJDB7713		511751	DRS083227	SAMD00152495	simple	7955	Danio rerio	SAMD00152495		no	UT-AQUA	DRA007711	public	6C7469A2DBB96C58FA1302923959FC2E	9D1498CFE783CD029307CE02C5374F06
Zebrafish	muscle	78.21	Kijima, Yusuke, Wang Wantong, Yoji Igarashi, Kazutoshi Yoshitake, Shuichi Asakawa, Yutaka Suzuki, Shugo Watabe, and Shigeharu Kinoshita. 2022. “Age-Associated Different Transcriptome Profiling in Zebrafish and Rats: An Insight into the Diversity of Vertebrate Aging.” Marine Biotechnology (New York, N.Y.) 24 (5): 895–910.	DRR162548	2018-12-24 15:47:28	2018-12-24 15:57:44	3563297	712659400	3563297	200	513		https://sra-downloadb.be-md.ncbi.nlm.nih.gov/sos5/sra-pub-zq-11/DRR000/162/DRR162548/DRR162548.sralite.1	DRX153167		RNA-Seq	cDNA	TRANSCRIPTOMIC	PAIRED	200	0	ILLUMINA	Illumina HiSeq 2000	DRP004696	PRJDB7713		511751	DRS083228	SAMD00152496	simple	7955	Danio rerio	SAMD00152496		no	UT-AQUA	DRA007711	public	71AF20B3EDFFEF40894D2518D99494BC	2FB69B5D716362154F2CEFC44F8D3422
Zebrafish	muscle	77.3	Kijima, Yusuke, Wang Wantong, Yoji Igarashi, Kazutoshi Yoshitake, Shuichi Asakawa, Yutaka Suzuki, Shugo Watabe, and Shigeharu Kinoshita. 2022. “Age-Associated Different Transcriptome Profiling in Zebrafish and Rats: An Insight into the Diversity of Vertebrate Aging.” Marine Biotechnology (New York, N.Y.) 24 (5): 895–910.	DRR162549	2018-12-24 15:47:28	2018-12-24 15:54:44	3926235	785247000	3926235	200	562		https://sra-downloadb.be-md.ncbi.nlm.nih.gov/sos5/sra-pub-zq-11/DRR000/162/DRR162549/DRR162549.sralite.1	DRX153168		RNA-Seq	cDNA	TRANSCRIPTOMIC	PAIRED	200	0	ILLUMINA	Illumina HiSeq 2000	DRP004696	PRJDB7713		511751	DRS083229	SAMD00152497	simple	7955	Danio rerio	SAMD00152497		no	UT-AQUA	DRA007711	public	A8832FF006A045DCB9FF3CAF68036D66	3AF614DCCE199DF687261530139E9C0F
Zebrafish	muscle	79.98	Kijima, Yusuke, Wang Wantong, Yoji Igarashi, Kazutoshi Yoshitake, Shuichi Asakawa, Yutaka Suzuki, Shugo Watabe, and Shigeharu Kinoshita. 2022. “Age-Associated Different Transcriptome Profiling in Zebrafish and Rats: An Insight into the Diversity of Vertebrate Aging.” Marine Biotechnology (New York, N.Y.) 24 (5): 895–910.	DRR162550	2018-12-24 15:47:28	2018-12-24 15:53:14	4650533	930106600	4650533	200	668		https://sra-downloadb.be-md.ncbi.nlm.nih.gov/sos5/sra-pub-zq-11/DRR000/162/DRR162550/DRR162550.sralite.1	DRX153169		RNA-Seq	cDNA	TRANSCRIPTOMIC	PAIRED	200	0	ILLUMINA	Illumina HiSeq 2000	DRP004696	PRJDB7713		511751	DRS083230	SAMD00152498	simple	7955	Danio rerio	SAMD00152498		no	UT-AQUA	DRA007711	public	168548CB022F8A77DDAD8522D870AE66	34E13E2E6FC7973AB0321C8A3183A979
Zebrafish	muscle	81.53	Gao, Yang, Xiaofei Yang, Hao Chen, Xinjiang Tan, Zhaoqing Yang, Lian Deng, Baonan Wang, et al. 2023. “A Pangenome Reference of 36 Chinese Populations.” Nature 619 (7968): 112–21.	ERR4029235	2020-05-01 11:52:39	2022-07-19 01:37:23	17137842	4318736184	17137842	252	1911		https://sra-downloadb.be-md.ncbi.nlm.nih.gov/sos8/sra-pub-zq-820/ERR004/4029/ERR4029235/ERR4029235.lite.2	ERX4030551	ZF_M_2_p	RNA-Seq	Oligo-dT	TRANSCRIPTOMIC	PAIRED	500	0	ILLUMINA	Illumina HiSeq 2500	ERP121186	PRJEB37848		629738	ERS4513989	SAMEA6786309	simple	7955	Danio rerio	SAMEA6786309	male	no	Jacob Torgersen	ERA2508028	public	0AE6B8D102B41F3FB2F9AC85D4EE9F9C	602BC0ED01CB65D55B69F5C27845A494
Zebrafish	muscle	76.22	Pasquier, Jeremy, Cédric Cabau, Thaovi Nguyen, Elodie Jouanno, Dany Severac, Ingo Braasch, Laurent Journot, et al. 2016. “Gene Evolution and Gene Expression after Whole Genome Duplication in Fish: The PhyloFish Database.” BMC Genomics 17 (1): 368.	SRR1524241	2015-07-24 00:00:38	2014-07-25 16:39:07	34032976	6806595200	34032976	200	4382		https://sra-downloadb.be-md.ncbi.nlm.nih.gov/sos5/sra-pub-zq-11/SRR001/524/SRR1524241/SRR1524241.sralite.1	SRX661006	F_Dr_5	RNA-Seq	cDNA	TRANSCRIPTOMIC	PAIRED	0	0	ILLUMINA	Illumina HiSeq 2000	SRP044781	PRJNA255848	2	255848	SRS665981	SAMN02929390	simple	7955	Danio rerio	F_Dr_5	female	no	INRA	SRA176464	public	B226AFF65D92ECB953AB60B2415AB7BA	38D90F07AF634C55CE7FC6312719B329
Zebrafish	heart	80.96	Hu, Peng, Mingli Liu, Yimeng Liu, Jinfeng Wang, Dong Zhang, Hongbo Niu, Shouwen Jiang, et al. 2016. “Transcriptome Comparison Reveals a Genetic Network Regulating the Lower Temperature Limit in Fish.” Scientific Reports 6 (1): 28952.	SRR1609741	2015-09-08 10:31:10	2014-10-10 04:22:15	19580898	3916179600	19580898	200	2688		https://sra-downloadb.be-md.ncbi.nlm.nih.gov/sos5/sra-pub-zq-11/SRR001/609/SRR1609741/SRR1609741.sralite.1	SRX730394		RNA-Seq	cDNA	TRANSCRIPTOMIC	PAIRED	0	0	ILLUMINA	Illumina HiSeq 2000	SRP048807	PRJNA263496	2	263496	SRS719615	SAMN03102977	simple	7955	Danio rerio	GSM1523036		no	GEO	SRA189240	public	B70294380069EFECF6D15774BE01E2E5	DB696AC05356EB2FD591C7B0B077FDFD
Zebrafish	heart	80.86	Shao, Xuelian, Yu Fu, Jinmin Ma, Xueyu Li, Chenqi Lu, and Ruilin Zhang. 2020. “Functional Alterations and Transcriptomic Changes during Zebrafish Cardiac Aging.” Biogerontology 21 (5): 637–52.	SRR10813966	2020-06-30 00:02:07	2020-01-02 07:49:23	23072714	6921814200	23072714	300	2414		https://sra-downloadb.be-md.ncbi.nlm.nih.gov/sos9/sra-pub-zq-922/SRR010/10813/SRR10813966/SRR10813966.lite.1	SRX7487472	M36_1	RNA-Seq	other	TRANSCRIPTOMIC	PAIRED	0	0	ILLUMINA	Illumina HiSeq 4000	SRP239262	PRJNA598547		598547	SRS5929628	SAMN13707400	simple	1331678	zebrafish metagenome	M36_1	not collected	no	FUDAN	SRA1018659	public	42CC40A62FBDE4074ABC15D1E8F3011C	CE3F114B74661F5DB1E9F2436CCFF48A
Zebrafish	heart	81.15	Shao, Xuelian, Yu Fu, Jinmin Ma, Xueyu Li, Chenqi Lu, and Ruilin Zhang. 2020. “Functional Alterations and Transcriptomic Changes during Zebrafish Cardiac Aging.” Biogerontology 21 (5): 637–52.	SRR10813974	2020-06-30 00:02:07	2020-01-02 08:22:36	27416757	8225027100	27416757	300	2885		https://sra-downloadb.be-md.ncbi.nlm.nih.gov/sos5/sra-pub-zq-16/SRR010/10813/SRR10813974/SRR10813974.lite.1	SRX7487464	M36_3	RNA-Seq	other	TRANSCRIPTOMIC	PAIRED	0	0	ILLUMINA	Illumina HiSeq 4000	SRP239262	PRJNA598547		598547	SRS5929620	SAMN13707402	simple	1331678	zebrafish metagenome	M36_3	not collected	no	FUDAN	SRA1018659	public	D66166105DB6E4C172755EFE9CFA1C45	271336259738FBD4944DC9C7A4979261
Zebrafish	heart	80.81	Shao, Xuelian, Yu Fu, Jinmin Ma, Xueyu Li, Chenqi Lu, and Ruilin Zhang. 2020. “Functional Alterations and Transcriptomic Changes during Zebrafish Cardiac Aging.” Biogerontology 21 (5): 637–52.	SRR10813975	2020-06-30 00:02:07	2020-01-02 08:22:28	26780066	8034019800	26780066	300	2786		https://sra-downloadb.be-md.ncbi.nlm.nih.gov/sos5/sra-pub-zq-16/SRR010/10813/SRR10813975/SRR10813975.lite.1	SRX7487463	M36_2	RNA-Seq	other	TRANSCRIPTOMIC	PAIRED	0	0	ILLUMINA	Illumina HiSeq 4000	SRP239262	PRJNA598547		598547	SRS5929619	SAMN13707401	simple	1331678	zebrafish metagenome	M36_2	not collected	no	FUDAN	SRA1018659	public	EF5D03ED7AC7F508A249FDD37F9D2724	1BDD352868F8104BBFA1DA0A6FC408A0
Zebrafish	heart	87.08	Kijima, Yusuke, Wang Wantong, Yoji Igarashi, Kazutoshi Yoshitake, Shuichi Asakawa, Yutaka Suzuki, Shugo Watabe, and Shigeharu Kinoshita. 2022. “Age-Associated Different Transcriptome Profiling in Zebrafish and Rats: An Insight into the Diversity of Vertebrate Aging.” Marine Biotechnology (New York, N.Y.) 24 (5): 895–910.	DRR162507	2018-12-24 15:47:27	2018-12-24 15:53:41	3665221	733044200	3665221	200	484		https://sra-downloadb.be-md.ncbi.nlm.nih.gov/sos5/sra-pub-zq-11/DRR000/162/DRR162507/DRR162507.sralite.1	DRX153126		RNA-Seq	cDNA	TRANSCRIPTOMIC	PAIRED	200	0	ILLUMINA	Illumina HiSeq 2000	DRP004696	PRJDB7713		511751	DRS083187	SAMD00152455	simple	7955	Danio rerio	SAMD00152455		no	UT-AQUA	DRA007711	public	E317C7BDFF23C0534F3DC88D23EA08C0	DF7F90D96A95DD57E5D815F4B885694F
Zebrafish	heart	85.84	Kijima, Yusuke, Wang Wantong, Yoji Igarashi, Kazutoshi Yoshitake, Shuichi Asakawa, Yutaka Suzuki, Shugo Watabe, and Shigeharu Kinoshita. 2022. “Age-Associated Different Transcriptome Profiling in Zebrafish and Rats: An Insight into the Diversity of Vertebrate Aging.” Marine Biotechnology (New York, N.Y.) 24 (5): 895–910.	DRR162508	2018-12-24 15:47:27	2018-12-24 15:57:22	5103973	1020794600	5103973	200	675		https://sra-downloadb.be-md.ncbi.nlm.nih.gov/sos5/sra-pub-zq-11/DRR000/162/DRR162508/DRR162508.sralite.1	DRX153127		RNA-Seq	cDNA	TRANSCRIPTOMIC	PAIRED	200	0	ILLUMINA	Illumina HiSeq 2000	DRP004696	PRJDB7713		511751	DRS083188	SAMD00152456	simple	7955	Danio rerio	SAMD00152456		no	UT-AQUA	DRA007711	public	E2B623E1C7E6E14089F7AE33B1F65110	815C41FE075BB02FF774907E423E462C
Zebrafish	heart	86.85	Kijima, Yusuke, Wang Wantong, Yoji Igarashi, Kazutoshi Yoshitake, Shuichi Asakawa, Yutaka Suzuki, Shugo Watabe, and Shigeharu Kinoshita. 2022. “Age-Associated Different Transcriptome Profiling in Zebrafish and Rats: An Insight into the Diversity of Vertebrate Aging.” Marine Biotechnology (New York, N.Y.) 24 (5): 895–910.	DRR162509	2018-12-24 15:47:27	2018-12-24 15:49:11	5470578	1094115600	5470578	200	722		https://sra-downloadb.be-md.ncbi.nlm.nih.gov/sos5/sra-pub-zq-11/DRR000/162/DRR162509/DRR162509.sralite.1	DRX153128		RNA-Seq	cDNA	TRANSCRIPTOMIC	PAIRED	200	0	ILLUMINA	Illumina HiSeq 2000	DRP004696	PRJDB7713		511751	DRS083189	SAMD00152457	simple	7955	Danio rerio	SAMD00152457		no	UT-AQUA	DRA007711	public	AE9DCA233E49996E312091ACB1D6B214	31D92818A8F387318D8F4F9D8AD3F21D
Zebrafish	heart	84.01	Kijima, Yusuke, Wang Wantong, Yoji Igarashi, Kazutoshi Yoshitake, Shuichi Asakawa, Yutaka Suzuki, Shugo Watabe, and Shigeharu Kinoshita. 2022. “Age-Associated Different Transcriptome Profiling in Zebrafish and Rats: An Insight into the Diversity of Vertebrate Aging.” Marine Biotechnology (New York, N.Y.) 24 (5): 895–910.	DRR162510	2018-12-24 15:47:27	2018-12-24 15:53:44	4132878	826575600	4132878	200	549		https://sra-downloadb.be-md.ncbi.nlm.nih.gov/sos5/sra-pub-zq-11/DRR000/162/DRR162510/DRR162510.sralite.1	DRX153129		RNA-Seq	cDNA	TRANSCRIPTOMIC	PAIRED	200	0	ILLUMINA	Illumina HiSeq 2000	DRP004696	PRJDB7713		511751	DRS083190	SAMD00152458	simple	7955	Danio rerio	SAMD00152458		no	UT-AQUA	DRA007711	public	A9B598404AF3954681223651CD5558B1	C43C3C34F05F56AC95158099300343B4
Zebrafish	heart	85.61	Kijima, Yusuke, Wang Wantong, Yoji Igarashi, Kazutoshi Yoshitake, Shuichi Asakawa, Yutaka Suzuki, Shugo Watabe, and Shigeharu Kinoshita. 2022. “Age-Associated Different Transcriptome Profiling in Zebrafish and Rats: An Insight into the Diversity of Vertebrate Aging.” Marine Biotechnology (New York, N.Y.) 24 (5): 895–910.	DRR162511	2018-12-24 15:47:27	2018-12-24 15:47:53	3596391	719278200	3596391	200	482		https://sra-downloadb.be-md.ncbi.nlm.nih.gov/sos5/sra-pub-zq-11/DRR000/162/DRR162511/DRR162511.sralite.1	DRX153130		RNA-Seq	cDNA	TRANSCRIPTOMIC	PAIRED	200	0	ILLUMINA	Illumina HiSeq 2000	DRP004696	PRJDB7713		511751	DRS083191	SAMD00152459	simple	7955	Danio rerio	SAMD00152459		no	UT-AQUA	DRA007711	public	79FAA589B1296C778DCE88BD0AFBB90C	13D7719BAD09B490200FC2DCD6828870
Zebrafish	heart	84.73	Gao, Yang, Xiaofei Yang, Hao Chen, Xinjiang Tan, Zhaoqing Yang, Lian Deng, Baonan Wang, et al. 2023. “A Pangenome Reference of 36 Chinese Populations.” Nature 619 (7968): 112–21.	ERR4029233	2020-05-01 11:52:39	2022-07-24 20:40:54	17554955	4423848660	17554955	252	1985		https://sra-downloadb.be-md.ncbi.nlm.nih.gov/sos8/sra-pub-zq-820/ERR004/4029/ERR4029233/ERR4029233.lite.2	ERX4030549	ZF_H_1_p	RNA-Seq	Oligo-dT	TRANSCRIPTOMIC	PAIRED	500	0	ILLUMINA	Illumina HiSeq 2500	ERP121186	PRJEB37848		629738	ERS4513987	SAMEA6786307	simple	7955	Danio rerio	SAMEA6786307	male	no	Jacob Torgersen	ERA2508028	public	CCCF7B0B67B5B95231AD08CE6E93018B	34BB094A0C8F151ECD1B2F342344EA9B
Zebrafish	heart	82.86	Pasquier, Jeremy, Cédric Cabau, Thaovi Nguyen, Elodie Jouanno, Dany Severac, Ingo Braasch, Laurent Journot, et al. 2016. “Gene Evolution and Gene Expression after Whole Genome Duplication in Fish: The PhyloFish Database.” BMC Genomics 17 (1): 368.	SRR1524240	2015-07-24 00:00:38	2014-07-25 16:08:42	85672616	17134523200	85672616	200	10599		https://sra-downloadb.be-md.ncbi.nlm.nih.gov/sos5/sra-pub-zq-11/SRR001/524/SRR1524240/SRR1524240.sralite.1	SRX661005	F_Dr_4	RNA-Seq	cDNA	TRANSCRIPTOMIC	PAIRED	0	0	ILLUMINA	Illumina HiSeq 2000	SRP044781	PRJNA255848	2	255848	SRS665980	SAMN02929389	simple	7955	Danio rerio	F_Dr_4	male and female	no	INRA	SRA176464	public	22CD23E9D9C2160C5B5AA8F897007037	AF807F704E9093994919FDE11796AC33
Zebrafish	intestine	76.48	Hu, Peng, Mingli Liu, Yimeng Liu, Jinfeng Wang, Dong Zhang, Hongbo Niu, Shouwen Jiang, et al. 2016. “Transcriptome Comparison Reveals a Genetic Network Regulating the Lower Temperature Limit in Fish.” Scientific Reports 6 (1): 28952.	SRR1609744	2015-09-08 10:31:10	2014-10-10 04:22:09	18551751	3710350200	18551751	200	2510		https://sra-downloadb.be-md.ncbi.nlm.nih.gov/sos5/sra-pub-zq-11/SRR001/609/SRR1609744/SRR1609744.sralite.1	SRX730397		RNA-Seq	cDNA	TRANSCRIPTOMIC	PAIRED	0	0	ILLUMINA	Illumina HiSeq 2000	SRP048807	PRJNA263496	2	263496	SRS719618	SAMN03102980	simple	7955	Danio rerio	GSM1523039		no	GEO	SRA189240	public	A44DD3EBD90592BB4EE6887DAABE8B06	3CFBEC59011899C73492AC87A7A0FDF7
Zebrafish	intestine	69.81	Hu, Peng, Mingli Liu, Yimeng Liu, Jinfeng Wang, Dong Zhang, Hongbo Niu, Shouwen Jiang, et al. 2016. “Transcriptome Comparison Reveals a Genetic Network Regulating the Lower Temperature Limit in Fish.” Scientific Reports 6 (1): 28952.	SRR1609745	2015-09-08 10:31:10	2014-10-10 04:21:50	19352134	3870426800	19352134	200	2614		https://sra-downloadb.be-md.ncbi.nlm.nih.gov/sos5/sra-pub-zq-11/SRR001/609/SRR1609745/SRR1609745.sralite.1	SRX730398		RNA-Seq	cDNA	TRANSCRIPTOMIC	PAIRED	0	0	ILLUMINA	Illumina HiSeq 2000	SRP048807	PRJNA263496	2	263496	SRS719619	SAMN03102981	simple	7955	Danio rerio	GSM1523040		no	GEO	SRA189240	public	2EC28609D24FFE0F13E5C24510089FB3	59DF0B581A1C5403A4D09F829E433776
Zebrafish	intestine	74.06	Hu, Peng, Mingli Liu, Yimeng Liu, Jinfeng Wang, Dong Zhang, Hongbo Niu, Shouwen Jiang, et al. 2016. “Transcriptome Comparison Reveals a Genetic Network Regulating the Lower Temperature Limit in Fish.” Scientific Reports 6 (1): 28952.	SRR1609746	2015-09-08 10:31:10	2014-10-10 04:21:26	18194765	3638953000	18194765	200	2470		https://sra-downloadb.be-md.ncbi.nlm.nih.gov/sos5/sra-pub-zq-11/SRR001/609/SRR1609746/SRR1609746.sralite.1	SRX730399		RNA-Seq	cDNA	TRANSCRIPTOMIC	PAIRED	0	0	ILLUMINA	Illumina HiSeq 2000	SRP048807	PRJNA263496	2	263496	SRS719620	SAMN03102982	simple	7955	Danio rerio	GSM1523041		no	GEO	SRA189240	public	B536B931B423952C8182CBA0063767AA	4F6396863514C4959BAB72126197C58B
Zebrafish	intestine	68.12	Pasquier, Jeremy, Cédric Cabau, Thaovi Nguyen, Elodie Jouanno, Dany Severac, Ingo Braasch, Laurent Journot, et al. 2016. “Gene Evolution and Gene Expression after Whole Genome Duplication in Fish: The PhyloFish Database.” BMC Genomics 17 (1): 368.	SRR1524245	2015-07-24 00:00:38	2014-07-26 05:33:21	43187341	8637468200	43187341	200	5499		https://sra-downloadb.be-md.ncbi.nlm.nih.gov/sos5/sra-pub-zq-11/SRR001/524/SRR1524245/SRR1524245.sralite.1	SRX661010	F_Dr_9	RNA-Seq	cDNA	TRANSCRIPTOMIC	PAIRED	0	0	ILLUMINA	Illumina HiSeq 2000	SRP044781	PRJNA255848	2	255848	SRS665985	SAMN02929394	simple	7955	Danio rerio	F_Dr_9	female	no	INRA	SRA176464	public	4388E5F87B460059EEC6553D661171D7	BC5A953F4774C72E665E7FB18B102F01
Zebrafish	intestine	63.75	Mojib, Nazia, Jin Xu, Zinka Bartolek, Barry Imhoff, Nael A. McCarty, Chong Hyun Shin, and Julia Kubanek. 2017. “Zebrafish Aversive Taste Co-Receptor Is Expressed in Both Chemo- and Mechanosensory Cells and Plays a Role in Lateral Line Development.” Scientific Reports 7 (1): 13475.	SRR1562528	2015-07-22 17:10:28	2015-11-28 23:31:12	41246200	3901027000	36774340	94	2063	GCF_000002035.5	https://sra-downloadb.be-md.ncbi.nlm.nih.gov/sos5/sra-pub-zq-11/SRR001/562/SRR1562528/SRR1562528.sralite.1	SRX204106		RNA-Seq	unspecified	TRANSCRIPTOMIC	PAIRED	260	0	ILLUMINA	Illumina HiScanSQ	SRP017135	PRJNA179237		179237	SRS373224	SAMN01796005	simple	7955	Danio rerio	zebrafish_six organs		no	JOHNS HOPKINS UNIVERSITY	SRA060234	public	D76688A2970550E4615304E42AFC3D17	3F2926D5FFD65DC1BDD8AE979188F745
Zebrafish	gut	75.64	Gao, Yang, Xiaofei Yang, Hao Chen, Xinjiang Tan, Zhaoqing Yang, Lian Deng, Baonan Wang, et al. 2023. “A Pangenome Reference of 36 Chinese Populations.” Nature 619 (7968): 112–21.	ERR4029231	2020-05-01 11:52:39	2022-07-24 20:50:14	18670007	4704841764	18670007	252	2142		https://sra-downloadb.be-md.ncbi.nlm.nih.gov/sos8/sra-pub-zq-820/ERR004/4029/ERR4029231/ERR4029231.lite.2	ERX4030547	ZF_G_1_p	RNA-Seq	Oligo-dT	TRANSCRIPTOMIC	PAIRED	500	0	ILLUMINA	Illumina HiSeq 2500	ERP121186	PRJEB37848		629738	ERS4513985	SAMEA6786305	simple	7955	Danio rerio	SAMEA6786305	male	no	Jacob Torgersen	ERA2508028	public	6C16AE26FFD5C6D6CB9DF0AF17A58BCB	DD5B09A0C282F4D3007C776B956166E0
Zebrafish	kidney	78.17	Pasquier, Jeremy, Cédric Cabau, Thaovi Nguyen, Elodie Jouanno, Dany Severac, Ingo Braasch, Laurent Journot, et al. 2016. “Gene Evolution and Gene Expression after Whole Genome Duplication in Fish: The PhyloFish Database.” BMC Genomics 17 (1): 368.	SRR1524243	2015-07-24 00:00:38	2014-07-25 21:48:19	46371614	9274322800	46371614	200	5940		https://sra-downloadb.be-md.ncbi.nlm.nih.gov/sos5/sra-pub-zq-11/SRR001/524/SRR1524243/SRR1524243.sralite.1	SRX661008	F_Dr_7	RNA-Seq	cDNA	TRANSCRIPTOMIC	PAIRED	0	0	ILLUMINA	Illumina HiSeq 2000	SRP044781	PRJNA255848	2	255848	SRS665983	SAMN02929392	simple	7955	Danio rerio	F_Dr_7	male and female	no	INRA	SRA176464	public	8889B75BC63D189CA45926AEF5C56589	3973854B0E5C6A1575FF2B6733439CA0
Zebrafish	kidney	70.82	Wang, Wei, Hongji Li, Mengling Huang, Xue Wang, Wei Li, Xiaoqing Qian, and Lili Jing. 2022. “Hoxa9/Meis1-Transgenic Zebrafish Develops Acute Myeloid Leukaemia-like Disease with Rapid Onset and High Penetrance.” Open Biology 12 (10): 220172.	SRR19387525	2022-09-01 00:08:43	2022-05-24 17:35:38	25054815	7566554130	25054815	302	2205		https://sra-downloadb.be-md.ncbi.nlm.nih.gov/sos1/sra-pub-zq-38/SRR019/19387/SRR19387525/SRR19387525.lite.1	SRX15442408	GSM6190485	RNA-Seq	cDNA	TRANSCRIPTOMIC	PAIRED	0	0	ILLUMINA	Illumina NovaSeq 6000	SRP376900	PRJNA842071	3	842071	SRS13163690	SAMN28642662	simple	7955	Danio rerio	GSM6190485		no	LILI JING'S LAB, SCHOOL OF PHARMACY, SHANGHAI JIAO TONG UNIVERSITY	SRA1425955	public	D756C313CB2CDC30B684C0298990137A	7EC75A7A50DC6C55280D33FAD67FEF06
Zebrafish	kidney	69.94	Wang, Wei, Hongji Li, Mengling Huang, Xue Wang, Wei Li, Xiaoqing Qian, and Lili Jing. 2022. “Hoxa9/Meis1-Transgenic Zebrafish Develops Acute Myeloid Leukaemia-like Disease with Rapid Onset and High Penetrance.” Open Biology 12 (10): 220172.	SRR19387526	2022-09-01 00:08:43	2022-05-24 17:36:06	20578811	6214800922	20578811	302	1809		https://sra-downloadb.be-md.ncbi.nlm.nih.gov/sos9/sra-pub-zq-924/SRR019/19387/SRR19387526/SRR19387526.lite.1	SRX15442407	GSM6190484	RNA-Seq	cDNA	TRANSCRIPTOMIC	PAIRED	0	0	ILLUMINA	Illumina NovaSeq 6000	SRP376900	PRJNA842071	3	842071	SRS13163686	SAMN28642663	simple	7955	Danio rerio	GSM6190484		no	LILI JING'S LAB, SCHOOL OF PHARMACY, SHANGHAI JIAO TONG UNIVERSITY	SRA1425955	public	C55F90038FB8A3B75DC34B39350FA47E	A577F1E41608EED2E471F9382FA47946
Zebrafish	kidney	71.19	Wang, Wei, Hongji Li, Mengling Huang, Xue Wang, Wei Li, Xiaoqing Qian, and Lili Jing. 2022. “Hoxa9/Meis1-Transgenic Zebrafish Develops Acute Myeloid Leukaemia-like Disease with Rapid Onset and High Penetrance.” Open Biology 12 (10): 220172.	SRR19387527	2022-09-01 00:08:43	2022-05-24 17:33:01	20641951	6233869202	20641951	302	1807		https://sra-downloadb.be-md.ncbi.nlm.nih.gov/sos1/sra-pub-zq-38/SRR019/19387/SRR19387527/SRR19387527.lite.1	SRX15442406	GSM6190483	RNA-Seq	cDNA	TRANSCRIPTOMIC	PAIRED	0	0	ILLUMINA	Illumina NovaSeq 6000	SRP376900	PRJNA842071	3	842071	SRS13163687	SAMN28642664	simple	7955	Danio rerio	GSM6190483		no	LILI JING'S LAB, SCHOOL OF PHARMACY, SHANGHAI JIAO TONG UNIVERSITY	SRA1425955	public	9CA3BCD2C6A97DF1D2B1CEC8F1F74ABF	A0DB2061259FADDD5B99A8FFC1BF42B9
Zebrafish	kidney	51.56	Hu, Peng, Mingli Liu, Yimeng Liu, Jinfeng Wang, Dong Zhang, Hongbo Niu, Shouwen Jiang, et al. 2016. “Transcriptome Comparison Reveals a Genetic Network Regulating the Lower Temperature Limit in Fish.” Scientific Reports 6 (1): 28952.	SRR1609747	2015-09-08 10:31:10	2014-10-10 04:23:19	22950677	4590135400	22950677	200	3098		https://sra-downloadb.be-md.ncbi.nlm.nih.gov/sos5/sra-pub-zq-11/SRR001/609/SRR1609747/SRR1609747.sralite.1	SRX730400		RNA-Seq	cDNA	TRANSCRIPTOMIC	PAIRED	0	0	ILLUMINA	Illumina HiSeq 2000	SRP048807	PRJNA263496	2	263496	SRS719621	SAMN03102983	simple	7955	Danio rerio	GSM1523042		no	GEO	SRA189240	public	810E13871DEC2BED800D609CB382EA15	AA01B2A47F945AA5FBA4610AEADD573C
Zebrafish	liver	34.45	Hu, Peng, Mingli Liu, Yimeng Liu, Jinfeng Wang, Dong Zhang, Hongbo Niu, Shouwen Jiang, et al. 2016. “Transcriptome Comparison Reveals a Genetic Network Regulating the Lower Temperature Limit in Fish.” Scientific Reports 6 (1): 28952.	SRR1609750	2015-09-08 10:31:10	2014-10-10 04:24:54	22392682	4478536400	22392682	200	3024		https://sra-downloadb.be-md.ncbi.nlm.nih.gov/sos5/sra-pub-zq-11/SRR001/609/SRR1609750/SRR1609750.sralite.1	SRX730403		RNA-Seq	cDNA	TRANSCRIPTOMIC	PAIRED	0	0	ILLUMINA	Illumina HiSeq 2000	SRP048807	PRJNA263496	2	263496	SRS719624	SAMN03102986	simple	7955	Danio rerio	GSM1523045		no	GEO	SRA189240	public	97C74F4D4BA539A33D690E87A44B3F48	DA23B175C7804E8B7E9C82ACEA802DE6
Zebrafish	liver	42.95	Kijima, Yusuke, Wang Wantong, Yoji Igarashi, Kazutoshi Yoshitake, Shuichi Asakawa, Yutaka Suzuki, Shugo Watabe, and Shigeharu Kinoshita. 2022. “Age-Associated Different Transcriptome Profiling in Zebrafish and Rats: An Insight into the Diversity of Vertebrate Aging.” Marine Biotechnology (New York, N.Y.) 24 (5): 895–910.	DRR162526	2018-12-24 15:47:27	2018-12-24 15:55:17	5767078	1153415600	5767078	200	773		https://sra-downloadb.be-md.ncbi.nlm.nih.gov/sos5/sra-pub-zq-11/DRR000/162/DRR162526/DRR162526.sralite.1	DRX153145		RNA-Seq	cDNA	TRANSCRIPTOMIC	PAIRED	200	0	ILLUMINA	Illumina HiSeq 2000	DRP004696	PRJDB7713		511751	DRS083206	SAMD00152474	simple	7955	Danio rerio	SAMD00152474		no	UT-AQUA	DRA007711	public	0F2195B11AB64D4AED43648D7F2D7484	42402930A1084C87F59DDCBD25B33460
Zebrafish	liver	37.67	Kijima, Yusuke, Wang Wantong, Yoji Igarashi, Kazutoshi Yoshitake, Shuichi Asakawa, Yutaka Suzuki, Shugo Watabe, and Shigeharu Kinoshita. 2022. “Age-Associated Different Transcriptome Profiling in Zebrafish and Rats: An Insight into the Diversity of Vertebrate Aging.” Marine Biotechnology (New York, N.Y.) 24 (5): 895–910.	DRR162527	2018-12-24 15:47:27	2018-12-24 15:49:09	7104351	1420870200	7104351	200	957		https://sra-downloadb.be-md.ncbi.nlm.nih.gov/sos5/sra-pub-zq-11/DRR000/162/DRR162527/DRR162527.sralite.1	DRX153146		RNA-Seq	cDNA	TRANSCRIPTOMIC	PAIRED	200	0	ILLUMINA	Illumina HiSeq 2000	DRP004696	PRJDB7713		511751	DRS083207	SAMD00152475	simple	7955	Danio rerio	SAMD00152475		no	UT-AQUA	DRA007711	public	2C0A9EFCB764E7DCE830C8DE6F133EC5	723B8D5A7F3C98C9543D20581DE6D888
Zebrafish	liver	83.65	Kijima, Yusuke, Wang Wantong, Yoji Igarashi, Kazutoshi Yoshitake, Shuichi Asakawa, Yutaka Suzuki, Shugo Watabe, and Shigeharu Kinoshita. 2022. “Age-Associated Different Transcriptome Profiling in Zebrafish and Rats: An Insight into the Diversity of Vertebrate Aging.” Marine Biotechnology (New York, N.Y.) 24 (5): 895–910.	DRR162528	2018-12-24 15:47:27	2018-12-24 15:54:36	6911037	1382207400	6911037	200	938		https://sra-downloadb.be-md.ncbi.nlm.nih.gov/sos5/sra-pub-zq-11/DRR000/162/DRR162528/DRR162528.sralite.1	DRX153147		RNA-Seq	cDNA	TRANSCRIPTOMIC	PAIRED	200	0	ILLUMINA	Illumina HiSeq 2000	DRP004696	PRJDB7713		511751	DRS083208	SAMD00152476	simple	7955	Danio rerio	SAMD00152476		no	UT-AQUA	DRA007711	public	E391B2CE798FD832A66C771C23F07A07	3C3EC37E9FFCC68A3EA4A539CCA7993F
Zebrafish	liver	59.34	Kijima, Yusuke, Wang Wantong, Yoji Igarashi, Kazutoshi Yoshitake, Shuichi Asakawa, Yutaka Suzuki, Shugo Watabe, and Shigeharu Kinoshita. 2022. “Age-Associated Different Transcriptome Profiling in Zebrafish and Rats: An Insight into the Diversity of Vertebrate Aging.” Marine Biotechnology (New York, N.Y.) 24 (5): 895–910.	DRR162529	2018-12-24 15:47:27	2018-12-24 15:49:25	6680516	1336103200	6680516	200	896		https://sra-downloadb.be-md.ncbi.nlm.nih.gov/sos5/sra-pub-zq-11/DRR000/162/DRR162529/DRR162529.sralite.1	DRX153148		RNA-Seq	cDNA	TRANSCRIPTOMIC	PAIRED	200	0	ILLUMINA	Illumina HiSeq 2000	DRP004696	PRJDB7713		511751	DRS083209	SAMD00152477	simple	7955	Danio rerio	SAMD00152477		no	UT-AQUA	DRA007711	public	3B51EE5CEA11721385DBAC5A051B7C35	38DC2C121311675FD4766CD6B4548827
Zebrafish	liver	82.71	Kijima, Yusuke, Wang Wantong, Yoji Igarashi, Kazutoshi Yoshitake, Shuichi Asakawa, Yutaka Suzuki, Shugo Watabe, and Shigeharu Kinoshita. 2022. “Age-Associated Different Transcriptome Profiling in Zebrafish and Rats: An Insight into the Diversity of Vertebrate Aging.” Marine Biotechnology (New York, N.Y.) 24 (5): 895–910.	DRR162530	2018-12-24 15:47:27	2018-12-24 15:54:13	6751889	1350377800	6751889	200	921		https://sra-downloadb.be-md.ncbi.nlm.nih.gov/sos5/sra-pub-zq-11/DRR000/162/DRR162530/DRR162530.sralite.1	DRX153149		RNA-Seq	cDNA	TRANSCRIPTOMIC	PAIRED	200	0	ILLUMINA	Illumina HiSeq 2000	DRP004696	PRJDB7713		511751	DRS083210	SAMD00152478	simple	7955	Danio rerio	SAMD00152478		no	UT-AQUA	DRA007711	public	01F48551EEC9FBD8B01A07FF81E2975B	1A49E50A00017089A6886CFB9F5E22C2
Zebrafish	liver	49.79	Gao, Yang, Xiaofei Yang, Hao Chen, Xinjiang Tan, Zhaoqing Yang, Lian Deng, Baonan Wang, et al. 2023. “A Pangenome Reference of 36 Chinese Populations.” Nature 619 (7968): 112–21.	ERR4029215	2020-05-01 11:52:39	2022-07-20 15:56:41	18790239	4735140228	18790239	252	2035		https://sra-downloadb.be-md.ncbi.nlm.nih.gov/sos8/sra-pub-zq-820/ERR004/4029/ERR4029215/ERR4029215.lite.1	ERX4030531	ZF_L_5_p	RNA-Seq	Oligo-dT	TRANSCRIPTOMIC	PAIRED	500	0	ILLUMINA	Illumina HiSeq 2500	ERP121186	PRJEB37848		629738	ERS4513969	SAMEA6786289	simple	7955	Danio rerio	SAMEA6786289	not available	no	Jacob Torgersen	ERA2508028	public	167252736D3635227B90E72C07C4E890	7D1F0E228EC5496C745B8B9D8FD2B845
Zebrafish	liver	52.82	Gao, Yang, Xiaofei Yang, Hao Chen, Xinjiang Tan, Zhaoqing Yang, Lian Deng, Baonan Wang, et al. 2023. “A Pangenome Reference of 36 Chinese Populations.” Nature 619 (7968): 112–21.	ERR4029216	2020-05-01 11:52:39	2022-07-18 09:53:44	18565410	4678483320	18565410	252	2000		https://sra-downloadb.be-md.ncbi.nlm.nih.gov/sos5/sra-pub-zq-16/ERR004/4029/ERR4029216/ERR4029216.lite.2	ERX4030532	ZF_L_6_p	RNA-Seq	Oligo-dT	TRANSCRIPTOMIC	PAIRED	500	0	ILLUMINA	Illumina HiSeq 2500	ERP121186	PRJEB37848		629738	ERS4513970	SAMEA6786290	simple	7955	Danio rerio	SAMEA6786290	not available	no	Jacob Torgersen	ERA2508028	public	3A0A224E9D9A2031BDBE9C00A872D33A	91914AF853FB1AAD11F23E243EDF954A
Zebrafish	liver	58.9	Gao, Yang, Xiaofei Yang, Hao Chen, Xinjiang Tan, Zhaoqing Yang, Lian Deng, Baonan Wang, et al. 2023. “A Pangenome Reference of 36 Chinese Populations.” Nature 619 (7968): 112–21.	ERR4029220	2020-05-01 11:52:39	2022-07-24 20:52:07	15934074	4015386648	15934074	252	1755		https://sra-downloadb.be-md.ncbi.nlm.nih.gov/sos4/sra-pub-zq-1/ERR004/4029/ERR4029220/ERR4029220.lite.2	ERX4030536	ZF_L_3_p	RNA-Seq	Oligo-dT	TRANSCRIPTOMIC	PAIRED	500	0	ILLUMINA	Illumina HiSeq 2500	ERP121186	PRJEB37848		629738	ERS4513974	SAMEA6786294	simple	7955	Danio rerio	SAMEA6786294	female	no	Jacob Torgersen	ERA2508028	public	598FE94990716E59BDC1CD883EC5CE04	57A80DD532EA897554B7C3B157A3CE43
Zebrafish	liver	83.29	Gao, Yang, Xiaofei Yang, Hao Chen, Xinjiang Tan, Zhaoqing Yang, Lian Deng, Baonan Wang, et al. 2023. “A Pangenome Reference of 36 Chinese Populations.” Nature 619 (7968): 112–21.	ERR4029234	2020-05-01 11:52:39	2022-07-21 13:18:05	25920406	6531942312	25920406	252	2771		https://sra-downloadb.be-md.ncbi.nlm.nih.gov/sos1/sra-pub-zq-38/ERR004/4029/ERR4029234/ERR4029234.lite.2	ERX4030550	ZF_L_1_p	RNA-Seq	Oligo-dT	TRANSCRIPTOMIC	PAIRED	500	0	ILLUMINA	Illumina HiSeq 2500	ERP121186	PRJEB37848		629738	ERS4513988	SAMEA6786308	simple	7955	Danio rerio	SAMEA6786308	male	no	Jacob Torgersen	ERA2508028	public	53B9DA122592CE388A2B7BC9A54D463F	790309B630C1A18DB18FAB403404A330
Zebrafish	liver	32.37	Pasquier, Jeremy, Cédric Cabau, Thaovi Nguyen, Elodie Jouanno, Dany Severac, Ingo Braasch, Laurent Journot, et al. 2016. “Gene Evolution and Gene Expression after Whole Genome Duplication in Fish: The PhyloFish Database.” BMC Genomics 17 (1): 368.	SRR1524242	2015-07-24 00:00:38	2014-07-25 18:55:02	59248034	11849606800	59248034	200	7529		https://sra-downloadb.be-md.ncbi.nlm.nih.gov/sos5/sra-pub-zq-11/SRR001/524/SRR1524242/SRR1524242.sralite.1	SRX661007	F_Dr_6	RNA-Seq	cDNA	TRANSCRIPTOMIC	PAIRED	0	0	ILLUMINA	Illumina HiSeq 2000	SRP044781	PRJNA255848	2	255848	SRS665982	SAMN02929391	simple	7955	Danio rerio	F_Dr_6	female	no	INRA	SRA176464	public	043BAA2B2F02FFF71759E91338177B0D	D947074E7E82085C10C1520DC588F50F
Zebrafish	Spinal cord	83.12	Bi, Xupeng, Kun Wang, Liandong Yang, Hailin Pan, Haifeng Jiang, Qiwei Wei, Miaoquan Fang, et al. 2021. “Tracing the Genetic Footprints of Vertebrate Landing in Non-Teleost Ray-Finned Fishes.” Cell 184 (5): 1377-1391.e14.	SRR10895875	2021-02-04 00:09:23	2020-01-15 02:13:10	79266590	7926659000	0	100	4968		https://sra-downloadb.be-md.ncbi.nlm.nih.gov/sos5/sra-pub-zq-16/SRR010/10895/SRR10895875/SRR10895875.lite.1	SRX7564604	CL100103178_L01-9	RNA-Seq	RANDOM	TRANSCRIPTOMIC	PAIRED	0	0	BGISEQ	BGISEQ-500	SRP241982	PRJNA599026	3	599026	SRS6001805	SAMN13737737	simple	7955	Danio rerio	Zebrafish_009	not determined	no	BGI	SRA1026516	public	7174719B9B2CF18B1A8CFD3C928F6645	FA76898C69AD1C2D44715CBE2D92F249
Zebrafish	Spinal cord	82.42	Bi, Xupeng, Kun Wang, Liandong Yang, Hailin Pan, Haifeng Jiang, Qiwei Wei, Miaoquan Fang, et al. 2021. “Tracing the Genetic Footprints of Vertebrate Landing in Non-Teleost Ray-Finned Fishes.” Cell 184 (5): 1377-1391.e14.	SRR10895876	2021-02-04 00:09:23	2020-01-15 02:29:26	99812788	9981278800	0	100	6247		https://sra-downloadb.be-md.ncbi.nlm.nih.gov/sos5/sra-pub-zq-16/SRR010/10895/SRR10895876/SRR10895876.lite.1	SRX7564603	CL100103178_L01-8	RNA-Seq	RANDOM	TRANSCRIPTOMIC	PAIRED	0	0	BGISEQ	BGISEQ-500	SRP241982	PRJNA599026	3	599026	SRS6001805	SAMN13737737	simple	7955	Danio rerio	Zebrafish_009	not determined	no	BGI	SRA1026516	public	A7B8D6A9876C23AEF88E4C01C1D934E4	961B94D3B01971722272A13CB0C43B89
Zebrafish	Spinal cord	82.26	Bi, Xupeng, Kun Wang, Liandong Yang, Hailin Pan, Haifeng Jiang, Qiwei Wei, Miaoquan Fang, et al. 2021. “Tracing the Genetic Footprints of Vertebrate Landing in Non-Teleost Ray-Finned Fishes.” Cell 184 (5): 1377-1391.e14.	SRR10895877	2021-02-04 00:09:23	2020-01-15 02:40:57	88575528	8857552800	0	100	5574		https://sra-downloadb.be-md.ncbi.nlm.nih.gov/sos5/sra-pub-zq-16/SRR010/10895/SRR10895877/SRR10895877.lite.1	SRX7564602	CL100103178_L01-7	RNA-Seq	RANDOM	TRANSCRIPTOMIC	PAIRED	0	0	BGISEQ	BGISEQ-500	SRP241982	PRJNA599026	3	599026	SRS6001805	SAMN13737737	simple	7955	Danio rerio	Zebrafish_009	not determined	no	BGI	SRA1026516	public	B0E8D35CAF4BC9ADC78023AD7DA9974A	1A9C1FD0CFD67112E17DE6BA67F3EB3F
Zebrafish	Spinal cord	82.53	Bi, Xupeng, Kun Wang, Liandong Yang, Hailin Pan, Haifeng Jiang, Qiwei Wei, Miaoquan Fang, et al. 2021. “Tracing the Genetic Footprints of Vertebrate Landing in Non-Teleost Ray-Finned Fishes.” Cell 184 (5): 1377-1391.e14.	SRR10895878	2021-02-04 00:09:23	2020-01-15 02:18:26	74684992	7468499200	0	100	4673		https://sra-downloadb.be-md.ncbi.nlm.nih.gov/sos5/sra-pub-zq-16/SRR010/10895/SRR10895878/SRR10895878.lite.1	SRX7564601	CL100103178_L01-6	RNA-Seq	RANDOM	TRANSCRIPTOMIC	PAIRED	0	0	BGISEQ	BGISEQ-500	SRP241982	PRJNA599026	3	599026	SRS6001805	SAMN13737737	simple	7955	Danio rerio	Zebrafish_009	not determined	no	BGI	SRA1026516	public	4819E9EC1D88599653CAF923E004B3A6	1A2FADD1027F46F54413E418FA85D2CF
Zebrafish	Spinal cord	82.78	Bi, Xupeng, Kun Wang, Liandong Yang, Hailin Pan, Haifeng Jiang, Qiwei Wei, Miaoquan Fang, et al. 2021. “Tracing the Genetic Footprints of Vertebrate Landing in Non-Teleost Ray-Finned Fishes.” Cell 184 (5): 1377-1391.e14.	SRR10895881	2021-02-04 00:09:23	2020-01-15 02:22:59	91735728	9173572800	0	100	5730		https://sra-downloadb.be-md.ncbi.nlm.nih.gov/sos5/sra-pub-zq-16/SRR010/10895/SRR10895881/SRR10895881.lite.1	SRX7564598	CL100103178_L01-5	RNA-Seq	RANDOM	TRANSCRIPTOMIC	PAIRED	0	0	BGISEQ	BGISEQ-500	SRP241982	PRJNA599026	3	599026	SRS6001805	SAMN13737737	simple	7955	Danio rerio	Zebrafish_009	not determined	no	BGI	SRA1026516	public	0CC2798925CD8E1316D3390EEC068C21	BF34A193A9BE64C8C99FC57E65198BB2
Xenopus	Olfactory organ	91.54	this study	DRR797560	HOLD									DRX776205		RNA-Seq	Oligo-dT	TRANSCRIPTOMIC	PAIRED			ILLUMINA	Illumina NovaSeq X		PRJDB39629						8364	Xenopus tropicalis
Xenopus	Olfactory organ	86.35	this study	DRR797561	HOLD									DRX776206		RNA-Seq	Oligo-dT	TRANSCRIPTOMIC	PAIRED			ILLUMINA	Illumina NovaSeq X		PRJDB39629						8364	Xenopus tropicalis
Xenopus	Oral tissue	96.85	this study	DRR797558	HOLD									DRX776203		RNA-Seq	Oligo-dT	TRANSCRIPTOMIC	PAIRED			ILLUMINA	Illumina NovaSeq X		PRJDB39629						8364	Xenopus tropicalis
Xenopus	Brain	89.16	Willsey, Helen Rankin, Yuxiao Xu, Amanda Everitt, Jeanselle Dea, Cameron R. T. Exner, A. Jeremy Willsey, Matthew W. State, and Richard M. Harland. 2020. “The Neurodevelopmental Disorder Risk Gene DYRK1A Is Required for Ciliogenesis and Control of Brain Size in Xenopus Embryos.” Development (Cambridge, England) 147 (21): dev189290.	SRR11635835	2020-06-08 15:56:20	2020-04-28 18:08:39	50717909	15316808518	50717909	302	6443		https://sra-downloadb.be-md.ncbi.nlm.nih.gov/sos5/sra-pub-zq-16/SRR011/11635/SRR11635835/SRR11635835.lite.1	SRX8199919		RNA-Seq	cDNA	TRANSCRIPTOMIC	PAIRED	0	0	ILLUMINA	Illumina HiSeq 4000	SRP258988	PRJNA628999	3	628999	SRS6558073	SAMN14764759	simple	8364	Xenopus tropicalis	GSM4504555		no	GEO	SRA1070177	public	4E32B7FB8869B2F44530F3AE9F6AB2EC	85BA539CC7D2BA92106CE253F48771DA
Xenopus	Brain	89.45	Willsey, Helen Rankin, Yuxiao Xu, Amanda Everitt, Jeanselle Dea, Cameron R. T. Exner, A. Jeremy Willsey, Matthew W. State, and Richard M. Harland. 2020. “The Neurodevelopmental Disorder Risk Gene DYRK1A Is Required for Ciliogenesis and Control of Brain Size in Xenopus Embryos.” Development (Cambridge, England) 147 (21): dev189290.	SRR11635836	2020-06-08 15:56:20	2020-04-28 17:51:26	34327958	10367043316	34327958	302	4427		https://sra-downloadb.be-md.ncbi.nlm.nih.gov/sos5/sra-pub-zq-16/SRR011/11635/SRR11635836/SRR11635836.lite.1	SRX8199914		RNA-Seq	cDNA	TRANSCRIPTOMIC	PAIRED	0	0	ILLUMINA	Illumina HiSeq 4000	SRP258988	PRJNA628999	3	628999	SRS6558068	SAMN14764758	simple	8364	Xenopus tropicalis	GSM4504556		no	GEO	SRA1070177	public	CB32D37A95D0968C33F77639CDAAB8FA	0599FE7DD12581C3978DAFEACFD8A79E
Xenopus	Brain	90.13	Willsey, Helen Rankin, Yuxiao Xu, Amanda Everitt, Jeanselle Dea, Cameron R. T. Exner, A. Jeremy Willsey, Matthew W. State, and Richard M. Harland. 2020. “The Neurodevelopmental Disorder Risk Gene DYRK1A Is Required for Ciliogenesis and Control of Brain Size in Xenopus Embryos.” Development (Cambridge, England) 147 (21): dev189290.	SRR11635837	2020-06-08 15:56:20	2020-04-28 17:35:19	13801700	4168113400	13801700	302	1833		https://sra-downloadb.be-md.ncbi.nlm.nih.gov/sos5/sra-pub-zq-16/SRR011/11635/SRR11635837/SRR11635837.lite.1	SRX8199915		RNA-Seq	cDNA	TRANSCRIPTOMIC	PAIRED	0	0	ILLUMINA	Illumina HiSeq 4000	SRP258988	PRJNA628999	3	628999	SRS6558069	SAMN14764757	simple	8364	Xenopus tropicalis	GSM4504557		no	GEO	SRA1070177	public	47F3F602473D1D7D51CAC8F843F5D2DB	C68528A727B5A93321A092A9F71AF37E
Xenopus	Brain	93.49	Kerdivel, Gwenneg, Corinne Blugeon, Cédric Fund, Muriel Rigolet, Laurent M. Sachs, and Nicolas Buisine. 2019. “Opposite T3 Response of ACTG1-FOS Subnetwork Differentiate Tailfin Fate in Xenopus Tadpole and Post-Hatching Axolotl.” Frontiers in Endocrinology 10 (April): 194.	SRR1189558	2015-03-05	2014-03-21 08:47:35	15802823	3192170246	15802823	202	1769		https://sra-downloadb.be-md.ncbi.nlm.nih.gov/sos5/sra-pub-zq-11/SRR001/189/SRR1189558/SRR1189558.sralite.1	SRX485788	MPERXTB001	RNA-Seq	cDNA	TRANSCRIPTOMIC	PAIRED	300	50	ILLUMINA	Illumina HiSeq 1000	SRP039546	PRJNA240154		240154	SRS568433	SAMN02671266	simple	8364	Xenopus tropicalis	XTBRAIN	not determined	no	MNHN	SRA142147	public	F5051B3BB21CC549C76C358F81E1FEEA	1A01733FCE158AAED3FF95C16F853C10
Xenopus	Brain	96.85	Mantica, Federica, Luis P. Iñiguez, Yamile Marquez, Jon Permanyer, Antonio Torres-Mendez, Josefa Cruz, Xavier Franch-Marro, et al. 2024. “Evolution of Tissue-Specific Expression of Ancestral Genes across Vertebrates and Insects.” Nature Ecology & Evolution 8 (6): 1140–53.	SRR19548801	2022-10-12 11:57:26	2022-06-06 19:42:10	154121969	38530492250	154121969	250	17753		https://sra-downloadb.be-md.ncbi.nlm.nih.gov/sos1/sra-pub-zq-38/SRR019/19548/SRR19548801/SRR19548801.lite.1	SRX15600963	GSM6213796	RNA-Seq	cDNA	TRANSCRIPTOMIC	PAIRED	0	0	ILLUMINA	Illumina HiSeq 2500	SRP378691	PRJNA846095	3	846095	SRS13301913	SAMN28868416	simple	8364	Xenopus tropicalis	GSM6213796		no	CRG	SRA1432189	public	1486B206D7B690C232AB752FE606213E	425F7BB2CDF97FC2D23A063C0E73E87F
Xenopus	Brain	95.26	Mantica, Federica, Luis P. Iñiguez, Yamile Marquez, Jon Permanyer, Antonio Torres-Mendez, Josefa Cruz, Xavier Franch-Marro, et al. 2024. “Evolution of Tissue-Specific Expression of Ancestral Genes across Vertebrates and Insects.” Nature Ecology & Evolution 8 (6): 1140–53.	SRR19548805	2022-10-12 11:57:26	2022-06-06 19:34:59	146148972	36537243000	146148972	250	17152		https://sra-downloadb.be-md.ncbi.nlm.nih.gov/sos1/sra-pub-zq-38/SRR019/19548/SRR19548805/SRR19548805.lite.1	SRX15600959	GSM6213794	RNA-Seq	cDNA	TRANSCRIPTOMIC	PAIRED	0	0	ILLUMINA	Illumina HiSeq 2500	SRP378691	PRJNA846095	3	846095	SRS13301909	SAMN28868418	simple	8364	Xenopus tropicalis	GSM6213794		no	CRG	SRA1432189	public	9612E90353D9E38AF3B8DBA69F7194B3	954419EBDE2C36D2E27E6CE8518A9D93
Xenopus	Brain	81.93	Xenopus Genome Project	SRR579560	2012-12-24 12:04:54	2012-10-04 07:43:00	25948239	3892235850	25948239	150	2193		https://sra-downloadb.be-md.ncbi.nlm.nih.gov/sos5/sra-pub-zq-11/SRR000/579/SRR579560/SRR579560.sralite.1	SRX191164		RNA-Seq	cDNA	TRANSCRIPTOMIC	PAIRED	0	0	ILLUMINA	Illumina HiSeq 2000	SRP015997	PRJNA176589	2	176589	SRS366873	SAMN01758126	simple	8364	Xenopus tropicalis	GSM1015165	mixed	no	GEO	SRA059267	public	4472590FBAD19623822584F14D4E8095	95475FA97211205B1C92B81A746AC26D
Xenopus	Brain	85.02	Barbosa-Morais, Nuno L., Manuel Irimia, Qun Pan, Hui Y. Xiong, Serge Gueroussov, Leo J. Lee, Valentina Slobodeniuc, et al. 2012. “The Evolutionary Landscape of Alternative Splicing in Vertebrate Species.” Science (New York, N.Y.) 338 (6114): 1587–93.	DRR540384	2024-04-01 19:29:26	2024-04-01 20:26:49	28354015	8506204500	28354015	300	3085		https://sra-downloadb.be-md.ncbi.nlm.nih.gov/sos6/sra-pub-zq-40/DRR000/540/DRR540384/DRR540384.lite.1	DRX524176	NA_brain_1	RNA-Seq	cDNA	TRANSCRIPTOMIC	PAIRED	300	0	ILLUMINA	Illumina NovaSeq 6000	DRP011398	PRJDB17814		1093594	DRS372478	SAMD00761320	simple	8364	Xenopus tropicalis	SAMD00761320	female	no	HIROSHIMA UNIVERSITY	DRA018323	public	DC6510F32DF68F105A90F40F3A56146E	89AE29DED1F7924AD0439040BA177E58
Xenopus	Brain	84.77	Barbosa-Morais, Nuno L., Manuel Irimia, Qun Pan, Hui Y. Xiong, Serge Gueroussov, Leo J. Lee, Valentina Slobodeniuc, et al. 2012. “The Evolutionary Landscape of Alternative Splicing in Vertebrate Species.” Science (New York, N.Y.) 338 (6114): 1587–93.	DRR540385	2024-04-01 19:29:26	2024-04-01 20:15:39	28197333	8459199900	28197333	300	3063		https://sra-downloadb.be-md.ncbi.nlm.nih.gov/sos6/sra-pub-zq-40/DRR000/540/DRR540385/DRR540385.lite.1	DRX524177	NA_brain_2	RNA-Seq	cDNA	TRANSCRIPTOMIC	PAIRED	300	0	ILLUMINA	Illumina NovaSeq 6000	DRP011398	PRJDB17814		1093594	DRS372479	SAMD00761321	simple	8364	Xenopus tropicalis	SAMD00761321	female	no	HIROSHIMA UNIVERSITY	DRA018323	public	A93CAE72C244BC1195F999678B2B1C6C	3BFFB955B234F08FB3E2ADB33CA8D334
Xenopus	Brain	89.21	Barbosa-Morais, Nuno L., Manuel Irimia, Qun Pan, Hui Y. Xiong, Serge Gueroussov, Leo J. Lee, Valentina Slobodeniuc, et al. 2012. “The Evolutionary Landscape of Alternative Splicing in Vertebrate Species.” Science (New York, N.Y.) 338 (6114): 1587–93.	DRR540386	2024-04-01 19:29:26	2024-04-01 20:29:02	30537912	9161373600	30537912	300	3285		https://sra-downloadb.be-md.ncbi.nlm.nih.gov/sos4/sra-pub-zq-5/DRR000/540/DRR540386/DRR540386.lite.1	DRX524178	NA_brain_3	RNA-Seq	cDNA	TRANSCRIPTOMIC	PAIRED	300	0	ILLUMINA	Illumina NovaSeq 6000	DRP011398	PRJDB17814		1093594	DRS372480	SAMD00761322	simple	8364	Xenopus tropicalis	SAMD00761322	female	no	HIROSHIMA UNIVERSITY	DRA018323	public	CDC5E28F87BB6F18228E547245AF6886	F8F9DE7D4F98F61A12F54CDCA0850018
Xenopus	Brain	86.54	Barbosa-Morais, Nuno L., Manuel Irimia, Qun Pan, Hui Y. Xiong, Serge Gueroussov, Leo J. Lee, Valentina Slobodeniuc, et al. 2012. “The Evolutionary Landscape of Alternative Splicing in Vertebrate Species.” Science (New York, N.Y.) 338 (6114): 1587–93.	DRR540387	2024-04-01 19:29:26	2024-04-01 20:08:40	28353197	8505959100	28353197	300	3067		https://sra-downloadb.be-md.ncbi.nlm.nih.gov/sos6/sra-pub-zq-40/DRR000/540/DRR540387/DRR540387.lite.1	DRX524179	NH_brain_1	RNA-Seq	cDNA	TRANSCRIPTOMIC	PAIRED	300	0	ILLUMINA	Illumina NovaSeq 6000	DRP011398	PRJDB17814		1093594	DRS372481	SAMD00761323	simple	8364	Xenopus tropicalis	SAMD00761323	female	no	HIROSHIMA UNIVERSITY	DRA018323	public	372077374189355E09B90EB416C8A184	1A8D0B71CA551D7111317198EB307D9D
Xenopus	Brain	87.26	Barbosa-Morais, Nuno L., Manuel Irimia, Qun Pan, Hui Y. Xiong, Serge Gueroussov, Leo J. Lee, Valentina Slobodeniuc, et al. 2012. “The Evolutionary Landscape of Alternative Splicing in Vertebrate Species.” Science (New York, N.Y.) 338 (6114): 1587–93.	DRR540388	2024-04-01 19:29:26	2024-04-01 20:51:40	35857765	10757329500	35857765	300	3892		https://sra-downloadb.be-md.ncbi.nlm.nih.gov/sos4/sra-pub-zq-5/DRR000/540/DRR540388/DRR540388.lite.1	DRX524180	NH_brain_2	RNA-Seq	cDNA	TRANSCRIPTOMIC	PAIRED	300	0	ILLUMINA	Illumina NovaSeq 6000	DRP011398	PRJDB17814		1093594	DRS372482	SAMD00761324	simple	8364	Xenopus tropicalis	SAMD00761324	female	no	HIROSHIMA UNIVERSITY	DRA018323	public	8A84A69FB4819830FF5D2E44DBA2C815	EE2F1DCF55F8CE66F03BA7A342E592B5
Xenopus	Brain	87.82	Barbosa-Morais, Nuno L., Manuel Irimia, Qun Pan, Hui Y. Xiong, Serge Gueroussov, Leo J. Lee, Valentina Slobodeniuc, et al. 2012. “The Evolutionary Landscape of Alternative Splicing in Vertebrate Species.” Science (New York, N.Y.) 338 (6114): 1587–93.	DRR540389	2024-04-01 19:29:27	2024-04-01 20:29:34	32283629	9685088700	32283629	300	3489		https://sra-downloadb.be-md.ncbi.nlm.nih.gov/sos4/sra-pub-zq-5/DRR000/540/DRR540389/DRR540389.lite.1	DRX524181	NH_brain_3	RNA-Seq	cDNA	TRANSCRIPTOMIC	PAIRED	300	0	ILLUMINA	Illumina NovaSeq 6000	DRP011398	PRJDB17814		1093594	DRS372483	SAMD00761325	simple	8364	Xenopus tropicalis	SAMD00761325	female	no	HIROSHIMA UNIVERSITY	DRA018323	public	70CE5E787725269A1ACE4E1FC771237C	F77033E20CD16ABA9D3FA5250B4EADFE
Xenopus	Brain	89.16	Barbosa-Morais, Nuno L., Manuel Irimia, Qun Pan, Hui Y. Xiong, Serge Gueroussov, Leo J. Lee, Valentina Slobodeniuc, et al. 2012. “The Evolutionary Landscape of Alternative Splicing in Vertebrate Species.” Science (New York, N.Y.) 338 (6114): 1587–93.	DRR540390	2024-04-01 19:29:27	2024-04-01 20:18:07	28021558	8406467400	28021558	300	3026		https://sra-downloadb.be-md.ncbi.nlm.nih.gov/sos6/sra-pub-zq-40/DRR000/540/DRR540390/DRR540390.lite.1	DRX524182	NBH_brain_1	RNA-Seq	cDNA	TRANSCRIPTOMIC	PAIRED	300	0	ILLUMINA	Illumina NovaSeq 6000	DRP011398	PRJDB17814		1093594	DRS372484	SAMD00761326	simple	8364	Xenopus tropicalis	SAMD00761326	female	no	HIROSHIMA UNIVERSITY	DRA018323	public	FFF7A1273972C7D2B632F9561780730C	FF2B83A1E1F2802BA70C1CB6A8804C70
Xenopus	Brain	88.89	Barbosa-Morais, Nuno L., Manuel Irimia, Qun Pan, Hui Y. Xiong, Serge Gueroussov, Leo J. Lee, Valentina Slobodeniuc, et al. 2012. “The Evolutionary Landscape of Alternative Splicing in Vertebrate Species.” Science (New York, N.Y.) 338 (6114): 1587–93.	DRR540391	2024-04-01 19:29:27	2024-04-01 20:17:04	28217715	8465314500	28217715	300	3036		https://sra-downloadb.be-md.ncbi.nlm.nih.gov/sos6/sra-pub-zq-40/DRR000/540/DRR540391/DRR540391.lite.1	DRX524183	NBH_brain_2	RNA-Seq	cDNA	TRANSCRIPTOMIC	PAIRED	300	0	ILLUMINA	Illumina NovaSeq 6000	DRP011398	PRJDB17814		1093594	DRS372485	SAMD00761327	simple	8364	Xenopus tropicalis	SAMD00761327	female	no	HIROSHIMA UNIVERSITY	DRA018323	public	88A9480A9F9BB6ECDD557B0B4BCF2484	B4591B459FB50548FB075720DDD0BE09
Xenopus	Brain	88.23	Barbosa-Morais, Nuno L., Manuel Irimia, Qun Pan, Hui Y. Xiong, Serge Gueroussov, Leo J. Lee, Valentina Slobodeniuc, et al. 2012. “The Evolutionary Landscape of Alternative Splicing in Vertebrate Species.” Science (New York, N.Y.) 338 (6114): 1587–93.	DRR540392	2024-04-01 19:29:27	2024-04-01 20:43:52	26646497	7993949100	26646497	300	2826		https://sra-downloadb.be-md.ncbi.nlm.nih.gov/sos4/sra-pub-zq-5/DRR000/540/DRR540392/DRR540392.lite.1	DRX524184	NBH_brain_3	RNA-Seq	cDNA	TRANSCRIPTOMIC	PAIRED	300	0	ILLUMINA	Illumina NovaSeq 6000	DRP011398	PRJDB17814		1093594	DRS372486	SAMD00761328	simple	8364	Xenopus tropicalis	SAMD00761328	female	no	HIROSHIMA UNIVERSITY	DRA018323	public	53B90A263798FF5F73AB5936633B10DB	6285CA688E18A473A1B5E66C3FDCC71C
Xenopus	Spinal cord	93.77	this study	DRR797559	HOLD									DRX776204		RNA-Seq	Oligo-dT	TRANSCRIPTOMIC	PAIRED			ILLUMINA	Illumina NovaSeq X		PRJDB39629						8364	Xenopus tropicalis
Xenopus	Lung	92.66	this study	DRR797562	HOLD									DRX776207		RNA-Seq	Oligo-dT	TRANSCRIPTOMIC	PAIRED			ILLUMINA	Illumina NovaSeq X		PRJDB39629						8364	Xenopus tropicalis
Xenopus	Lung	93.15	Amphibian Research Center, Hiroshima University	DRR540502	2024-04-01 19:29:28	2024-04-01 20:58:35	21270793	6381237900	21270793	300	2407		https://sra-downloadb.be-md.ncbi.nlm.nih.gov/sos4/sra-pub-zq-5/DRR000/540/DRR540502/DRR540502.lite.1	DRX524294	NA_lung_1	RNA-Seq	cDNA	TRANSCRIPTOMIC	PAIRED	300	0	ILLUMINA	Illumina NovaSeq 6000	DRP011398	PRJDB17814		1093594	DRS372596	SAMD00761438	simple	8364	Xenopus tropicalis	SAMD00761438	female	no	HIROSHIMA UNIVERSITY	DRA018323	public	97C49FDDF1DF94A9A7B69701FBB96A5D	BD3153D96A7BAC1F019D51B0B13173BD
Xenopus	Lung	93	Amphibian Research Center, Hiroshima University	DRR540503	2024-04-01 19:29:28	2024-04-01 20:16:11	20454317	6136295100	20454317	300	2370		https://sra-downloadb.be-md.ncbi.nlm.nih.gov/sos6/sra-pub-zq-40/DRR000/540/DRR540503/DRR540503.lite.1	DRX524295	NA_lung_2	RNA-Seq	cDNA	TRANSCRIPTOMIC	PAIRED	300	0	ILLUMINA	Illumina NovaSeq 6000	DRP011398	PRJDB17814		1093594	DRS372597	SAMD00761439	simple	8364	Xenopus tropicalis	SAMD00761439	female	no	HIROSHIMA UNIVERSITY	DRA018323	public	6DFB70D15E01EA7610DDB7DC8431DF43	0556A7CFBE52BD869C806CC9E8929B2C
Xenopus	Lung	93.44	Amphibian Research Center, Hiroshima University	DRR540504	2024-04-01 19:29:28	2024-04-01 20:43:29	22932177	6879653100	22932177	300	2578		https://sra-downloadb.be-md.ncbi.nlm.nih.gov/sos4/sra-pub-zq-5/DRR000/540/DRR540504/DRR540504.lite.1	DRX524296	NA_lung_3	RNA-Seq	cDNA	TRANSCRIPTOMIC	PAIRED	300	0	ILLUMINA	Illumina NovaSeq 6000	DRP011398	PRJDB17814		1093594	DRS372598	SAMD00761440	simple	8364	Xenopus tropicalis	SAMD00761440	female	no	HIROSHIMA UNIVERSITY	DRA018323	public	442340CC39822ADEBE0FC9FBD033C21F	E4C10C2C4E2B38286DAEF936A8CDA07E
Xenopus	Lung	90.61	Amphibian Research Center, Hiroshima University	DRR540505	2024-04-01 19:29:28	2024-04-02 08:36:12	21024974	6307492200	21024974	300	2367		https://sra-downloadb.be-md.ncbi.nlm.nih.gov/sos4/sra-pub-zq-5/DRR000/540/DRR540505/DRR540505.lite.1	DRX524297	NH_lung_1	RNA-Seq	cDNA	TRANSCRIPTOMIC	PAIRED	300	0	ILLUMINA	Illumina NovaSeq 6000	DRP011398	PRJDB17814		1093594	DRS372599	SAMD00761441	simple	8364	Xenopus tropicalis	SAMD00761441	female	no	HIROSHIMA UNIVERSITY	DRA018323	public	E2D659A9AF97CCB450021B76D39E9145	6591928993C45C9D6438F4CB8FD7F6D6
Xenopus	Lung	94.59	Amphibian Research Center, Hiroshima University	DRR540506	2024-04-01 19:29:28	2024-04-01 20:06:02	21976516	6592954800	21976516	300	2436		https://sra-downloadb.be-md.ncbi.nlm.nih.gov/sos6/sra-pub-zq-40/DRR000/540/DRR540506/DRR540506.lite.1	DRX524298	NH_lung_2	RNA-Seq	cDNA	TRANSCRIPTOMIC	PAIRED	300	0	ILLUMINA	Illumina NovaSeq 6000	DRP011398	PRJDB17814		1093594	DRS372600	SAMD00761442	simple	8364	Xenopus tropicalis	SAMD00761442	female	no	HIROSHIMA UNIVERSITY	DRA018323	public	4FB42CFBB1B969B7CBB5DD42380B6062	6DEBDDFDDACA8362971559FD0096B7F9
Xenopus	Lung	93.03	Amphibian Research Center, Hiroshima University	DRR540507	2024-04-01 19:29:28	2024-04-01 20:05:09	21878977	6563693100	21878977	300	2452		https://sra-downloadb.be-md.ncbi.nlm.nih.gov/sos6/sra-pub-zq-40/DRR000/540/DRR540507/DRR540507.lite.1	DRX524299	NH_lung_3	RNA-Seq	cDNA	TRANSCRIPTOMIC	PAIRED	300	0	ILLUMINA	Illumina NovaSeq 6000	DRP011398	PRJDB17814		1093594	DRS372601	SAMD00761443	simple	8364	Xenopus tropicalis	SAMD00761443	female	no	HIROSHIMA UNIVERSITY	DRA018323	public	E31120310FFACFCD41BCE2D44B454D78	355C0D98D3859FF8D648425E1467C65D
Xenopus	Lung	92.64	Amphibian Research Center, Hiroshima University	DRR540508	2024-04-01 19:29:28	2024-04-01 19:58:56	22558300	6767490000	22558300	300	2553		https://sra-downloadb.be-md.ncbi.nlm.nih.gov/sos6/sra-pub-zq-40/DRR000/540/DRR540508/DRR540508.lite.1	DRX524300	NBH_lung_1	RNA-Seq	cDNA	TRANSCRIPTOMIC	PAIRED	300	0	ILLUMINA	Illumina NovaSeq 6000	DRP011398	PRJDB17814		1093594	DRS372602	SAMD00761444	simple	8364	Xenopus tropicalis	SAMD00761444	female	no	HIROSHIMA UNIVERSITY	DRA018323	public	24A257CE7398C8DC3AB1A11636C7E176	CC43592B750213D2F4F9F7C1F82EF7A7
Xenopus	Lung	93.81	Amphibian Research Center, Hiroshima University	DRR540509	2024-04-01 19:29:28	2024-04-01 20:49:02	23668522	7100556600	23668522	300	2689		https://sra-downloadb.be-md.ncbi.nlm.nih.gov/sos4/sra-pub-zq-5/DRR000/540/DRR540509/DRR540509.lite.1	DRX524301	NBH_lung_2	RNA-Seq	cDNA	TRANSCRIPTOMIC	PAIRED	300	0	ILLUMINA	Illumina NovaSeq 6000	DRP011398	PRJDB17814		1093594	DRS372603	SAMD00761445	simple	8364	Xenopus tropicalis	SAMD00761445	female	no	HIROSHIMA UNIVERSITY	DRA018323	public	EBA6B2D5E6CC12DEE71342841F2F9535	BEC1488E681BFEF56A94320964172E26
Xenopus	Lung	93.36	Amphibian Research Center, Hiroshima University	DRR540510	2024-04-01 19:29:28	2024-04-01 20:15:31	23528802	7058640600	23528802	300	2663		https://sra-downloadb.be-md.ncbi.nlm.nih.gov/sos6/sra-pub-zq-40/DRR000/540/DRR540510/DRR540510.lite.1	DRX524302	NBH_lung_3	RNA-Seq	cDNA	TRANSCRIPTOMIC	PAIRED	300	0	ILLUMINA	Illumina NovaSeq 6000	DRP011398	PRJDB17814		1093594	DRS372604	SAMD00761446	simple	8364	Xenopus tropicalis	SAMD00761446	female	no	HIROSHIMA UNIVERSITY	DRA018323	public	65A1A159FEA49BE796E4820107FCC686	7C5AB0F8D55A5EBB86315C9A7125627A
Xenopus	Heart	95.69	this study	DRR797563	HOLD									DRX776208		RNA-Seq	Oligo-dT	TRANSCRIPTOMIC	PAIRED			ILLUMINA	Illumina NovaSeq X		PRJDB39629						8364	Xenopus tropicalis
Xenopus	Heart	72.91	Barbosa-Morais, Nuno L., Manuel Irimia, Qun Pan, Hui Y. Xiong, Serge Gueroussov, Leo J. Lee, Valentina Slobodeniuc, et al. 2012. “The Evolutionary Landscape of Alternative Splicing in Vertebrate Species.” Science (New York, N.Y.) 338 (6114): 1587–93.	SRR579563	2012-12-24 12:04:54	2012-10-04 07:47:56	34254676	5138201400	34254676	150	3049		https://sra-downloadb.be-md.ncbi.nlm.nih.gov/sos5/sra-pub-zq-11/SRR000/579/SRR579563/SRR579563.sralite.1	SRX191167		RNA-Seq	cDNA	TRANSCRIPTOMIC	PAIRED	0	0	ILLUMINA	Illumina HiSeq 2000	SRP015997	PRJNA176589	2	176589	SRS366876	SAMN01758129	simple	8364	Xenopus tropicalis	GSM1015168	mixed	no	GEO	SRA059267	public	3ADFBBF3B87CB07B52C109FD891F32CE	DE375956485ABD0D2A671C1E8A7F0E27
Xenopus	Heart	84.52	Dr. Aaron Zorn, Cincinnati Children's Hospital Medical Center, Cincinnati OH	SRR9878362	2019-07-31 19:20:14	2019-07-31 19:17:10	57059385	8558907750	57059385	150	3258		https://sra-downloadb.be-md.ncbi.nlm.nih.gov/sos9/sra-pub-zq-922/SRR009/878/SRR9878362.sralite.1	SRX6631058	DH6179_S7	RNA-Seq	cDNA	TRANSCRIPTOMIC	PAIRED	0	0	ILLUMINA	NextSeq 550	SRP217004	PRJNA556878		556878	SRS5193603	SAMN12392040	simple	8364	Xenopus tropicalis	Sample 7	female	no	DANA-FARBER CANCER INSTITUTE	SRA930232	public	5D35B7A8C847CD9201DA16A1D5169932	70B1ACC92DF21C871E1BCEA8FC88A66F
Xenopus	Heart	83.85	Dr. Aaron Zorn, Cincinnati Children's Hospital Medical Center, Cincinnati OH	SRR9878363	2019-07-31 19:21:15	2019-07-31 19:18:11	62617847	9392677050	62617847	150	3623		https://sra-downloadb.be-md.ncbi.nlm.nih.gov/sos5/sra-pub-zq-16/SRR009/878/SRR9878363.sralite.1	SRX6631057	DH6179_S8	RNA-Seq	cDNA	TRANSCRIPTOMIC	PAIRED	0	0	ILLUMINA	NextSeq 550	SRP217004	PRJNA556878		556878	SRS5193604	SAMN12392041	simple	8364	Xenopus tropicalis	Sample 8	male	no	DANA-FARBER CANCER INSTITUTE	SRA930232	public	055F9632D4AAFD43948FA25C78001CC3	BDD0D3269129BEE7B9F63B91A2C9BE9F
Xenopus	Heart	96.21	Marin, Ray, Diego Cortez, Francesco Lamanna, Madapura M. Pradeepa, Evgeny Leushkin, Philippe Julien, Angélica Liechti, et al. 2017. “Convergent Origination of a Drosophila-like Dosage Compensation Mechanism in a Reptile Lineage.” Genome Research 27 (12): 1974–87.	SRR5412265	2017-10-30 19:13:26	2017-04-04 08:06:30	39044082	3904408200	0	100	2319		https://sra-downloadb.be-md.ncbi.nlm.nih.gov/sos5/sra-pub-zq-14/SRR005/412/SRR5412265.sralite.1	SRX2704313		RNA-Seq	cDNA	TRANSCRIPTOMIC	SINGLE	0	0	ILLUMINA	Illumina HiSeq 2500	SRP102989	PRJNA381064	2	381064	SRS2098037	SAMN06679857	simple	8364	Xenopus tropicalis	GSM2563126		no	GEO	SRA551247	public	2048936AA5BDFD5BC6372DBC9C131509	D52F812B6D7EC5F76ED106376EF622D5
Xenopus	Heart	96.34	Marin, Ray, Diego Cortez, Francesco Lamanna, Madapura M. Pradeepa, Evgeny Leushkin, Philippe Julien, Angélica Liechti, et al. 2017. “Convergent Origination of a Drosophila-like Dosage Compensation Mechanism in a Reptile Lineage.” Genome Research 27 (12): 1974–87.	SRR5412266	2017-10-30 19:13:26	2017-04-04 08:15:44	49253357	4974589057	0	101	3178		https://sra-downloadb.be-md.ncbi.nlm.nih.gov/sos5/sra-pub-zq-14/SRR005/412/SRR5412266.sralite.1	SRX2704314		RNA-Seq	cDNA	TRANSCRIPTOMIC	SINGLE	0	0	ILLUMINA	Illumina HiSeq 2500	SRP102989	PRJNA381064	2	381064	SRS2098038	SAMN06679856	simple	8364	Xenopus tropicalis	GSM2563127		no	GEO	SRA551247	public	64B78F3F09EF0FBE0EA2FA83BBA281CE	5BB201A40029085F1170D66D8058C9A5
Xenopus	Heart	96.08	Marin, Ray, Diego Cortez, Francesco Lamanna, Madapura M. Pradeepa, Evgeny Leushkin, Philippe Julien, Angélica Liechti, et al. 2017. “Convergent Origination of a Drosophila-like Dosage Compensation Mechanism in a Reptile Lineage.” Genome Research 27 (12): 1974–87.	SRR5412267	2017-10-30 19:13:26	2017-04-04 08:20:39	43315062	4374821262	0	101	1524		https://sra-downloadb.be-md.ncbi.nlm.nih.gov/sos5/sra-pub-zq-14/SRR005/412/SRR5412267.sralite.1	SRX2704315		RNA-Seq	cDNA	TRANSCRIPTOMIC	SINGLE	0	0	ILLUMINA	Illumina HiSeq 2500	SRP102989	PRJNA381064	2	381064	SRS2098039	SAMN06679855	simple	8364	Xenopus tropicalis	GSM2563128		no	GEO	SRA551247	public	2EA6DF220424D97C36CA33501B4CD30F	115584BD0BC7B8C462DBD340ED0F9804
Xenopus	Heart	96.14	Marin, Ray, Diego Cortez, Francesco Lamanna, Madapura M. Pradeepa, Evgeny Leushkin, Philippe Julien, Angélica Liechti, et al. 2017. “Convergent Origination of a Drosophila-like Dosage Compensation Mechanism in a Reptile Lineage.” Genome Research 27 (12): 1974–87.	SRR5412268	2017-10-30 19:13:26	2017-04-04 08:11:24	39911530	4031064530	0	101	2677		https://sra-downloadb.be-md.ncbi.nlm.nih.gov/sos5/sra-pub-zq-14/SRR005/412/SRR5412268.sralite.1	SRX2704316		RNA-Seq	cDNA	TRANSCRIPTOMIC	SINGLE	0	0	ILLUMINA	Illumina HiSeq 2500	SRP102989	PRJNA381064	2	381064	SRS2098040	SAMN06679854	simple	8364	Xenopus tropicalis	GSM2563129		no	GEO	SRA551247	public	2D698C92FE6136117321D0A003636AA7	D34091939393C238F737D0A043E7C4A8
Xenopus	Heart	93.03	Necsulea, Anamaria, Magali Soumillon, Maria Warnefors, Angélica Liechti, Tasman Daish, Ulrich Zeller, Julie C. Baker, Frank Grützner, and Henrik Kaessmann. 2014. “The Evolution of lncRNA Repertoires and Expression Patterns in Tetrapods.” Nature 505 (7485): 635–40.	SRR649394	2015-07-22 17:03:31	2015-09-08 08:06:24	34826248	2751273592	0	79	1699		https://sra-downloadb.be-md.ncbi.nlm.nih.gov/sos5/sra-pub-run-32/SRR000/649/SRR649394/SRR649394.2	SRX217707		RNA-Seq	cDNA	TRANSCRIPTOMIC	SINGLE	0	0	ILLUMINA	Illumina Genome Analyzer IIx	SRP017959	PRJNA186646	2	186646	SRS386090	SAMN01886778	simple	8364	Xenopus tropicalis	GSM1064859		no	GEO	SRA064905	public	BEF0FD0888216D063D598161C27B8848	4F9B1218F280AD91D33FC92BDB039C1F
Xenopus	Heart	94.69	Amphibian Research Center, Hiroshima University	DRR540490	2024-04-01 19:29:28	2024-04-02 08:37:03	22840640	6852192000	22840640	300	2586		https://sra-downloadb.be-md.ncbi.nlm.nih.gov/sos4/sra-pub-zq-5/DRR000/540/DRR540490/DRR540490.lite.1	DRX524282	NA_heart_1	RNA-Seq	cDNA	TRANSCRIPTOMIC	PAIRED	300	0	ILLUMINA	Illumina NovaSeq 6000	DRP011398	PRJDB17814		1093594	DRS372584	SAMD00761426	simple	8364	Xenopus tropicalis	SAMD00761426	female	no	HIROSHIMA UNIVERSITY	DRA018323	public	665DC5F4E803639444E280C8865F2885	CBA887084E48E75377C5E6A5872D5AE2
Xenopus	Heart	94.26	Amphibian Research Center, Hiroshima University	DRR540491	2024-04-01 19:29:28	2024-04-01 20:11:16	22258691	6677607300	22258691	300	2513		https://sra-downloadb.be-md.ncbi.nlm.nih.gov/sos6/sra-pub-zq-40/DRR000/540/DRR540491/DRR540491.lite.1	DRX524283	NA_heart_2	RNA-Seq	cDNA	TRANSCRIPTOMIC	PAIRED	300	0	ILLUMINA	Illumina NovaSeq 6000	DRP011398	PRJDB17814		1093594	DRS372585	SAMD00761427	simple	8364	Xenopus tropicalis	SAMD00761427	female	no	HIROSHIMA UNIVERSITY	DRA018323	public	97A3B1A3EBB82D6C4285A99D43659DAC	977109B00A176B22813E0E190CE614A4
Xenopus	Heart	95.02	Amphibian Research Center, Hiroshima University	DRR540492	2024-04-01 19:29:28	2024-04-01 20:43:11	21169145	6350743500	21169145	300	2386		https://sra-downloadb.be-md.ncbi.nlm.nih.gov/sos4/sra-pub-zq-5/DRR000/540/DRR540492/DRR540492.lite.1	DRX524284	NA_heart_3	RNA-Seq	cDNA	TRANSCRIPTOMIC	PAIRED	300	0	ILLUMINA	Illumina NovaSeq 6000	DRP011398	PRJDB17814		1093594	DRS372586	SAMD00761428	simple	8364	Xenopus tropicalis	SAMD00761428	female	no	HIROSHIMA UNIVERSITY	DRA018323	public	634CEF07B72252E439B0A2E45FDFD222	2E67180FC18C698C333BDD03CDE3C115
Xenopus	Heart	94.6	Amphibian Research Center, Hiroshima University	DRR540493	2024-04-01 19:29:28	2024-04-01 20:20:54	21725389	6517616700	21725389	300	2477		https://sra-downloadb.be-md.ncbi.nlm.nih.gov/sos6/sra-pub-zq-40/DRR000/540/DRR540493/DRR540493.lite.1	DRX524285	NH_heart_1	RNA-Seq	cDNA	TRANSCRIPTOMIC	PAIRED	300	0	ILLUMINA	Illumina NovaSeq 6000	DRP011398	PRJDB17814		1093594	DRS372587	SAMD00761429	simple	8364	Xenopus tropicalis	SAMD00761429	female	no	HIROSHIMA UNIVERSITY	DRA018323	public	1B80DF3649F279B7E3C0F93114487E61	083135554D106652E1653803EEDF6BD8
Xenopus	Heart	94.67	Amphibian Research Center, Hiroshima University	DRR540494	2024-04-01 19:29:28	2024-04-01 20:21:32	22191575	6657472500	22191575	300	2469		https://sra-downloadb.be-md.ncbi.nlm.nih.gov/sos6/sra-pub-zq-40/DRR000/540/DRR540494/DRR540494.lite.1	DRX524286	NH_heart_2	RNA-Seq	cDNA	TRANSCRIPTOMIC	PAIRED	300	0	ILLUMINA	Illumina NovaSeq 6000	DRP011398	PRJDB17814		1093594	DRS372588	SAMD00761430	simple	8364	Xenopus tropicalis	SAMD00761430	female	no	HIROSHIMA UNIVERSITY	DRA018323	public	ED33718396D33E856EE09DD6974C6282	5AE457FB05E663E9546C86622A1DE164
Xenopus	Heart	94.5	Amphibian Research Center, Hiroshima University	DRR540495	2024-04-01 19:29:28	2024-04-01 20:49:29	25190414	7557124200	25190414	300	2786		https://sra-downloadb.be-md.ncbi.nlm.nih.gov/sos4/sra-pub-zq-5/DRR000/540/DRR540495/DRR540495.lite.1	DRX524287	NH_heart_3	RNA-Seq	cDNA	TRANSCRIPTOMIC	PAIRED	300	0	ILLUMINA	Illumina NovaSeq 6000	DRP011398	PRJDB17814		1093594	DRS372589	SAMD00761431	simple	8364	Xenopus tropicalis	SAMD00761431	female	no	HIROSHIMA UNIVERSITY	DRA018323	public	AE24E4008CF5ABDCA7A707C4AAC92430	EDFBE9F2BD189B88F54BB1EA016D6722
Xenopus	Heart	94.46	Amphibian Research Center, Hiroshima University	DRR540496	2024-04-01 19:29:28	2024-04-01 20:33:49	24356747	7307024100	24356747	300	2763		https://sra-downloadb.be-md.ncbi.nlm.nih.gov/sos4/sra-pub-zq-5/DRR000/540/DRR540496/DRR540496.lite.1	DRX524288	NBH_heart_1	RNA-Seq	cDNA	TRANSCRIPTOMIC	PAIRED	300	0	ILLUMINA	Illumina NovaSeq 6000	DRP011398	PRJDB17814		1093594	DRS372590	SAMD00761432	simple	8364	Xenopus tropicalis	SAMD00761432	female	no	HIROSHIMA UNIVERSITY	DRA018323	public	563077A1C3DE71EDDA669F19CD2F8620	7B45B42A63FCEA673F6BCB14C87B4CF5
Xenopus	Heart	94.49	Amphibian Research Center, Hiroshima University	DRR540497	2024-04-01 19:29:28	2024-04-01 20:46:33	21036021	6310806300	21036021	300	2375		https://sra-downloadb.be-md.ncbi.nlm.nih.gov/sos4/sra-pub-zq-5/DRR000/540/DRR540497/DRR540497.lite.1	DRX524289	NBH_heart_2	RNA-Seq	cDNA	TRANSCRIPTOMIC	PAIRED	300	0	ILLUMINA	Illumina NovaSeq 6000	DRP011398	PRJDB17814		1093594	DRS372591	SAMD00761433	simple	8364	Xenopus tropicalis	SAMD00761433	female	no	HIROSHIMA UNIVERSITY	DRA018323	public	8734676E3BD8FE93CE9E349CEEDF16B9	2D25C715F3A2F017597F5B3B578AA010
Xenopus	Heart	92.36	Amphibian Research Center, Hiroshima University	DRR540498	2024-04-01 19:29:28	2024-04-01 20:17:45	30738872	9221661600	30738872	300	3330		https://sra-downloadb.be-md.ncbi.nlm.nih.gov/sos6/sra-pub-zq-40/DRR000/540/DRR540498/DRR540498.lite.1	DRX524290	NBH_heart_3	RNA-Seq	cDNA	TRANSCRIPTOMIC	PAIRED	300	0	ILLUMINA	Illumina NovaSeq 6000	DRP011398	PRJDB17814		1093594	DRS372592	SAMD00761434	simple	8364	Xenopus tropicalis	SAMD00761434	female	no	HIROSHIMA UNIVERSITY	DRA018323	public	851C4C68820F9B80C46BE3BE9EA9F688	FA12316E2E78C4B27353E70DC9AC6D62
Xenopus	Intestine	91.82	this study	DRR797564	HOLD									DRX776209		RNA-Seq	Oligo-dT	TRANSCRIPTOMIC	PAIRED			ILLUMINA	Illumina NovaSeq X		PRJDB39629						8364	Xenopus tropicalis
Xenopus	Intestine	96.09	Tanizaki, Yuta, Yuki Shibata, Hongen Zhang, and Yun-Bo Shi. 2021. “Analysis of Thyroid Hormone Receptor α-Knockout Tadpoles Reveals That the Activation of Cell Cycle Program Is Involved in Thyroid Hormone-Induced Larval Epithelial Cell Death and Adult Intestinal Stem Cell Development during Xenopus Tropicalis Metamorphosis.” Thyroid: Official Journal of the American Thyroid Association 31 (1): 12…	SRR11785015	2021-12-01 09:33:41	2020-05-13 14:07:55	52480071	10490802831	52480071	199	4811		https://sra-downloadb.be-md.ncbi.nlm.nih.gov/sos9/sra-pub-zq-922/SRR011/11785/SRR11785015/SRR11785015.lite.1	SRX8337430		RNA-Seq	cDNA	TRANSCRIPTOMIC	PAIRED	0	0	ILLUMINA	Illumina HiSeq 2500	SRP261454	PRJNA632559	3	632559	SRS6655995	SAMN14911921	simple	8364	Xenopus tropicalis	GSM4551285		no	GEO	SRA1075137	public	00888E13F375E58927CBFB33702E5F36	9F5BE8D1313A66F68D790CA1DF32950B
Xenopus	Intestine	96.13	Tanizaki, Yuta, Yuki Shibata, Hongen Zhang, and Yun-Bo Shi. 2021. “Analysis of Thyroid Hormone Receptor α-Knockout Tadpoles Reveals That the Activation of Cell Cycle Program Is Involved in Thyroid Hormone-Induced Larval Epithelial Cell Death and Adult Intestinal Stem Cell Development during Xenopus Tropicalis Metamorphosis.” Thyroid: Official Journal of the American Thyroid Association 31 (1): 12…	SRR11785016	2021-12-01 09:33:41	2020-05-13 14:10:22	51559521	10307123995	51559521	199	4707		https://sra-downloadb.be-md.ncbi.nlm.nih.gov/sos9/sra-pub-zq-922/SRR011/11785/SRR11785016/SRR11785016.lite.1	SRX8337431		RNA-Seq	cDNA	TRANSCRIPTOMIC	PAIRED	0	0	ILLUMINA	Illumina HiSeq 2500	SRP261454	PRJNA632559	3	632559	SRS6655996	SAMN14911920	simple	8364	Xenopus tropicalis	GSM4551286		no	GEO	SRA1075137	public	F8C8FD5667580B35175EAFC70B3F4B49	56F0D4E5578A9797A72F70E23EED7797
Xenopus	Intestine	95.75	Tanizaki, Yuta, Yuki Shibata, Hongen Zhang, and Yun-Bo Shi. 2021. “Analysis of Thyroid Hormone Receptor α-Knockout Tadpoles Reveals That the Activation of Cell Cycle Program Is Involved in Thyroid Hormone-Induced Larval Epithelial Cell Death and Adult Intestinal Stem Cell Development during Xenopus Tropicalis Metamorphosis.” Thyroid: Official Journal of the American Thyroid Association 31 (1): 12…	SRR11785017	2021-12-01 09:33:41	2020-05-13 13:57:56	49440046	9882597375	49440046	199	4566		https://sra-downloadb.be-md.ncbi.nlm.nih.gov/sos9/sra-pub-zq-922/SRR011/11785/SRR11785017/SRR11785017.lite.1	SRX8337432		RNA-Seq	cDNA	TRANSCRIPTOMIC	PAIRED	0	0	ILLUMINA	Illumina HiSeq 2500	SRP261454	PRJNA632559	3	632559	SRS6655997	SAMN14911919	simple	8364	Xenopus tropicalis	GSM4551287		no	GEO	SRA1075137	public	5D7BE0CAFA1399155D8D21DEB5CBE444	987F5133DF0D6A3C60061F00C983CB3D
Xenopus	Intestine	95.53	Mantica, Federica, Luis P. Iñiguez, Yamile Marquez, Jon Permanyer, Antonio Torres-Mendez, Josefa Cruz, Xavier Franch-Marro, et al. 2024. “Evolution of Tissue-Specific Expression of Ancestral Genes across Vertebrates and Insects.” Nature Ecology & Evolution 8 (6): 1140–53.	SRR19548804	2022-10-12 11:57:26	2022-06-06 20:01:45	125532731	31383182750	125532731	250	14745		https://sra-downloadb.be-md.ncbi.nlm.nih.gov/sos1/sra-pub-zq-38/SRR019/19548/SRR19548804/SRR19548804.lite.1	SRX15600960	GSM6213795	RNA-Seq	cDNA	TRANSCRIPTOMIC	PAIRED	0	0	ILLUMINA	Illumina HiSeq 2500	SRP378691	PRJNA846095	3	846095	SRS13301910	SAMN28868417	simple	8364	Xenopus tropicalis	GSM6213795		no	CRG	SRA1432189	public	9DB5C52BEB53A286E640E32D973BF98B	C57B9D3294BA28D834F42FDF2FFFD9A4
Xenopus	Intestine	80.86	Dr. Aaron Zorn, Cincinnati Children's Hospital Medical Center, Cincinnati OH	SRR9878357	2019-07-31 19:20:14	2019-07-31 19:16:53	59775742	8966361300	59775742	150	3412		https://sra-downloadb.be-md.ncbi.nlm.nih.gov/sos9/sra-pub-zq-922/SRR009/878/SRR9878357.sralite.1	SRX6631063	DH6179_S9	RNA-Seq	cDNA	TRANSCRIPTOMIC	PAIRED	0	0	ILLUMINA	NextSeq 550	SRP217004	PRJNA556878		556878	SRS5193609	SAMN12392042	simple	8364	Xenopus tropicalis	Sample 9	female	no	DANA-FARBER CANCER INSTITUTE	SRA930232	public	0E1E261B51CDC83F293CC21020222725	BC1D46CF6FF2F07CCE3EF9DD23A45F76
Xenopus	Intestine	92.7	Amphibian Research Center, Hiroshima University	DRR540408	2024-04-01 19:29:27	2024-04-01 20:46:21	20550599	6165179700	20550599	300	2314		https://sra-downloadb.be-md.ncbi.nlm.nih.gov/sos4/sra-pub-zq-5/DRR000/540/DRR540408/DRR540408.lite.1	DRX524200	NA_intestine_1	RNA-Seq	cDNA	TRANSCRIPTOMIC	PAIRED	300	0	ILLUMINA	Illumina NovaSeq 6000	DRP011398	PRJDB17814		1093594	DRS372502	SAMD00761344	simple	8364	Xenopus tropicalis	SAMD00761344	female	no	HIROSHIMA UNIVERSITY	DRA018323	public	C1BDCE74F90B75BBE1B5A3B415458F05	E018D61FFE068F03CB7E822B6D38D739
Xenopus	Intestine	92.31	Amphibian Research Center, Hiroshima University	DRR540409	2024-04-01 19:29:27	2024-04-01 20:58:46	21520548	6456164400	21520548	300	2452		https://sra-downloadb.be-md.ncbi.nlm.nih.gov/sos4/sra-pub-zq-5/DRR000/540/DRR540409/DRR540409.lite.1	DRX524201	NA_intestine_2	RNA-Seq	cDNA	TRANSCRIPTOMIC	PAIRED	300	0	ILLUMINA	Illumina NovaSeq 6000	DRP011398	PRJDB17814		1093594	DRS372503	SAMD00761345	simple	8364	Xenopus tropicalis	SAMD00761345	female	no	HIROSHIMA UNIVERSITY	DRA018323	public	4838D2C89B7609092368EE0AB589CE59	0BBF5D38D82EF239818C72BDE64B2A52
Xenopus	Intestine	93.3	Amphibian Research Center, Hiroshima University	DRR540410	2024-04-01 19:29:27	2024-04-01 20:31:10	21738079	6521423700	21738079	300	2417		https://sra-downloadb.be-md.ncbi.nlm.nih.gov/sos4/sra-pub-zq-5/DRR000/540/DRR540410/DRR540410.lite.1	DRX524202	NA_intestine_3	RNA-Seq	cDNA	TRANSCRIPTOMIC	PAIRED	300	0	ILLUMINA	Illumina NovaSeq 6000	DRP011398	PRJDB17814		1093594	DRS372504	SAMD00761346	simple	8364	Xenopus tropicalis	SAMD00761346	female	no	HIROSHIMA UNIVERSITY	DRA018323	public	9D1A2D6535E661D1EFD90BFD64C45925	533DD005954F621AAA68CFF3955AB631
Xenopus	Intestine	92.55	Amphibian Research Center, Hiroshima University	DRR540411	2024-04-01 19:29:27	2024-04-01 20:24:33	23310789	6993236700	23310789	300	2635		https://sra-downloadb.be-md.ncbi.nlm.nih.gov/sos6/sra-pub-zq-40/DRR000/540/DRR540411/DRR540411.lite.1	DRX524203	NH_intestine_1	RNA-Seq	cDNA	TRANSCRIPTOMIC	PAIRED	300	0	ILLUMINA	Illumina NovaSeq 6000	DRP011398	PRJDB17814		1093594	DRS372505	SAMD00761347	simple	8364	Xenopus tropicalis	SAMD00761347	female	no	HIROSHIMA UNIVERSITY	DRA018323	public	A77B851D70AEFB54A0C3CD52662DF4F0	2B03F92B45E74F822124A72EEE6F7CD7
Xenopus	Intestine	91.17	Amphibian Research Center, Hiroshima University	DRR540412	2024-04-01 19:29:27	2024-04-01 20:37:19	23174057	6952217100	23174057	300	2602		https://sra-downloadb.be-md.ncbi.nlm.nih.gov/sos4/sra-pub-zq-5/DRR000/540/DRR540412/DRR540412.lite.1	DRX524204	NH_intestine_2	RNA-Seq	cDNA	TRANSCRIPTOMIC	PAIRED	300	0	ILLUMINA	Illumina NovaSeq 6000	DRP011398	PRJDB17814		1093594	DRS372506	SAMD00761348	simple	8364	Xenopus tropicalis	SAMD00761348	female	no	HIROSHIMA UNIVERSITY	DRA018323	public	CDB072E52829B3680258048F71ADC5CF	1D8D91B0E9B9919140E92F4ACADE52BA
Xenopus	Intestine	91.2	Amphibian Research Center, Hiroshima University	DRR540413	2024-04-01 19:29:27	2024-04-01 20:53:17	20457457	6137237100	20457457	300	2320		https://sra-downloadb.be-md.ncbi.nlm.nih.gov/sos4/sra-pub-zq-5/DRR000/540/DRR540413/DRR540413.lite.1	DRX524205	NBH_intestine_1	RNA-Seq	cDNA	TRANSCRIPTOMIC	PAIRED	300	0	ILLUMINA	Illumina NovaSeq 6000	DRP011398	PRJDB17814		1093594	DRS372507	SAMD00761349	simple	8364	Xenopus tropicalis	SAMD00761349	female	no	HIROSHIMA UNIVERSITY	DRA018323	public	A1411CF479FBA180358B2200E2C5E6A3	D1E9478963DB1C8D4E09D250B878EE89
Xenopus	Intestine	93	Amphibian Research Center, Hiroshima University	DRR540414	2024-04-01 19:29:27	2024-04-01 20:22:33	23720411	7116123300	23720411	300	2707		https://sra-downloadb.be-md.ncbi.nlm.nih.gov/sos6/sra-pub-zq-40/DRR000/540/DRR540414/DRR540414.lite.1	DRX524206	NBH_intestine_2	RNA-Seq	cDNA	TRANSCRIPTOMIC	PAIRED	300	0	ILLUMINA	Illumina NovaSeq 6000	DRP011398	PRJDB17814		1093594	DRS372508	SAMD00761350	simple	8364	Xenopus tropicalis	SAMD00761350	female	no	HIROSHIMA UNIVERSITY	DRA018323	public	F99C5DB66A5CFAAD6BFFB198BF614511	F278E135270936889E6AE81377775590
Xenopus	Intestine	92.9	Amphibian Research Center, Hiroshima University	DRR540415	2024-04-01 19:29:27	2024-04-02 08:34:31	21393798	6418139400	21393798	300	2402		https://sra-downloadb.be-md.ncbi.nlm.nih.gov/sos4/sra-pub-zq-5/DRR000/540/DRR540415/DRR540415.lite.1	DRX524207	NBH_intestine_3	RNA-Seq	cDNA	TRANSCRIPTOMIC	PAIRED	300	0	ILLUMINA	Illumina NovaSeq 6000	DRP011398	PRJDB17814		1093594	DRS372509	SAMD00761351	simple	8364	Xenopus tropicalis	SAMD00761351	female	no	HIROSHIMA UNIVERSITY	DRA018323	public	23CA9317C60A2C8104D23EE34036B9A1	0E39796CD7D0992B2150C35AD15B0C73
Xenopus	Liver	95.19	this study	DRR797565	HOLD									DRX776210		RNA-Seq	Oligo-dT	TRANSCRIPTOMIC	PAIRED			ILLUMINA	Illumina NovaSeq X		PRJDB39629						8364	Xenopus tropicalis
Xenopus	Liver	96.59	Tanizaki, Yuta, Shouhong Wang, Hongen Zhang, Yuki Shibata, and Yun-Bo Shi. 2023. “Liver Development during Xenopus Tropicalis Metamorphosis Is Controlled by T3-Activation of WNT Signaling.” iScience 26 (4): 106301.	SRR18840334	2023-01-31 14:52:32	2022-04-20 14:54:05	23643344	4716612110	23643344	199	1435		https://sra-downloadb.be-md.ncbi.nlm.nih.gov/sos9/sra-pub-zq-924/SRR018/18840/SRR18840334/SRR18840334.lite.1	SRX14938266	GSM6051961	RNA-Seq	cDNA	TRANSCRIPTOMIC	PAIRED	0	0	ILLUMINA	Illumina HiSeq 2500	SRP371354	PRJNA828585		828585	SRS12688966	SAMN27674941	simple	8364	Xenopus tropicalis	GSM6051961		no	BIOINFORMATICS AND SCIENTIFIC PROGRAMMING CORE, NICHD	SRA1407475	public	F8FCBA3B115AB239487586B70A7C8A05	DFEA814F727D598BD0193C59BB26728E
Xenopus	Liver	96.2	Tanizaki, Yuta, Shouhong Wang, Hongen Zhang, Yuki Shibata, and Yun-Bo Shi. 2023. “Liver Development during Xenopus Tropicalis Metamorphosis Is Controlled by T3-Activation of WNT Signaling.” iScience 26 (4): 106301.	SRR18840335	2023-01-31 14:52:32	2022-04-20 14:53:20	21989513	4389040956	21989513	199	1332		https://sra-downloadb.be-md.ncbi.nlm.nih.gov/sos1/sra-pub-zq-38/SRR018/18840/SRR18840335/SRR18840335.lite.1	SRX14938265	GSM6051960	RNA-Seq	cDNA	TRANSCRIPTOMIC	PAIRED	0	0	ILLUMINA	Illumina HiSeq 2500	SRP371354	PRJNA828585		828585	SRS12688964	SAMN27674942	simple	8364	Xenopus tropicalis	GSM6051960		no	BIOINFORMATICS AND SCIENTIFIC PROGRAMMING CORE, NICHD	SRA1407475	public	406CC7B8E35697653F82D439EC004F77	915844BD6A20D35E02303F799EE2CD27
Xenopus	Liver	94.24	Tanizaki, Yuta, Shouhong Wang, Hongen Zhang, Yuki Shibata, and Yun-Bo Shi. 2023. “Liver Development during Xenopus Tropicalis Metamorphosis Is Controlled by T3-Activation of WNT Signaling.” iScience 26 (4): 106301.	SRR18840336	2023-01-31 14:52:32	2022-04-20 15:21:14	58108687	11583907148	58108687	199	3517		https://sra-downloadb.be-md.ncbi.nlm.nih.gov/sos1/sra-pub-zq-38/SRR018/18840/SRR18840336/SRR18840336.lite.1	SRX14938264	GSM6051959	RNA-Seq	cDNA	TRANSCRIPTOMIC	PAIRED	0	0	ILLUMINA	Illumina HiSeq 2500	SRP371354	PRJNA828585		828585	SRS12688963	SAMN27674943	simple	8364	Xenopus tropicalis	GSM6051959		no	BIOINFORMATICS AND SCIENTIFIC PROGRAMMING CORE, NICHD	SRA1407475	public	4F439F5DA1C5EB25BA5F6CC0108F7944	C433379E2E7B097F398DBF317D6A7F38
Xenopus	Liver	97.02	Evans, Ben J., Nathan S. Upham, Goeffrey B. Golding, Ricardo A. Ojeda, and Agustina A. Ojeda. 2017. “Evolution of the Largest Mammalian Genome.” Genome Biology and Evolution 9 (6): 1711–24.	SRR5378814	2017-10-12 09:31:12	2017-03-27 11:07:52	47952989	9484356782	47952989	197	5793		https://sra-downloadb.be-md.ncbi.nlm.nih.gov/sos5/sra-pub-zq-14/SRR005/378/SRR5378814.sralite.1	SRX2674063	BJE3909_RNAseq	RNA-Seq	RANDOM	TRANSCRIPTOMIC	PAIRED	0	0	ILLUMINA	Illumina HiSeq 2500	SRP102508	PRJNA380259	2	380259	SRS2073206	SAMN06644925	simple	8364	Xenopus tropicalis	BJE3909	female	no	MCMASTER UNIVERSITY	SRA549279	public	5873AB7C62B39EDC53A4C36002892072	E12694FF75DB47F9A4DF19842E07CD4E
Xenopus	Liver	81.07	Barbosa-Morais, Nuno L., Manuel Irimia, Qun Pan, Hui Y. Xiong, Serge Gueroussov, Leo J. Lee, Valentina Slobodeniuc, et al. 2012. “The Evolutionary Landscape of Alternative Splicing in Vertebrate Species.” Science (New York, N.Y.) 338 (6114): 1587–93.	SRR579561	2012-12-24 12:04:54	2012-10-04 07:55:32	78825845	11350921680	78825845	144	6738		https://sra-downloadb.be-md.ncbi.nlm.nih.gov/sos5/sra-pub-zq-11/SRR000/579/SRR579561/SRR579561.sralite.1	SRX191165		RNA-Seq	cDNA	TRANSCRIPTOMIC	PAIRED	0	0	ILLUMINA	Illumina HiSeq 2000	SRP015997	PRJNA176589	2	176589	SRS366874	SAMN01758127	simple	8364	Xenopus tropicalis	GSM1015166	mixed	no	GEO	SRA059267	public	971142DDB2CB131010421A62F77C713E	560EFDC6C587955ADAEA7A6CB64EB73F
Xenopus	Liver	95.48	Amphibian Research Center, Hiroshima University	DRR540526	2024-04-01 19:29:28	2024-04-01 20:08:23	23235173	6970551900	23235173	300	2599		https://sra-downloadb.be-md.ncbi.nlm.nih.gov/sos6/sra-pub-zq-40/DRR000/540/DRR540526/DRR540526.lite.1	DRX524318	NA_liver_1	RNA-Seq	cDNA	TRANSCRIPTOMIC	PAIRED	300	0	ILLUMINA	Illumina NovaSeq 6000	DRP011398	PRJDB17814		1093594	DRS372620	SAMD00761462	simple	8364	Xenopus tropicalis	SAMD00761462	female	no	HIROSHIMA UNIVERSITY	DRA018323	public	FECDBF42046D2391F03BF7BDA6B0F1B5	8A70158A9910DFA835394B9E1787F7CA
Xenopus	Liver	94.89	Amphibian Research Center, Hiroshima University	DRR540527	2024-04-01 19:29:28	2024-04-01 20:23:59	24242840	7272852000	24242840	300	2688		https://sra-downloadb.be-md.ncbi.nlm.nih.gov/sos6/sra-pub-zq-40/DRR000/540/DRR540527/DRR540527.lite.1	DRX524319	NA_liver_2	RNA-Seq	cDNA	TRANSCRIPTOMIC	PAIRED	300	0	ILLUMINA	Illumina NovaSeq 6000	DRP011398	PRJDB17814		1093594	DRS372621	SAMD00761463	simple	8364	Xenopus tropicalis	SAMD00761463	female	no	HIROSHIMA UNIVERSITY	DRA018323	public	4BF29033A84E9506C77C0FAF44A0EA03	1EFAAFAF3A07ECDB7B23A6797CBFFA4B
Xenopus	Liver	90.34	Amphibian Research Center, Hiroshima University	DRR540528	2024-04-01 19:29:28	2024-04-02 08:37:42	26514701	7954410300	26514701	300	2790		https://sra-downloadb.be-md.ncbi.nlm.nih.gov/sos4/sra-pub-zq-5/DRR000/540/DRR540528/DRR540528.lite.1	DRX524320	NA_liver_3	RNA-Seq	cDNA	TRANSCRIPTOMIC	PAIRED	300	0	ILLUMINA	Illumina NovaSeq 6000	DRP011398	PRJDB17814		1093594	DRS372622	SAMD00761464	simple	8364	Xenopus tropicalis	SAMD00761464	female	no	HIROSHIMA UNIVERSITY	DRA018323	public	76FAABBD9EBF7F95D31AE50F1037720F	44AD5E90A8F81AF7C4E0844FE4B6BE0D
Xenopus	Liver	95.36	Amphibian Research Center, Hiroshima University	DRR540529	2024-04-01 19:29:28	2024-04-01 20:43:58	22783743	6835122900	22783743	300	2565		https://sra-downloadb.be-md.ncbi.nlm.nih.gov/sos4/sra-pub-zq-5/DRR000/540/DRR540529/DRR540529.lite.1	DRX524321	NH_liver_1	RNA-Seq	cDNA	TRANSCRIPTOMIC	PAIRED	300	0	ILLUMINA	Illumina NovaSeq 6000	DRP011398	PRJDB17814		1093594	DRS372623	SAMD00761465	simple	8364	Xenopus tropicalis	SAMD00761465	female	no	HIROSHIMA UNIVERSITY	DRA018323	public	755D5507A03291C288694E9117E6B9D5	A0840A00B9E6CA668FCEBFEB432CA0D4
Xenopus	Liver	95.15	Amphibian Research Center, Hiroshima University	DRR540530	2024-04-01 19:29:29	2024-04-01 20:02:58	20478902	6143670600	20478902	300	2270		https://sra-downloadb.be-md.ncbi.nlm.nih.gov/sos6/sra-pub-zq-40/DRR000/540/DRR540530/DRR540530.lite.1	DRX524322	NH_liver_2	RNA-Seq	cDNA	TRANSCRIPTOMIC	PAIRED	300	0	ILLUMINA	Illumina NovaSeq 6000	DRP011398	PRJDB17814		1093594	DRS372624	SAMD00761466	simple	8364	Xenopus tropicalis	SAMD00761466	female	no	HIROSHIMA UNIVERSITY	DRA018323	public	D0F03ED0FC76A5D4CD21B127AA4D5575	F3212088C6C6A1AECC2616B888D13253
Xenopus	Liver	94.6	Amphibian Research Center, Hiroshima University	DRR540531	2024-04-01 19:29:29	2024-04-01 20:54:11	21862544	6558763200	21862544	300	2444		https://sra-downloadb.be-md.ncbi.nlm.nih.gov/sos4/sra-pub-zq-5/DRR000/540/DRR540531/DRR540531.lite.1	DRX524323	NH_liver_3	RNA-Seq	cDNA	TRANSCRIPTOMIC	PAIRED	300	0	ILLUMINA	Illumina NovaSeq 6000	DRP011398	PRJDB17814		1093594	DRS372625	SAMD00761467	simple	8364	Xenopus tropicalis	SAMD00761467	female	no	HIROSHIMA UNIVERSITY	DRA018323	public	77F330E10DF6805DC8C27A8A82C2A694	889D7043FB4BBE6B7CBA16235C92EAF2
Xenopus	Liver	95.76	Amphibian Research Center, Hiroshima University	DRR540532	2024-04-01 19:29:29	2024-04-01 20:13:54	21378601	6413580300	21378601	300	2394		https://sra-downloadb.be-md.ncbi.nlm.nih.gov/sos6/sra-pub-zq-40/DRR000/540/DRR540532/DRR540532.lite.1	DRX524324	NBH_liver_1	RNA-Seq	cDNA	TRANSCRIPTOMIC	PAIRED	300	0	ILLUMINA	Illumina NovaSeq 6000	DRP011398	PRJDB17814		1093594	DRS372626	SAMD00761468	simple	8364	Xenopus tropicalis	SAMD00761468	female	no	HIROSHIMA UNIVERSITY	DRA018323	public	53AAACD83D4B5EB0FBA05A30972482CA	C237175141C89A170C66EF5E81F97FA9
Xenopus	Liver	95.75	Amphibian Research Center, Hiroshima University	DRR540533	2024-04-01 19:29:29	2024-04-02 08:37:00	24733509	7420052700	24733509	300	2791		https://sra-downloadb.be-md.ncbi.nlm.nih.gov/sos4/sra-pub-zq-5/DRR000/540/DRR540533/DRR540533.lite.1	DRX524325	NBH_liver_2	RNA-Seq	cDNA	TRANSCRIPTOMIC	PAIRED	300	0	ILLUMINA	Illumina NovaSeq 6000	DRP011398	PRJDB17814		1093594	DRS372627	SAMD00761469	simple	8364	Xenopus tropicalis	SAMD00761469	female	no	HIROSHIMA UNIVERSITY	DRA018323	public	FB2AA04F30B88199E3D88615FD6BC9BC	46328D77DAA8F27FFF169276847BC4BE
Xenopus	Liver	95.38	Amphibian Research Center, Hiroshima University	DRR540534	2024-04-01 19:29:29	2024-04-01 20:20:23	22305520	6691656000	22305520	300	2528		https://sra-downloadb.be-md.ncbi.nlm.nih.gov/sos6/sra-pub-zq-40/DRR000/540/DRR540534/DRR540534.lite.1	DRX524326	NBH_liver_3	RNA-Seq	cDNA	TRANSCRIPTOMIC	PAIRED	300	0	ILLUMINA	Illumina NovaSeq 6000	DRP011398	PRJDB17814		1093594	DRS372628	SAMD00761470	simple	8364	Xenopus tropicalis	SAMD00761470	female	no	HIROSHIMA UNIVERSITY	DRA018323	public	8160D84BCB2C0E7FAF731B97D00757B6	6C6C02D4F415C5667B9ED3583E241220
Xenopus	Kidney	95.03	this study	DRR797566	HOLD									DRX776211		RNA-Seq	Oligo-dT	TRANSCRIPTOMIC	PAIRED			ILLUMINA	Illumina NovaSeq X		PRJDB39629						8364	Xenopus tropicalis
Xenopus	Kidney	95.09	Buisine, Nicolas, Xiaoan Ruan, Patrice Bilesimo, Alexis Grimaldi, Gladys Alfama, Pramila Ariyaratne, Fabianus Mulawadi, et al. 2015. “Xenopus Tropicalis Genome Re-Scaffolding and Re-Annotation Reach the Resolution Required for in Vivo ChIA-PET Analysis.” PloS One 10 (9): e0137526.	SRR1200460	2015-03-05	2014-03-21 08:55:38	16000000	3232000000	16000000	202	1805		https://sra-downloadb.be-md.ncbi.nlm.nih.gov/sos5/sra-pub-zq-11/SRR001/200/SRR1200460/SRR1200460.sralite.1	SRX485825	MPERXTK001	RNA-Seq	cDNA	TRANSCRIPTOMIC	PAIRED	300	50	ILLUMINA	Illumina HiSeq 1000	SRP039546	PRJNA240154		240154	SRS568436	SAMN02671268	simple	8364	Xenopus tropicalis	XTKIDNEY	not determined	no	MNHN	SRA142147	public	199EB27C801AC742910017319F8C8A4C	A834246A9B4BD0D264C8B39747ECCDA7
Xenopus	Kidney	59.13	Barbosa-Morais, Nuno L., Manuel Irimia, Qun Pan, Hui Y. Xiong, Serge Gueroussov, Leo J. Lee, Valentina Slobodeniuc, et al. 2012. “The Evolutionary Landscape of Alternative Splicing in Vertebrate Species.” Science (New York, N.Y.) 338 (6114): 1587–93.	SRR579562	2012-12-24 12:04:54	2012-10-04 08:11:53	95925803	13813315632	95925803	144	8489		https://sra-downloadb.be-md.ncbi.nlm.nih.gov/sos5/sra-pub-zq-11/SRR000/579/SRR579562/SRR579562.sralite.1	SRX191166		RNA-Seq	cDNA	TRANSCRIPTOMIC	PAIRED	0	0	ILLUMINA	Illumina HiSeq 2000	SRP015997	PRJNA176589	2	176589	SRS366875	SAMN01758128	simple	8364	Xenopus tropicalis	GSM1015167	mixed	no	GEO	SRA059267	public	27F51AB7068ABC25DE1981B8A0E66D03	E61C3E5D725E91CBE79E77A8485781A1
Xenopus	Kidney	95.08	Marin, Ray, Diego Cortez, Francesco Lamanna, Madapura M. Pradeepa, Evgeny Leushkin, Philippe Julien, Angélica Liechti, et al. 2017. “Convergent Origination of a Drosophila-like Dosage Compensation Mechanism in a Reptile Lineage.” Genome Research 27 (12): 1974–87.	SRR5412269	2017-10-30 19:13:26	2017-04-04 08:38:28	35284049	3528404900	0	100	2115		https://sra-downloadb.be-md.ncbi.nlm.nih.gov/sos5/sra-pub-zq-14/SRR005/412/SRR5412269.sralite.1	SRX2704317		RNA-Seq	cDNA	TRANSCRIPTOMIC	SINGLE	0	0	ILLUMINA	Illumina HiSeq 2500	SRP102989	PRJNA381064	2	381064	SRS2098041	SAMN06679853	simple	8364	Xenopus tropicalis	GSM2563130		no	GEO	SRA551247	public	EB26BA9920CFEAE03FB9663F5DF03B2D	3579521ABA12FF16C91F4AFC2DE862F2
Xenopus	Kidney	95.2	Marin, Ray, Diego Cortez, Francesco Lamanna, Madapura M. Pradeepa, Evgeny Leushkin, Philippe Julien, Angélica Liechti, et al. 2017. “Convergent Origination of a Drosophila-like Dosage Compensation Mechanism in a Reptile Lineage.” Genome Research 27 (12): 1974–88.	SRR5412270	2017-10-30 19:13:27	2017-04-04 08:18:30	73277942	7401072142	0	101	4800		https://sra-downloadb.be-md.ncbi.nlm.nih.gov/sos5/sra-pub-zq-14/SRR005/412/SRR5412270.sralite.1	SRX2704318		RNA-Seq	cDNA	TRANSCRIPTOMIC	SINGLE	0	0	ILLUMINA	Illumina HiSeq 2500	SRP102989	PRJNA381064	2	381064	SRS2098042	SAMN06679852	simple	8364	Xenopus tropicalis	GSM2563131		no	GEO	SRA551247	public	C330B9AEBBF53F7367774BC94C18385C	58C533F1EF5296F0D36A82088F51E826
Xenopus	Kidney	95.1	Marin, Ray, Diego Cortez, Francesco Lamanna, Madapura M. Pradeepa, Evgeny Leushkin, Philippe Julien, Angélica Liechti, et al. 2017. “Convergent Origination of a Drosophila-like Dosage Compensation Mechanism in a Reptile Lineage.” Genome Research 27 (12): 1974–89.	SRR5412271	2017-10-30 19:13:27	2017-04-04 08:29:21	73895435	7463438935	0	101	2487		https://sra-downloadb.be-md.ncbi.nlm.nih.gov/sos5/sra-pub-zq-14/SRR005/412/SRR5412271.sralite.1	SRX2704319		RNA-Seq	cDNA	TRANSCRIPTOMIC	SINGLE	0	0	ILLUMINA	Illumina HiSeq 2500	SRP102989	PRJNA381064	2	381064	SRS2098043	SAMN06679851	simple	8364	Xenopus tropicalis	GSM2563132		no	GEO	SRA551247	public	EA46FA882D620CD4F99E7E22C132DEA9	25029B10FFB9C1AC156E3A8638AF205E
Xenopus	Kidney	95.28	Marin, Ray, Diego Cortez, Francesco Lamanna, Madapura M. Pradeepa, Evgeny Leushkin, Philippe Julien, Angélica Liechti, et al. 2017. “Convergent Origination of a Drosophila-like Dosage Compensation Mechanism in a Reptile Lineage.” Genome Research 27 (12): 1974–90.	SRR5412272	2017-10-30 19:13:27	2017-04-04 08:09:53	37918273	3829745573	0	101	2534		https://sra-downloadb.be-md.ncbi.nlm.nih.gov/sos5/sra-pub-zq-14/SRR005/412/SRR5412272.sralite.1	SRX2704320		RNA-Seq	cDNA	TRANSCRIPTOMIC	SINGLE	0	0	ILLUMINA	Illumina HiSeq 2500	SRP102989	PRJNA381064	2	381064	SRS2098044	SAMN06679850	simple	8364	Xenopus tropicalis	GSM2563133		no	GEO	SRA551247	public	AEA2467913FCCCAAD35EFEAC007188DE	99EB9720498DCBA0D9B020E5BF8A67AC
Xenopus	Skin	78.91	Bangor University, Adam Hargreaves	SRR1405691	2015-06-15	2014-06-15 15:37:35	39753449	8030196698	39753449	202	5103		https://sra-downloadb.be-md.ncbi.nlm.nih.gov/sos5/sra-pub-zq-11/SRR001/405/SRR1405691/SRR1405691.sralite.1	SRX601823	Xtr_Dorsal	RNA-Seq	PolyA	TRANSCRIPTOMIC	PAIRED	300	100	ILLUMINA	Illumina HiSeq 2500	SRP043248	PRJNA252774		252774	SRS638154	SAMN02862986	simple	8364	Xenopus tropicalis	Xtr_Dorsal	male	no	BANGOR UNIVERSITY	SRA170739	public	D53ADE4DA9CD67331CAB71DC4223C09F	320E6D92F9F227E69E775138CA0DB1BA
Xenopus	Skin	89.15	Bangor University, Adam Hargreaves	SRR1405692	2015-06-15	2014-06-15 19:33:45	33287248	6724024096	33287248	202	4282		https://sra-downloadb.be-md.ncbi.nlm.nih.gov/sos5/sra-pub-zq-11/SRR001/405/SRR1405692/SRR1405692.sralite.1	SRX601824	Xtr_Ventral	RNA-Seq	PolyA	TRANSCRIPTOMIC	PAIRED	300	100	ILLUMINA	Illumina HiSeq 2500	SRP043248	PRJNA252774		252774	SRS638155	SAMN02862987	simple	8364	Xenopus tropicalis	Xtr_Ventral	male	no	BANGOR UNIVERSITY	SRA170739	public	0399CBA639E7B55916BEE8A06386742F	991A22AC8F56DF3A7032B1B3C6EEC198
Xenopus	Skin	93.16	Kitamura, Kazuki, Takayoshi Yamamoto, Haruki Ochi, Makoto Suzuki, Nanoka Suzuki, Takeshi Igawa, Tadashi Yoshida, Mitsuru Futakuchi, Hajime Ogino, and Tatsuo Michiue. 2023. “Identification of Tumor-Related Genes via RNA Sequencing of Tumor Tissues in Xenopus Tropicalis.” Scientific Reports 13 (1): 13214.	SRR24724921	2023-08-23 12:07:24	2023-05-24 13:37:12	11015786	3304735800	11015786	300	1026		https://sra-downloadb.be-md.ncbi.nlm.nih.gov/sos1/sra-pub-zq-38/SRR024/24724/SRR24724921/SRR24724921.lite.1	SRX20502930	GSM7421611	RNA-Seq	cDNA	TRANSCRIPTOMIC	PAIRED	0	0	ILLUMINA	Illumina NovaSeq 6000	SRP439348	PRJNA975808	3	975808	SRS17808220	SAMN35346089	simple	8364	Xenopus tropicalis	GSM7421611		no	THE UNIVERSITY OF TOKYO	SRA1643495	public	DE8918643470CBB4A8A740B3E8CF19AD	37A2199A9CBF993FA34EEE3F1719D2F7
Xenopus	Skin	93.98	Kitamura, Kazuki, Takayoshi Yamamoto, Haruki Ochi, Makoto Suzuki, Nanoka Suzuki, Takeshi Igawa, Tadashi Yoshida, Mitsuru Futakuchi, Hajime Ogino, and Tatsuo Michiue. 2023. “Identification of Tumor-Related Genes via RNA Sequencing of Tumor Tissues in Xenopus Tropicalis.” Scientific Reports 13 (1): 13214.	SRR24724922	2023-08-23 12:07:24	2023-05-24 13:29:07	12502067	3750620100	12502067	300	1172		https://sra-downloadb.be-md.ncbi.nlm.nih.gov/sos1/sra-pub-zq-38/SRR024/24724/SRR24724922/SRR24724922.lite.1	SRX20502929	GSM7421610	RNA-Seq	cDNA	TRANSCRIPTOMIC	PAIRED	0	0	ILLUMINA	Illumina NovaSeq 6000	SRP439348	PRJNA975808	3	975808	SRS17808219	SAMN35346090	simple	8364	Xenopus tropicalis	GSM7421610		no	THE UNIVERSITY OF TOKYO	SRA1643495	public	DE5CEC6E85E1C9A99E9AE17993DDBB0E	901FC7F228663465C8841508FB652653
Xenopus	Skin	92.05	Kitamura, Kazuki, Takayoshi Yamamoto, Haruki Ochi, Makoto Suzuki, Nanoka Suzuki, Takeshi Igawa, Tadashi Yoshida, Mitsuru Futakuchi, Hajime Ogino, and Tatsuo Michiue. 2023. “Identification of Tumor-Related Genes via RNA Sequencing of Tumor Tissues in Xenopus Tropicalis.” Scientific Reports 13 (1): 13214.	SRR24724923	2023-08-23 12:07:24	2023-05-24 13:31:04	11681471	3504441300	11681471	300	1097		https://sra-downloadb.be-md.ncbi.nlm.nih.gov/sos1/sra-pub-zq-38/SRR024/24724/SRR24724923/SRR24724923.lite.1	SRX20502928	GSM7421609	RNA-Seq	cDNA	TRANSCRIPTOMIC	PAIRED	0	0	ILLUMINA	Illumina NovaSeq 6000	SRP439348	PRJNA975808	3	975808	SRS17808218	SAMN35346091	simple	8364	Xenopus tropicalis	GSM7421609		no	THE UNIVERSITY OF TOKYO	SRA1643495	public	BE4886CFA8E8B5C6C586FB2B3FFA10A9	0943A74DBB62B44430B431ED4D6B40B6
Xenopus	Skin	93.02	Kitamura, Kazuki, Takayoshi Yamamoto, Haruki Ochi, Makoto Suzuki, Nanoka Suzuki, Takeshi Igawa, Tadashi Yoshida, Mitsuru Futakuchi, Hajime Ogino, and Tatsuo Michiue. 2023. “Identification of Tumor-Related Genes via RNA Sequencing of Tumor Tissues in Xenopus Tropicalis.” Scientific Reports 13 (1): 13214.	SRR24724924	2023-08-23 12:07:24	2023-05-24 13:29:18	12166518	3649955400	12166518	300	1128		https://sra-downloadb.be-md.ncbi.nlm.nih.gov/sos1/sra-pub-zq-38/SRR024/24724/SRR24724924/SRR24724924.lite.1	SRX20502927	GSM7421608	RNA-Seq	cDNA	TRANSCRIPTOMIC	PAIRED	0	0	ILLUMINA	Illumina NovaSeq 6000	SRP439348	PRJNA975808	3	975808	SRS17808217	SAMN35346092	simple	8364	Xenopus tropicalis	GSM7421608		no	THE UNIVERSITY OF TOKYO	SRA1643495	public	4BFBC14F03ACAEFF924459A38CBD9FA1	C4F8300264AD51A6171A313953E393A2
Xenopus	Skin	94.61	Kitamura, Kazuki, Takayoshi Yamamoto, Haruki Ochi, Makoto Suzuki, Nanoka Suzuki, Takeshi Igawa, Tadashi Yoshida, Mitsuru Futakuchi, Hajime Ogino, and Tatsuo Michiue. 2023. “Identification of Tumor-Related Genes via RNA Sequencing of Tumor Tissues in Xenopus Tropicalis.” Scientific Reports 13 (1): 13214.	SRR24724925	2023-08-23 12:07:24	2023-05-24 13:31:02	15734297	4720289100	15734297	300	1471		https://sra-downloadb.be-md.ncbi.nlm.nih.gov/sos1/sra-pub-zq-38/SRR024/24724/SRR24724925/SRR24724925.lite.1	SRX20502925	GSM7421606	RNA-Seq	cDNA	TRANSCRIPTOMIC	PAIRED	0	0	ILLUMINA	Illumina NovaSeq 6000	SRP439348	PRJNA975808	3	975808	SRS17808215	SAMN35346094	simple	8364	Xenopus tropicalis	GSM7421606		no	THE UNIVERSITY OF TOKYO	SRA1643495	public	BC5570E60B6D88D57E99858DF7E72CC2	897AC5A0445DDBA4A3CE1EEC8347CD1C
Xenopus	Skin	93.38	Kitamura, Kazuki, Takayoshi Yamamoto, Haruki Ochi, Makoto Suzuki, Nanoka Suzuki, Takeshi Igawa, Tadashi Yoshida, Mitsuru Futakuchi, Hajime Ogino, and Tatsuo Michiue. 2023. “Identification of Tumor-Related Genes via RNA Sequencing of Tumor Tissues in Xenopus Tropicalis.” Scientific Reports 13 (1): 13214.	SRR24724926	2023-08-23 12:07:24	2023-05-24 13:32:21	15226285	4567885500	15226285	300	1437		https://sra-downloadb.be-md.ncbi.nlm.nih.gov/sos1/sra-pub-zq-38/SRR024/24724/SRR24724926/SRR24724926.lite.1	SRX20502924	GSM7421605	RNA-Seq	cDNA	TRANSCRIPTOMIC	PAIRED	0	0	ILLUMINA	Illumina NovaSeq 6000	SRP439348	PRJNA975808	3	975808	SRS17808216	SAMN35346095	simple	8364	Xenopus tropicalis	GSM7421605		no	THE UNIVERSITY OF TOKYO	SRA1643495	public	F26B433DBBB2A4A8387F0E0D75ED1990	5746351340EEC5DFB2386CB56259EC98
Xenopus	Skin	95.27	Kitamura, Kazuki, Takayoshi Yamamoto, Haruki Ochi, Makoto Suzuki, Nanoka Suzuki, Takeshi Igawa, Tadashi Yoshida, Mitsuru Futakuchi, Hajime Ogino, and Tatsuo Michiue. 2023. “Identification of Tumor-Related Genes via RNA Sequencing of Tumor Tissues in Xenopus Tropicalis.” Scientific Reports 13 (1): 13214.	SRR24724928	2023-08-23 12:07:24	2023-05-24 13:31:55	14074974	4222492200	14074974	300	1330		https://sra-downloadb.be-md.ncbi.nlm.nih.gov/sos1/sra-pub-zq-38/SRR024/24724/SRR24724928/SRR24724928.lite.1	SRX20502926	GSM7421607	RNA-Seq	cDNA	TRANSCRIPTOMIC	PAIRED	0	0	ILLUMINA	Illumina NovaSeq 6000	SRP439348	PRJNA975808	3	975808	SRS17808221	SAMN35346093	simple	8364	Xenopus tropicalis	GSM7421607		no	THE UNIVERSITY OF TOKYO	SRA1643495	public	B953B5C63B87F1750461ABEC075B6552	5B4240876D2BF2358DDF57F67A982930
Xenopus	Skin	93.72	Kitamura, Kazuki, Takayoshi Yamamoto, Haruki Ochi, Makoto Suzuki, Nanoka Suzuki, Takeshi Igawa, Tadashi Yoshida, Mitsuru Futakuchi, Hajime Ogino, and Tatsuo Michiue. 2023. “Identification of Tumor-Related Genes via RNA Sequencing of Tumor Tissues in Xenopus Tropicalis.” Scientific Reports 13 (1): 13214.	SRR24724929	2023-08-23 12:07:24	2023-05-24 13:31:27	12929424	3878827200	12929424	300	1188		https://sra-downloadb.be-md.ncbi.nlm.nih.gov/sos1/sra-pub-zq-38/SRR024/24724/SRR24724929/SRR24724929.lite.1	SRX20502922	GSM7421603	RNA-Seq	cDNA	TRANSCRIPTOMIC	PAIRED	0	0	ILLUMINA	Illumina NovaSeq 6000	SRP439348	PRJNA975808	3	975808	SRS17808214	SAMN35346097	simple	8364	Xenopus tropicalis	GSM7421603		no	THE UNIVERSITY OF TOKYO	SRA1643495	public	106E861ABFFC2DB32442F75EF2B56BD7	45451B80B080FCD43BC47EFC640A166D
Xenopus	Skin	90.38	Kitamura, Kazuki, Takayoshi Yamamoto, Haruki Ochi, Makoto Suzuki, Nanoka Suzuki, Takeshi Igawa, Tadashi Yoshida, Mitsuru Futakuchi, Hajime Ogino, and Tatsuo Michiue. 2023. “Identification of Tumor-Related Genes via RNA Sequencing of Tumor Tissues in Xenopus Tropicalis.” Scientific Reports 13 (1): 13214.	SRR24724931	2023-08-23 12:07:24	2023-05-24 13:27:38	12427722	3728316600	12427722	300	1145		https://sra-downloadb.be-md.ncbi.nlm.nih.gov/sos1/sra-pub-zq-38/SRR024/24724/SRR24724931/SRR24724931.lite.1	SRX20502920	GSM7421601	RNA-Seq	cDNA	TRANSCRIPTOMIC	PAIRED	0	0	ILLUMINA	Illumina NovaSeq 6000	SRP439348	PRJNA975808	3	975808	SRS17808211	SAMN35346099	simple	8364	Xenopus tropicalis	GSM7421601		no	THE UNIVERSITY OF TOKYO	SRA1643495	public	F5B50336F870C7285144E16B48E2EB88	A9E3EBD651279EF5157A98E32ACB328C
Xenopus	Skin	92.72	Amphibian Research Center, Hiroshima University	DRR540396	2024-04-01 19:29:27	2024-04-01 20:30:16	22246160	6673848000	22246160	300	2519		https://sra-downloadb.be-md.ncbi.nlm.nih.gov/sos4/sra-pub-zq-5/DRR000/540/DRR540396/DRR540396.lite.1	DRX524188	NA_skin_1	RNA-Seq	cDNA	TRANSCRIPTOMIC	PAIRED	300	0	ILLUMINA	Illumina NovaSeq 6000	DRP011398	PRJDB17814		1093594	DRS372490	SAMD00761332	simple	8364	Xenopus tropicalis	SAMD00761332	female	no	HIROSHIMA UNIVERSITY	DRA018323	public	16946E8E142015BA18DB8B42CAB6CDDD	F34067ADAE6E9CDF126744BBE4F01E95
Xenopus	Skin	91.74	Amphibian Research Center, Hiroshima University	DRR540397	2024-04-01 19:29:27	2024-04-01 20:34:26	23474253	7042275900	23474253	300	2668		https://sra-downloadb.be-md.ncbi.nlm.nih.gov/sos4/sra-pub-zq-5/DRR000/540/DRR540397/DRR540397.lite.1	DRX524189	NA_skin_2	RNA-Seq	cDNA	TRANSCRIPTOMIC	PAIRED	300	0	ILLUMINA	Illumina NovaSeq 6000	DRP011398	PRJDB17814		1093594	DRS372491	SAMD00761333	simple	8364	Xenopus tropicalis	SAMD00761333	female	no	HIROSHIMA UNIVERSITY	DRA018323	public	BC4CD3EED95C7CBA439843B287EEC473	2A2DD3D0CE1572C3FE2989A0FCCB40BE
Xenopus	Skin	92.28	Amphibian Research Center, Hiroshima University	DRR540398	2024-04-01 19:29:27	2024-04-01 20:41:49	25304351	7591305300	25304351	300	2791		https://sra-downloadb.be-md.ncbi.nlm.nih.gov/sos4/sra-pub-zq-5/DRR000/540/DRR540398/DRR540398.lite.1	DRX524190	NA_skin_3	RNA-Seq	cDNA	TRANSCRIPTOMIC	PAIRED	300	0	ILLUMINA	Illumina NovaSeq 6000	DRP011398	PRJDB17814		1093594	DRS372492	SAMD00761334	simple	8364	Xenopus tropicalis	SAMD00761334	female	no	HIROSHIMA UNIVERSITY	DRA018323	public	773CC376C82A28E438F0748B1E180DF8	22107B47178D276D4D8F18619A6D5B44
Xenopus	Skin	92.61	Amphibian Research Center, Hiroshima University	DRR540399	2024-04-01 19:29:27	2024-04-01 20:16:26	21050364	6315109200	21050364	300	2338		https://sra-downloadb.be-md.ncbi.nlm.nih.gov/sos6/sra-pub-zq-40/DRR000/540/DRR540399/DRR540399.lite.1	DRX524191	NH_skin_1	RNA-Seq	cDNA	TRANSCRIPTOMIC	PAIRED	300	0	ILLUMINA	Illumina NovaSeq 6000	DRP011398	PRJDB17814		1093594	DRS372493	SAMD00761335	simple	8364	Xenopus tropicalis	SAMD00761335	female	no	HIROSHIMA UNIVERSITY	DRA018323	public	BA0C2A0E2203F7CD4FA12F30DC1EA91A	6C908BD890DB039D3057E4DA97CF5823
Xenopus	Skin	93.29	Amphibian Research Center, Hiroshima University	DRR540400	2024-04-01 19:29:27	2024-04-01 20:15:33	21029038	6308711400	21029038	300	2326		https://sra-downloadb.be-md.ncbi.nlm.nih.gov/sos6/sra-pub-zq-40/DRR000/540/DRR540400/DRR540400.lite.1	DRX524192	NH_skin_2	RNA-Seq	cDNA	TRANSCRIPTOMIC	PAIRED	300	0	ILLUMINA	Illumina NovaSeq 6000	DRP011398	PRJDB17814		1093594	DRS372494	SAMD00761336	simple	8364	Xenopus tropicalis	SAMD00761336	female	no	HIROSHIMA UNIVERSITY	DRA018323	public	21B03D47E23CB518E1A8A9337D16EB93	914B5B1ED29641DEEFAE6046EEFFD312
Xenopus	Skin	93.49	Amphibian Research Center, Hiroshima University	DRR540401	2024-04-01 19:29:27	2024-04-01 20:02:30	22490170	6747051000	22490170	300	2512		https://sra-downloadb.be-md.ncbi.nlm.nih.gov/sos6/sra-pub-zq-40/DRR000/540/DRR540401/DRR540401.lite.1	DRX524193	NH_skin_3	RNA-Seq	cDNA	TRANSCRIPTOMIC	PAIRED	300	0	ILLUMINA	Illumina NovaSeq 6000	DRP011398	PRJDB17814		1093594	DRS372495	SAMD00761337	simple	8364	Xenopus tropicalis	SAMD00761337	female	no	HIROSHIMA UNIVERSITY	DRA018323	public	7076910BCE090CC8BF4558EEBD18E737	75DFF2CF188315FAFA36B859AA376C03
Xenopus	Skin	92.1	Amphibian Research Center, Hiroshima University	DRR540402	2024-04-01 19:29:27	2024-04-01 20:40:58	20363537	6109061100	20363537	300	2247		https://sra-downloadb.be-md.ncbi.nlm.nih.gov/sos4/sra-pub-zq-5/DRR000/540/DRR540402/DRR540402.lite.1	DRX524194	NBH_skin_1	RNA-Seq	cDNA	TRANSCRIPTOMIC	PAIRED	300	0	ILLUMINA	Illumina NovaSeq 6000	DRP011398	PRJDB17814		1093594	DRS372496	SAMD00761338	simple	8364	Xenopus tropicalis	SAMD00761338	female	no	HIROSHIMA UNIVERSITY	DRA018323	public	F4ECD7C9FA030AF9357739654A80E597	7A781A3C25DE21A76BC193CFE663598F
Xenopus	Skin	91.77	Amphibian Research Center, Hiroshima University	DRR540403	2024-04-01 19:29:27	2024-04-01 20:09:57	23009719	6902915700	23009719	300	2534		https://sra-downloadb.be-md.ncbi.nlm.nih.gov/sos6/sra-pub-zq-40/DRR000/540/DRR540403/DRR540403.lite.1	DRX524195	NBH_skin_2	RNA-Seq	cDNA	TRANSCRIPTOMIC	PAIRED	300	0	ILLUMINA	Illumina NovaSeq 6000	DRP011398	PRJDB17814		1093594	DRS372497	SAMD00761339	simple	8364	Xenopus tropicalis	SAMD00761339	female	no	HIROSHIMA UNIVERSITY	DRA018323	public	464C589A64ACD4B83DBEFE8F8C689842	61FC4BAE053146A79F062FFF52D8B77F
Xenopus	Skin	92.27	Amphibian Research Center, Hiroshima University	DRR540404	2024-04-01 19:29:27	2024-04-01 20:22:27	22672821	6801846300	22672821	300	2517		https://sra-downloadb.be-md.ncbi.nlm.nih.gov/sos6/sra-pub-zq-40/DRR000/540/DRR540404/DRR540404.lite.1	DRX524196	NBH_skin_3	RNA-Seq	cDNA	TRANSCRIPTOMIC	PAIRED	300	0	ILLUMINA	Illumina NovaSeq 6000	DRP011398	PRJDB17814		1093594	DRS372498	SAMD00761340	simple	8364	Xenopus tropicalis	SAMD00761340	female	no	HIROSHIMA UNIVERSITY	DRA018323	public	78C326C616A539BD9876DF9345720DC3	9403899B4AB95129C9388041FBA8ABAB
Xenopus	Muscle	70.86	Barbosa-Morais, Nuno L., Manuel Irimia, Qun Pan, Hui Y. Xiong, Serge Gueroussov, Leo J. Lee, Valentina Slobodeniuc, et al. 2012. “The Evolutionary Landscape of Alternative Splicing in Vertebrate Species.” Science (New York, N.Y.) 338 (6114): 1587–93.	SRR579564	2012-12-24 12:04:54	2012-10-04 07:51:59	34017261	5102589150	34017261	150	3037		https://sra-downloadb.be-md.ncbi.nlm.nih.gov/sos5/sra-pub-zq-11/SRR000/579/SRR579564/SRR579564.sralite.1	SRX191168		RNA-Seq	cDNA	TRANSCRIPTOMIC	PAIRED	0	0	ILLUMINA	Illumina HiSeq 2000	SRP015997	PRJNA176589	2	176589	SRS366877	SAMN01758130	simple	8364	Xenopus tropicalis	GSM1015169	mixed	no	GEO	SRA059267	public	E5312522CDC803853B87E7C4628A60F2	CACEE3ABE4A68677CFD5D14074844D55
Xenopus	Muscle	94.37	Amphibian Research Center, Hiroshima University	DRR540443	2024-04-01 19:29:27	2024-04-01 20:27:27	20772293	6231687900	20772293	300	2356		https://sra-downloadb.be-md.ncbi.nlm.nih.gov/sos6/sra-pub-zq-40/DRR000/540/DRR540443/DRR540443.lite.1	DRX524235	NA_muscle_1	RNA-Seq	cDNA	TRANSCRIPTOMIC	PAIRED	300	0	ILLUMINA	Illumina NovaSeq 6000	DRP011398	PRJDB17814		1093594	DRS372537	SAMD00761379	simple	8364	Xenopus tropicalis	SAMD00761379	female	no	HIROSHIMA UNIVERSITY	DRA018323	public	415E5B5A4D1F9DE7EF271B2EE3CDB28B	08B49B01D1FE55EA2456F91A601913FF
Xenopus	Muscle	94.81	Amphibian Research Center, Hiroshima University	DRR540444	2024-04-01 19:29:27	2024-04-01 20:49:20	21736327	6520898100	21736327	300	2443		https://sra-downloadb.be-md.ncbi.nlm.nih.gov/sos4/sra-pub-zq-5/DRR000/540/DRR540444/DRR540444.lite.1	DRX524236	NA_muscle_2	RNA-Seq	cDNA	TRANSCRIPTOMIC	PAIRED	300	0	ILLUMINA	Illumina NovaSeq 6000	DRP011398	PRJDB17814		1093594	DRS372538	SAMD00761380	simple	8364	Xenopus tropicalis	SAMD00761380	female	no	HIROSHIMA UNIVERSITY	DRA018323	public	E12AE3DEECB29B1D6A7DD2C1B44ED92D	5A861617B53A690F5E8388461B93397A
Xenopus	Muscle	94.09	Amphibian Research Center, Hiroshima University	DRR540445	2024-04-01 19:29:27	2024-04-02 08:40:11	31275283	9382584900	31275283	300	3497		https://sra-downloadb.be-md.ncbi.nlm.nih.gov/sos4/sra-pub-zq-5/DRR000/540/DRR540445/DRR540445.lite.1	DRX524237	NA_muscle_3	RNA-Seq	cDNA	TRANSCRIPTOMIC	PAIRED	300	0	ILLUMINA	Illumina NovaSeq 6000	DRP011398	PRJDB17814		1093594	DRS372539	SAMD00761381	simple	8364	Xenopus tropicalis	SAMD00761381	female	no	HIROSHIMA UNIVERSITY	DRA018323	public	F8F6C6C5F62228385ACAB32A1AA9F9FC	3B74E7D20202C5AB2729B81CCAE6312D
Xenopus	Muscle	94.67	Amphibian Research Center, Hiroshima University	DRR540446	2024-04-01 19:29:27	2024-04-01 20:36:38	22412489	6723746700	22412489	300	2541		https://sra-downloadb.be-md.ncbi.nlm.nih.gov/sos4/sra-pub-zq-5/DRR000/540/DRR540446/DRR540446.lite.1	DRX524238	NH_muscle_1	RNA-Seq	cDNA	TRANSCRIPTOMIC	PAIRED	300	0	ILLUMINA	Illumina NovaSeq 6000	DRP011398	PRJDB17814		1093594	DRS372540	SAMD00761382	simple	8364	Xenopus tropicalis	SAMD00761382	female	no	HIROSHIMA UNIVERSITY	DRA018323	public	C66647C85BBDD4050A3AD65403361B4F	1F5E16010D3B3F1299A77988CD905D92
Xenopus	Muscle	95.49	Amphibian Research Center, Hiroshima University	DRR540447	2024-04-01 19:29:27	2024-04-01 20:57:27	21394888	6418466400	21394888	300	2432		https://sra-downloadb.be-md.ncbi.nlm.nih.gov/sos4/sra-pub-zq-5/DRR000/540/DRR540447/DRR540447.lite.1	DRX524239	NH_muscle_2	RNA-Seq	cDNA	TRANSCRIPTOMIC	PAIRED	300	0	ILLUMINA	Illumina NovaSeq 6000	DRP011398	PRJDB17814		1093594	DRS372541	SAMD00761383	simple	8364	Xenopus tropicalis	SAMD00761383	female	no	HIROSHIMA UNIVERSITY	DRA018323	public	66A6D6F3B8E698371517BB0ED84A6AA0	C993491732FEDAD476015B81C7EF10E5
Xenopus	Muscle	94.68	Amphibian Research Center, Hiroshima University	DRR540448	2024-04-01 19:29:27	2024-04-01 20:53:31	20988347	6296504100	20988347	300	2310		https://sra-downloadb.be-md.ncbi.nlm.nih.gov/sos4/sra-pub-zq-5/DRR000/540/DRR540448/DRR540448.lite.1	DRX524240	NH_muscle_3	RNA-Seq	cDNA	TRANSCRIPTOMIC	PAIRED	300	0	ILLUMINA	Illumina NovaSeq 6000	DRP011398	PRJDB17814		1093594	DRS372542	SAMD00761384	simple	8364	Xenopus tropicalis	SAMD00761384	female	no	HIROSHIMA UNIVERSITY	DRA018323	public	4AC68A5B95E6EEB1CD8DE62BC73B75C2	99CE88132941192C142A7FA1040B450A
Xenopus	Muscle	95.39	Amphibian Research Center, Hiroshima University	DRR540449	2024-04-01 19:29:27	2024-04-01 20:27:28	23749384	7124815200	23749384	300	2683		https://sra-downloadb.be-md.ncbi.nlm.nih.gov/sos6/sra-pub-zq-40/DRR000/540/DRR540449/DRR540449.lite.1	DRX524241	NBH_muscle_1	RNA-Seq	cDNA	TRANSCRIPTOMIC	PAIRED	300	0	ILLUMINA	Illumina NovaSeq 6000	DRP011398	PRJDB17814		1093594	DRS372543	SAMD00761385	simple	8364	Xenopus tropicalis	SAMD00761385	female	no	HIROSHIMA UNIVERSITY	DRA018323	public	84A10347FC50F51D1877BF826AD70187	8341671EB761904A152267ADF1999968
Xenopus	Muscle	95.13	Amphibian Research Center, Hiroshima University	DRR540450	2024-04-01 19:29:27	2024-04-01 20:24:02	21573508	6472052400	21573508	300	2417		https://sra-downloadb.be-md.ncbi.nlm.nih.gov/sos6/sra-pub-zq-40/DRR000/540/DRR540450/DRR540450.lite.1	DRX524242	NBH_muscle_2	RNA-Seq	cDNA	TRANSCRIPTOMIC	PAIRED	300	0	ILLUMINA	Illumina NovaSeq 6000	DRP011398	PRJDB17814		1093594	DRS372544	SAMD00761386	simple	8364	Xenopus tropicalis	SAMD00761386	female	no	HIROSHIMA UNIVERSITY	DRA018323	public	268341C38D497BDB8C4D24B518C3342F	BD7F17B20A56057DFD23201E9F5C3520
Mouse	Olfactory organ	91.79	Kanageswaran, Ninthujah, Marilen Demond, Maximilian Nagel, Benjamin S. P. Schreiner, Sabrina Baumgart, Paul Scholz, Janine Altmüller, et al. 2015. “Deep Sequencing of the Murine Olfactory Receptor Neuron Transcriptome.” PloS One 10 (1): e0113170.	SRR1068222	2015-01-21 16:03:03	2014-01-03 08:24:02	43202088	8726821776	43202088	202	5518		https://sra-downloadb.be-md.ncbi.nlm.nih.gov/sos5/sra-pub-zq-11/SRR001/068/SRR1068222/SRR1068222.sralite.1	SRX404377		RNA-Seq	cDNA	TRANSCRIPTOMIC	PAIRED	0	0	ILLUMINA	Illumina HiSeq 2000	SRP034891	PRJNA232962	2	232962	SRS523971	SAMN02567295	simple	10090	Mus musculus	GSM1300902		no	GEO	SRA122965	public	C54E0E68635B65CC0952815078922958	28723D49E0F51210D599B0584B99644B
Mouse	Olfactory organ	93.34	Jiang, Hao-Ching, Sung Jin Park, I-Hao Wang, Daniel M. Bear, Alexandra Nowlan, and Paul L. Greer. 2024. “CD20/MS4A1 Is a Mammalian Olfactory Receptor Expressed in a Subset of Olfactory Sensory Neurons That Mediates Innate Avoidance of Predators.” Nature Communications 15 (1): 3360.	SRR25573142	2023-08-08 21:37:38	2023-08-08 17:43:27	9883486	2965045800	9883486	300	932		https://sra-downloadb.be-md.ncbi.nlm.nih.gov/sos5/sra-pub-zq-11/SRR025/25573/SRR25573142/SRR25573142.lite.1	SRX21301787	GSM7697198	RNA-Seq	cDNA	TRANSCRIPTOMIC	PAIRED	0	0	ILLUMINA	Illumina NovaSeq 6000	SRP454079	PRJNA1003465	3	1003465	SRS18550590	SAMN36892958	simple	10090	Mus musculus	GSM7697198		no	PMM, UMMS	SRA1689242	public	2251248AC9164CD286030F05F56319B6	A5F483AF441B363EF9DC4E76702BF53F
Mouse	Olfactory organ	92.92	Jiang, Hao-Ching, Sung Jin Park, I-Hao Wang, Daniel M. Bear, Alexandra Nowlan, and Paul L. Greer. 2024. “CD20/MS4A1 Is a Mammalian Olfactory Receptor Expressed in a Subset of Olfactory Sensory Neurons That Mediates Innate Avoidance of Predators.” Nature Communications 15 (1): 3360.	SRR25573143	2023-08-08 21:37:38	2023-08-08 17:43:08	9161128	2748338400	9161128	300	896		https://sra-downloadb.be-md.ncbi.nlm.nih.gov/sos5/sra-pub-zq-11/SRR025/25573/SRR25573143/SRR25573143.lite.1	SRX21301787	GSM7697198	RNA-Seq	cDNA	TRANSCRIPTOMIC	PAIRED	0	0	ILLUMINA	Illumina NovaSeq 6000	SRP454079	PRJNA1003465	3	1003465	SRS18550590	SAMN36892958	simple	10090	Mus musculus	GSM7697198		no	PMM, UMMS	SRA1689242	public	EA3F9F62A7766B7EE4867BDBAED94D44	D4DED3BECD7286C40C39AA9A35BA94E2
Mouse	Olfactory organ	93.49	Jiang, Hao-Ching, Sung Jin Park, I-Hao Wang, Daniel M. Bear, Alexandra Nowlan, and Paul L. Greer. 2024. “CD20/MS4A1 Is a Mammalian Olfactory Receptor Expressed in a Subset of Olfactory Sensory Neurons That Mediates Innate Avoidance of Predators.” Nature Communications 15 (1): 3360.	SRR25573144	2023-08-08 21:37:38	2023-08-08 17:12:18	9951976	2985592800	9951976	300	922		https://sra-downloadb.be-md.ncbi.nlm.nih.gov/sos5/sra-pub-zq-11/SRR025/25573/SRR25573144/SRR25573144.lite.1	SRX21301786	GSM7697197	RNA-Seq	cDNA	TRANSCRIPTOMIC	PAIRED	0	0	ILLUMINA	Illumina NovaSeq 6000	SRP454079	PRJNA1003465	3	1003465	SRS18550588	SAMN36892959	simple	10090	Mus musculus	GSM7697197		no	PMM, UMMS	SRA1689242	public	2166607D030719AC32FF5D76828757C1	974233AC4EB0CF92B6E3310801009471
Mouse	Olfactory organ	93.17	Jiang, Hao-Ching, Sung Jin Park, I-Hao Wang, Daniel M. Bear, Alexandra Nowlan, and Paul L. Greer. 2024. “CD20/MS4A1 Is a Mammalian Olfactory Receptor Expressed in a Subset of Olfactory Sensory Neurons That Mediates Innate Avoidance of Predators.” Nature Communications 15 (1): 3360.	SRR25573145	2023-08-08 21:37:38	2023-08-08 17:12:25	9719819	2915945700	9719819	300	935		https://sra-downloadb.be-md.ncbi.nlm.nih.gov/sos5/sra-pub-zq-11/SRR025/25573/SRR25573145/SRR25573145.lite.1	SRX21301786	GSM7697197	RNA-Seq	cDNA	TRANSCRIPTOMIC	PAIRED	0	0	ILLUMINA	Illumina NovaSeq 6000	SRP454079	PRJNA1003465	3	1003465	SRS18550588	SAMN36892959	simple	10090	Mus musculus	GSM7697197		no	PMM, UMMS	SRA1689242	public	AF2A8F5B301CA731061D8B6F2C3F6471	79EA4C1F13D1D779CF04BF7C44B7DBAB
Mouse	Olfactory organ	86.45	Jiang, Hao-Ching, Sung Jin Park, I-Hao Wang, Daniel M. Bear, Alexandra Nowlan, and Paul L. Greer. 2024. “CD20/MS4A1 Is a Mammalian Olfactory Receptor Expressed in a Subset of Olfactory Sensory Neurons That Mediates Innate Avoidance of Predators.” Nature Communications 15 (1): 3360.	SRR25573146	2023-08-08 21:37:38	2023-08-08 17:13:01	12074605	3622381500	12074605	300	1126		https://sra-downloadb.be-md.ncbi.nlm.nih.gov/sos5/sra-pub-zq-11/SRR025/25573/SRR25573146/SRR25573146.lite.1	SRX21301785	GSM7697196	RNA-Seq	cDNA	TRANSCRIPTOMIC	PAIRED	0	0	ILLUMINA	Illumina NovaSeq 6000	SRP454079	PRJNA1003465	3	1003465	SRS18550587	SAMN36892960	simple	10090	Mus musculus	GSM7697196		no	PMM, UMMS	SRA1689242	public	9C18B2FCC2AA60F8AD9D9BCD9ED410C4	211553C37241287E9BCE43D49511ABF9
Mouse	Olfactory organ	86.15	Jiang, Hao-Ching, Sung Jin Park, I-Hao Wang, Daniel M. Bear, Alexandra Nowlan, and Paul L. Greer. 2024. “CD20/MS4A1 Is a Mammalian Olfactory Receptor Expressed in a Subset of Olfactory Sensory Neurons That Mediates Innate Avoidance of Predators.” Nature Communications 15 (1): 3360.	SRR25573147	2023-08-08 21:37:38	2023-08-08 17:12:49	11631175	3489352500	11631175	300	1127		https://sra-downloadb.be-md.ncbi.nlm.nih.gov/sos5/sra-pub-zq-11/SRR025/25573/SRR25573147/SRR25573147.lite.1	SRX21301785	GSM7697196	RNA-Seq	cDNA	TRANSCRIPTOMIC	PAIRED	0	0	ILLUMINA	Illumina NovaSeq 6000	SRP454079	PRJNA1003465	3	1003465	SRS18550587	SAMN36892960	simple	10090	Mus musculus	GSM7697196		no	PMM, UMMS	SRA1689242	public	DEF87E117A41092CDC7802238582B31D	65B91665D460BC577E33D23E71BDA19A
Mouse	Olfactory organ	92.84	Liao, Ben-Yang, Meng-Pin Weng, Ting-Yan Chang, Andrew Ying-Fei Chang, Yung-Hao Ching, and Chia-Hwa Wu. 2024. “Degeneration of the Olfactory System in a Murid Rodent That Evolved Diurnalism.” Molecular Biology and Evolution 41 (3): msae037.	SRR18961346	2022-05-01 00:08:55	2022-04-28 10:18:54	87118132	26309675864	87118132	302	8115		https://sra-downloadb.be-md.ncbi.nlm.nih.gov/sos8/sra-pub-zq-820/SRR018/18961/SRR18961346/SRR18961346.lite.1	SRX15038462	GSM6070919	RNA-Seq	cDNA	TRANSCRIPTOMIC	PAIRED	0	0	ILLUMINA	Illumina NovaSeq 6000	SRP372656	PRJNA832952	3	832952	SRS12785313	SAMN27926303	simple	10090	Mus musculus	GSM6070919		no	INSTITUTE OF POPULATION HEALTH SCIENCES, NATIONAL HEALTH RESEARCH INSTITUTES	SRA1411619	public	7577820CB8661CACDC9745D60C879F5C	D93F2DD33DE7EC685581F3F58A0D4130
Mouse	Olfactory organ	92.69	Liao, Ben-Yang, Meng-Pin Weng, Ting-Yan Chang, Andrew Ying-Fei Chang, Yung-Hao Ching, and Chia-Hwa Wu. 2024. “Degeneration of the Olfactory System in a Murid Rodent That Evolved Diurnalism.” Molecular Biology and Evolution 41 (3): msae037.	SRR18961347	2022-05-01 00:08:55	2022-04-28 10:09:42	84001945	25368587390	84001945	302	7783		https://sra-downloadb.be-md.ncbi.nlm.nih.gov/sos9/sra-pub-zq-924/SRR018/18961/SRR18961347/SRR18961347.lite.1	SRX15038461	GSM6070918	RNA-Seq	cDNA	TRANSCRIPTOMIC	PAIRED	0	0	ILLUMINA	Illumina NovaSeq 6000	SRP372656	PRJNA832952	3	832952	SRS12785311	SAMN27926304	simple	10090	Mus musculus	GSM6070918		no	INSTITUTE OF POPULATION HEALTH SCIENCES, NATIONAL HEALTH RESEARCH INSTITUTES	SRA1411619	public	72A14DE4E08BEA56E38D32561D6F921B	C3E59ED47A0C294187FC1D531AC5D0A5
Mouse	Olfactory organ	73.84	Duyck, Kyle, Vasha DuTell, Limei Ma, Ariel Paulson, and C. Ron Yu. 2017. “Pronounced Strain-Specific Chemosensory Receptor Gene Expression in the Mouse Vomeronasal Organ.” BMC Genomics 18 (1): 965.	SRR5645660	2017-12-06 18:03:04	2017-06-05 15:32:40	32489332	8187311664	32489332	252	2736		https://sra-downloadb.be-md.ncbi.nlm.nih.gov/sos5/sra-pub-zq-14/SRR005/645/SRR5645660.sralite.1	SRX2883755		RNA-Seq	cDNA	TRANSCRIPTOMIC	PAIRED	0	0	ILLUMINA	Illumina HiSeq 2500	SRP108622	PRJNA389296	2	389296	SRS2252075	SAMN07194364	simple	10090	Mus musculus	GSM2650140		no	GEO	SRA570434	public	6AD917D16EA7F75E757A8F8E0550AE68	D152647A2B7741A39B9294469C8784F4
Mouse	Olfactory organ	77.68	Duyck, Kyle, Vasha DuTell, Limei Ma, Ariel Paulson, and C. Ron Yu. 2017. “Pronounced Strain-Specific Chemosensory Receptor Gene Expression in the Mouse Vomeronasal Organ.” BMC Genomics 18 (1): 965.	SRR5645661	2017-12-06 18:03:04	2017-06-05 15:20:46	20685200	5212670400	20685200	252	1740		https://sra-downloadb.be-md.ncbi.nlm.nih.gov/sos5/sra-pub-zq-14/SRR005/645/SRR5645661.sralite.1	SRX2883756		RNA-Seq	cDNA	TRANSCRIPTOMIC	PAIRED	0	0	ILLUMINA	Illumina HiSeq 2500	SRP108622	PRJNA389296	2	389296	SRS2252076	SAMN07194363	simple	10090	Mus musculus	GSM2650141		no	GEO	SRA570434	public	8E51015357E46B0AE906715922591E15	E3902A929F12F1E4A7F218573B83BEEF
Mouse	Olfactory organ	75.21	Duyck, Kyle, Vasha DuTell, Limei Ma, Ariel Paulson, and C. Ron Yu. 2017. “Pronounced Strain-Specific Chemosensory Receptor Gene Expression in the Mouse Vomeronasal Organ.” BMC Genomics 18 (1): 965.	SRR5645668	2017-12-06 18:03:04	2017-06-05 15:27:09	29758122	7499046744	29758122	252	2536		https://sra-downloadb.be-md.ncbi.nlm.nih.gov/sos5/sra-pub-zq-14/SRR005/645/SRR5645668.sralite.1	SRX2883763		RNA-Seq	cDNA	TRANSCRIPTOMIC	PAIRED	0	0	ILLUMINA	Illumina HiSeq 2500	SRP108622	PRJNA389296	2	389296	SRS2252083	SAMN07194356	simple	10090	Mus musculus	GSM2650148		no	GEO	SRA570434	public	373C654C8404A640D220F85EEF297C50	C706A35EC3D3EB926A6DBC39113630D1
Mouse	Olfactory organ	83.67	Duyck, Kyle, Vasha DuTell, Limei Ma, Ariel Paulson, and C. Ron Yu. 2017. “Pronounced Strain-Specific Chemosensory Receptor Gene Expression in the Mouse Vomeronasal Organ.” BMC Genomics 18 (1): 965.	SRR5645669	2017-12-06 18:03:04	2017-06-05 15:21:37	23730676	5980130352	23730676	252	2054		https://sra-downloadb.be-md.ncbi.nlm.nih.gov/sos5/sra-pub-zq-14/SRR005/645/SRR5645669.sralite.1	SRX2883764		RNA-Seq	cDNA	TRANSCRIPTOMIC	PAIRED	0	0	ILLUMINA	Illumina HiSeq 2500	SRP108622	PRJNA389296	2	389296	SRS2252084	SAMN07194355	simple	10090	Mus musculus	GSM2650149		no	GEO	SRA570434	public	1DAAF1AF003798924CD659AC53FF33C8	9827C2345503AF78B6A282F5823DF662
Mouse	Olfactory organ	90.67	Isogai, Yoh, Zheng Wu, Michael I. Love, Michael Ho-Young Ahn, Dhananjay Bambah-Mukku, Vivian Hua, Karolina Farrell, and Catherine Dulac. 2018. “Multisensory Logic of Infant-Directed Aggression by Males.” Cell 175 (7): 1827-1841.e17.	SRR8156523	2018-12-13 22:55:12	2018-11-05 08:30:48	7507182	750718200	7507182	100	378		https://sra-downloadb.be-md.ncbi.nlm.nih.gov/sos5/sra-pub-zq-11/SRR008/156/SRR8156523/SRR8156523.sralite.1	SRX4977426		RNA-Seq	cDNA	TRANSCRIPTOMIC	PAIRED	0	0	ILLUMINA	Illumina HiSeq 2500	SRP167832	PRJNA503820	3	503820	SRS4015088	SAMN10374843	simple	10090	Mus musculus	GSM3455967		no	GEO	SRA802899	public	0A6A2F7FCCFBBD4D87F4167F4B67B519	FA7C24F23FD76E1CF55C2A9B391651FE
Mouse	Olfactory organ	87.88	Isogai, Yoh, Zheng Wu, Michael I. Love, Michael Ho-Young Ahn, Dhananjay Bambah-Mukku, Vivian Hua, Karolina Farrell, and Catherine Dulac. 2018. “Multisensory Logic of Infant-Directed Aggression by Males.” Cell 175 (7): 1827-1841.e17.	SRR8156525	2018-12-13 22:55:12	2018-11-05 08:30:52	7173370	717337000	7173370	100	362		https://sra-downloadb.be-md.ncbi.nlm.nih.gov/sos5/sra-pub-zq-11/SRR008/156/SRR8156525/SRR8156525.sralite.1	SRX4977427		RNA-Seq	cDNA	TRANSCRIPTOMIC	PAIRED	0	0	ILLUMINA	Illumina HiSeq 2500	SRP167832	PRJNA503820	3	503820	SRS4015089	SAMN10374842	simple	10090	Mus musculus	GSM3455968		no	GEO	SRA802899	public	32E39A4B7EA256EDCD4A03FA4FF2EF54	A02E020182CAA7076BC260E73B777764
Mouse	Oral tissue	90.87	Pediatrics, Medical College of Wisconsin, Anna Huppler	SRR13532005	2024-01-25 16:37:06	2021-01-29 15:43:46	26263293	7878987900	26263293	300	2405		https://sra-downloadb.be-md.ncbi.nlm.nih.gov/sos9/sra-pub-zq-924/SRR013/13532/SRR13532005/SRR13532005.lite.1	SRX9940207		RNA-Seq	cDNA	TRANSCRIPTOMIC	PAIRED	0	0	ILLUMINA	Illumina HiSeq 2000	SRP303333	PRJNA694936		694936	SRS8115375	SAMN17577768	simple	10090	Mus musculus	GSM5036459		no	GEO	SRA1188001	public	8DEC578010AFEBF1A8C1D9AB8779CA67	8F830EA7FA65DB90A2843551C86BC1B9
Mouse	Oral tissue	87.68	Isogai, Yoh, Zheng Wu, Michael I. Love, Michael Ho-Young Ahn, Dhananjay Bambah-Mukku, Vivian Hua, Karolina Farrell, and Catherine Dulac. 2018. “Multisensory Logic of Infant-Directed Aggression by Males.” Cell 175 (7): 1827-1841.e17.	SRR22458313	2022-12-12 21:38:37	2022-11-30 02:11:14	7884800	1186961470	7884800	150	423		https://sra-downloadb.be-md.ncbi.nlm.nih.gov/sos4/sra-pub-zq-3/SRR022/22458/SRR22458313/SRR22458313.lite.1	SRX18425793	GSM6765996	RNA-Seq	cDNA	TRANSCRIPTOMIC	PAIRED	0	0	ILLUMINA	Illumina HiSeq 2000	SRP410543	PRJNA906635	3	906635	SRS15908576	SAMN31935090	simple	10090	Mus musculus	GSM6765996		no	ABBVIE	SRA1549595	public	C3AC972480915BCC91AE2532940A44E0	C1C2429C1E178DCA45BDD1751641A22E
Mouse	Oral tissue	87.72	Isogai, Yoh, Zheng Wu, Michael I. Love, Michael Ho-Young Ahn, Dhananjay Bambah-Mukku, Vivian Hua, Karolina Farrell, and Catherine Dulac. 2018. “Multisensory Logic of Infant-Directed Aggression by Males.” Cell 175 (7): 1827-1841.e18.	SRR22458314	2022-12-12 21:38:37	2022-11-30 02:10:58	7679350	1156015966	7679350	150	409		https://sra-downloadb.be-md.ncbi.nlm.nih.gov/sos4/sra-pub-zq-3/SRR022/22458/SRR22458314/SRR22458314.lite.1	SRX18425793	GSM6765996	RNA-Seq	cDNA	TRANSCRIPTOMIC	PAIRED	0	0	ILLUMINA	Illumina HiSeq 2000	SRP410543	PRJNA906635	3	906635	SRS15908576	SAMN31935090	simple	10090	Mus musculus	GSM6765996		no	ABBVIE	SRA1549595	public	C1B3EB98F949D965E2022DE25B8D20D5	63B1F34770648C29F9D4FA56F8C23B58
Mouse	Oral tissue	87.7	Isogai, Yoh, Zheng Wu, Michael I. Love, Michael Ho-Young Ahn, Dhananjay Bambah-Mukku, Vivian Hua, Karolina Farrell, and Catherine Dulac. 2018. “Multisensory Logic of Infant-Directed Aggression by Males.” Cell 175 (7): 1827-1841.e19.	SRR22458315	2022-12-12 21:38:37	2022-11-30 02:10:15	7938280	1194995957	7938280	150	425		https://sra-downloadb.be-md.ncbi.nlm.nih.gov/sos4/sra-pub-zq-3/SRR022/22458/SRR22458315/SRR22458315.lite.1	SRX18425793	GSM6765996	RNA-Seq	cDNA	TRANSCRIPTOMIC	PAIRED	0	0	ILLUMINA	Illumina HiSeq 2000	SRP410543	PRJNA906635	3	906635	SRS15908576	SAMN31935090	simple	10090	Mus musculus	GSM6765996		no	ABBVIE	SRA1549595	public	BB102E1C1D61837BD958FBB7572D102A	530E8B6211765ACF09D47F5A65C64004
Mouse	Oral tissue	87.73	Isogai, Yoh, Zheng Wu, Michael I. Love, Michael Ho-Young Ahn, Dhananjay Bambah-Mukku, Vivian Hua, Karolina Farrell, and Catherine Dulac. 2018. “Multisensory Logic of Infant-Directed Aggression by Males.” Cell 175 (7): 1827-1841.e20.	SRR22458316	2022-12-12 21:38:37	2022-11-30 02:10:34	7828016	1178385900	7828016	150	418		https://sra-downloadb.be-md.ncbi.nlm.nih.gov/sos4/sra-pub-zq-3/SRR022/22458/SRR22458316/SRR22458316.lite.1	SRX18425793	GSM6765996	RNA-Seq	cDNA	TRANSCRIPTOMIC	PAIRED	0	0	ILLUMINA	Illumina HiSeq 2000	SRP410543	PRJNA906635	3	906635	SRS15908576	SAMN31935090	simple	10090	Mus musculus	GSM6765996		no	ABBVIE	SRA1549595	public	0A1D74DB2AD1D4DEBA3F9B2F054FF370	C238EFB54657D671EA76B06DF812636E
Mouse	Oral tissue	86.55	Isogai, Yoh, Zheng Wu, Michael I. Love, Michael Ho-Young Ahn, Dhananjay Bambah-Mukku, Vivian Hua, Karolina Farrell, and Catherine Dulac. 2018. “Multisensory Logic of Infant-Directed Aggression by Males.” Cell 175 (7): 1827-1841.e17.	SRR22458906	2022-12-12 21:38:37	2022-11-30 02:19:49	12588067	1894200230	12588067	150	668		https://sra-downloadb.be-md.ncbi.nlm.nih.gov/sos4/sra-pub-zq-3/SRR022/22458/SRR22458906/SRR22458906.lite.1	SRX18426021	GSM6765979	RNA-Seq	cDNA	TRANSCRIPTOMIC	PAIRED	0	0	ILLUMINA	Illumina HiSeq 2000	SRP410543	PRJNA906635	3	906635	SRS15908804	SAMN31935107	simple	10090	Mus musculus	GSM6765979		no	ABBVIE	SRA1549595	public	DFCA317272D09E9FB60A3D1D5F5BFC3F	FC5DA4AC6886E235C9C49C07C41A5399
Mouse	Oral tissue	86.53	Isogai, Yoh, Zheng Wu, Michael I. Love, Michael Ho-Young Ahn, Dhananjay Bambah-Mukku, Vivian Hua, Karolina Farrell, and Catherine Dulac. 2018. “Multisensory Logic of Infant-Directed Aggression by Males.” Cell 175 (7): 1827-1841.e18.	SRR22458907	2022-12-12 21:38:37	2022-11-30 02:18:38	12975334	1952422712	12975334	150	685		https://sra-downloadb.be-md.ncbi.nlm.nih.gov/sos4/sra-pub-zq-3/SRR022/22458/SRR22458907/SRR22458907.lite.1	SRX18426021	GSM6765979	RNA-Seq	cDNA	TRANSCRIPTOMIC	PAIRED	0	0	ILLUMINA	Illumina HiSeq 2000	SRP410543	PRJNA906635	3	906635	SRS15908804	SAMN31935107	simple	10090	Mus musculus	GSM6765979		no	ABBVIE	SRA1549595	public	7B742E2D9F7E07362F732A9B8756D930	5DDD008F32ED7EED27DCFFF4AFC77518
Mouse	Oral tissue	86.56	Isogai, Yoh, Zheng Wu, Michael I. Love, Michael Ho-Young Ahn, Dhananjay Bambah-Mukku, Vivian Hua, Karolina Farrell, and Catherine Dulac. 2018. “Multisensory Logic of Infant-Directed Aggression by Males.” Cell 175 (7): 1827-1841.e19.	SRR22458908	2022-12-12 21:38:37	2022-11-30 02:20:36	13211433	1987984143	13211433	150	701		https://sra-downloadb.be-md.ncbi.nlm.nih.gov/sos4/sra-pub-zq-3/SRR022/22458/SRR22458908/SRR22458908.lite.1	SRX18426021	GSM6765979	RNA-Seq	cDNA	TRANSCRIPTOMIC	PAIRED	0	0	ILLUMINA	Illumina HiSeq 2000	SRP410543	PRJNA906635	3	906635	SRS15908804	SAMN31935107	simple	10090	Mus musculus	GSM6765979		no	ABBVIE	SRA1549595	public	1C62DDD0EAFB144ABF24615478AF9350	7070BF8A5BF1F693F7DBEA80E3D98D2B
Mouse	Oral tissue	86.54	Isogai, Yoh, Zheng Wu, Michael I. Love, Michael Ho-Young Ahn, Dhananjay Bambah-Mukku, Vivian Hua, Karolina Farrell, and Catherine Dulac. 2018. “Multisensory Logic of Infant-Directed Aggression by Males.” Cell 175 (7): 1827-1841.e20.	SRR22458909	2022-12-12 21:38:37	2022-11-30 02:18:13	12979449	1952997290	12979449	150	685		https://sra-downloadb.be-md.ncbi.nlm.nih.gov/sos4/sra-pub-zq-3/SRR022/22458/SRR22458909/SRR22458909.lite.1	SRX18426021	GSM6765979	RNA-Seq	cDNA	TRANSCRIPTOMIC	PAIRED	0	0	ILLUMINA	Illumina HiSeq 2000	SRP410543	PRJNA906635	3	906635	SRS15908804	SAMN31935107	simple	10090	Mus musculus	GSM6765979		no	ABBVIE	SRA1549595	public	216B15CFD000F55C8FCDFBF769F78AE8	08D7DA2BD0CE3275DEBD220D19694C5E
Mouse	Brain	84.6	Barbosa-Morais, Nuno L., Manuel Irimia, Qun Pan, Hui Y. Xiong, Serge Gueroussov, Leo J. Lee, Valentina Slobodeniuc, et al. 2012. “The Evolutionary Landscape of Alternative Splicing in Vertebrate Species.” Science (New York, N.Y.) 338 (6114): 1587–93.	SRR579545	2012-12-24 12:04:54	2012-10-04 07:38:22	80356932	11571398208	80356932	144	7055		https://sra-downloadb.be-md.ncbi.nlm.nih.gov/sos5/sra-pub-zq-11/SRR000/579/SRR579545/SRR579545.sralite.1	SRX191149		RNA-Seq	cDNA	TRANSCRIPTOMIC	PAIRED	0	0	ILLUMINA	Illumina HiSeq 2000	SRP015997	PRJNA176589	2	176589	SRS366858	SAMN01758111	simple	10090	Mus musculus	GSM1015150	mixed	no	GEO	SRA059267	public	79E8D9A663A8747D718C5D3098430FBD	5D733C0DF27159EC24C8A9BC9E6D0ECE
Mouse	Brain	85.4	Barbosa-Morais, Nuno L., Manuel Irimia, Qun Pan, Hui Y. Xiong, Serge Gueroussov, Leo J. Lee, Valentina Slobodeniuc, et al. 2012. “The Evolutionary Landscape of Alternative Splicing in Vertebrate Species.” Science (New York, N.Y.) 338 (6114): 1587–93.	SRR579546	2012-12-24 12:04:54	2012-10-04 07:34:50	60754549	9234691448	60754549	152	5594		https://sra-downloadb.be-md.ncbi.nlm.nih.gov/sos5/sra-pub-zq-11/SRR000/579/SRR579546/SRR579546.sralite.1	SRX191150		RNA-Seq	cDNA	TRANSCRIPTOMIC	PAIRED	0	0	ILLUMINA	Illumina HiSeq 2000	SRP015997	PRJNA176589	2	176589	SRS366859	SAMN01758112	simple	10090	Mus musculus	GSM1015151	mixed	no	GEO	SRA059267	public	BC8210AE170B5874C293B96C64DEAA31	42CAA53F5F8C0B59F39182C06CFB7B69
Mouse	Brain	90.49	Barbosa-Morais, Nuno L., Manuel Irimia, Qun Pan, Hui Y. Xiong, Serge Gueroussov, Leo J. Lee, Valentina Slobodeniuc, et al. 2012. “The Evolutionary Landscape of Alternative Splicing in Vertebrate Species.” Science (New York, N.Y.) 338 (6114): 1587–93.	SRR594393	2015-07-22 17:02:33	2015-12-22 05:18:10	87264604	8726460400	87264604	100	5652		https://sra-downloadb.be-md.ncbi.nlm.nih.gov/sos5/sra-pub-zq-14/SRR000/594/SRR594393.sralite.1	SRX196264		RNA-Seq	cDNA	TRANSCRIPTOMIC	PAIRED	0	0	ILLUMINA	Illumina HiSeq 2000	SRP016501	PRJNA177791	2	177791	SRS369701	SAMN01766814	simple	10090	Mus musculus	GSM1020640		no	GEO	SRA059960	public	BBB3CE4008854296374341E6F8334840	A983D2BBE3545FBB8A5D46C102229D92
Mouse	Brain	94.26	Barbosa-Morais, Nuno L., Manuel Irimia, Qun Pan, Hui Y. Xiong, Serge Gueroussov, Leo J. Lee, Valentina Slobodeniuc, et al. 2012. “The Evolutionary Landscape of Alternative Splicing in Vertebrate Species.” Science (New York, N.Y.) 338 (6114): 1587–93.	SRR594402	2015-07-22 17:02:37	2015-12-22 06:32:52	118824353	19011896480	118824353	160	11663		https://sra-downloadb.be-md.ncbi.nlm.nih.gov/sos5/sra-pub-zq-14/SRR000/594/SRR594402.sralite.1	SRX196273		RNA-Seq	cDNA	TRANSCRIPTOMIC	PAIRED	0	0	ILLUMINA	Illumina HiSeq 2000	SRP016501	PRJNA177791	2	177791	SRS369710	SAMN01766823	simple	10090	Mus musculus	GSM1020649		no	GEO	SRA059960	public	10B76B91DD57FC05480ED3D722E81C45	2CB0523D7B89FD073C344B453799762B
Mouse	Brain	90.3	Barbosa-Morais, Nuno L., Manuel Irimia, Qun Pan, Hui Y. Xiong, Serge Gueroussov, Leo J. Lee, Valentina Slobodeniuc, et al. 2012. “The Evolutionary Landscape of Alternative Splicing in Vertebrate Species.” Science (New York, N.Y.) 338 (6114): 1587–93.	SRR594410	2015-07-22 17:02:37	2015-12-09 14:57:59	32511234	2600898720	32511234	80	1636		https://sra-downloadb.be-md.ncbi.nlm.nih.gov/sos5/sra-pub-zq-11/SRR000/594/SRR594410/SRR594410.sralite.1	SRX196281		RNA-Seq	cDNA	TRANSCRIPTOMIC	PAIRED	0	0	ILLUMINA	Illumina HiSeq 2000	SRP016501	PRJNA177791	2	177791	SRS369718	SAMN01766831	simple	10090	Mus musculus	GSM1020657		no	GEO	SRA059960	public	A795E8B9F0609CF176BFFE4367D946A3	FEE6ECC19512B5B1AAA4EAA3913D7843
Mouse	Brain	91.49	Fushan, Alexey A., Anton A. Turanov, Sang-Goo Lee, Eun Bae Kim, Alexei V. Lobanov, Sun Hee Yim, Rochelle Buffenstein, et al. 2015. “Gene Expression Defines Natural Changes in Mammalian Lifespan.” Aging Cell 14 (3): 352–65.	SRR636961	2015-02-17 18:59:10	2012-12-19 17:54:10	15658428	1597159656	15658428	102	1090		https://sra-downloadb.be-md.ncbi.nlm.nih.gov/sos5/sra-pub-zq-11/SRR000/636/SRR636961/SRR636961.sralite.1	SRX211701		RNA-Seq	cDNA	TRANSCRIPTOMIC	PAIRED	0	0	ILLUMINA	Illumina Genome Analyzer IIx	SRP017611	PRJNA184055	2	184055	SRS380815	SAMN01831978	simple	10090	Mus musculus	GSM1055111		no	GEO	SRA063005	public	56B3B023EC349F13BA213A8AA4AA2CD4	E05B7D282CC4B3FE4213C3766E0CCB34
Mouse	Brain	91.67	Fushan, Alexey A., Anton A. Turanov, Sang-Goo Lee, Eun Bae Kim, Alexei V. Lobanov, Sun Hee Yim, Rochelle Buffenstein, et al. 2015. “Gene Expression Defines Natural Changes in Mammalian Lifespan.” Aging Cell 14 (3): 352–65.	SRR636963	2015-02-17 18:59:10	2012-12-19 17:56:58	19764950	2016024900	19764950	102	1330		https://sra-downloadb.be-md.ncbi.nlm.nih.gov/sos5/sra-pub-zq-11/SRR000/636/SRR636963/SRR636963.sralite.1	SRX211703		RNA-Seq	cDNA	TRANSCRIPTOMIC	PAIRED	0	0	ILLUMINA	Illumina Genome Analyzer IIx	SRP017611	PRJNA184055	2	184055	SRS380817	SAMN01831980	simple	10090	Mus musculus	GSM1055113		no	GEO	SRA063005	public	9C8F89DA528BBD2BC4DF0649A225F1CF	4BE11644EAA861ECE2E223A3C8894DDC
Mouse	Spinal cord	90.08	Krause, Caitlin, Kinga Suwada, Eric A. G. Blomme, Kenneth Kowalkowski, Michael J. Liguori, Prathap Kumar Mahalingaiah, Scott Mittelstadt, et al. 2022. “Preclinical Species Gene Expression Database: Development and Meta-Analysis.” Frontiers in Genetics 13: 1078050.	SRR22457404	2022-12-12 21:38:36	2022-11-30 01:59:45	16542589	2485666748	16542589	150	931		https://sra-downloadb.be-md.ncbi.nlm.nih.gov/sos8/sra-pub-zq-820/SRR022/22457/SRR22457404/SRR22457404.lite.1	SRX18425558	GSM6765917	RNA-Seq	cDNA	TRANSCRIPTOMIC	PAIRED	0	0	ILLUMINA	Illumina HiSeq 2000	SRP410543	PRJNA906635	3	906635	SRS15908341	SAMN31935169	simple	10090	Mus musculus	GSM6765917		no	ABBVIE	SRA1549595	public	41BE06BCF838DAA38B4BEF4236C4B1F0	7A1C80A8B047D5547944713FFD7AA332
Mouse	Spinal cord	90.07	Krause, Caitlin, Kinga Suwada, Eric A. G. Blomme, Kenneth Kowalkowski, Michael J. Liguori, Prathap Kumar Mahalingaiah, Scott Mittelstadt, et al. 2022. “Preclinical Species Gene Expression Database: Development and Meta-Analysis.” Frontiers in Genetics 13: 1078050.	SRR22457405	2022-12-12 21:38:36	2022-11-30 01:59:44	16329116	2453562061	16329116	150	913		https://sra-downloadb.be-md.ncbi.nlm.nih.gov/sos8/sra-pub-zq-820/SRR022/22457/SRR22457405/SRR22457405.lite.1	SRX18425558	GSM6765917	RNA-Seq	cDNA	TRANSCRIPTOMIC	PAIRED	0	0	ILLUMINA	Illumina HiSeq 2000	SRP410543	PRJNA906635	3	906635	SRS15908341	SAMN31935169	simple	10090	Mus musculus	GSM6765917		no	ABBVIE	SRA1549595	public	2385ACDD03B203EF0B87DD21E0703D55	138610439C1C1C135EC99D19B3FF9A67
Mouse	Spinal cord	90.07	Krause, Caitlin, Kinga Suwada, Eric A. G. Blomme, Kenneth Kowalkowski, Michael J. Liguori, Prathap Kumar Mahalingaiah, Scott Mittelstadt, et al. 2022. “Preclinical Species Gene Expression Database: Development and Meta-Analysis.” Frontiers in Genetics 13: 1078050.	SRR22457406	2022-12-12 21:38:36	2022-11-30 02:02:13	16633423	2499585329	16633423	150	934		https://sra-downloadb.be-md.ncbi.nlm.nih.gov/sos8/sra-pub-zq-820/SRR022/22457/SRR22457406/SRR22457406.lite.1	SRX18425558	GSM6765917	RNA-Seq	cDNA	TRANSCRIPTOMIC	PAIRED	0	0	ILLUMINA	Illumina HiSeq 2000	SRP410543	PRJNA906635	3	906635	SRS15908341	SAMN31935169	simple	10090	Mus musculus	GSM6765917		no	ABBVIE	SRA1549595	public	6E200283864ECAD560EDE8C1695BB3E9	56434638799284E4E7EC97F0E82D6449
Mouse	Spinal cord	90.08	Krause, Caitlin, Kinga Suwada, Eric A. G. Blomme, Kenneth Kowalkowski, Michael J. Liguori, Prathap Kumar Mahalingaiah, Scott Mittelstadt, et al. 2022. “Preclinical Species Gene Expression Database: Development and Meta-Analysis.” Frontiers in Genetics 13: 1078050.	SRR22457407	2022-12-12 21:38:36	2022-11-30 02:01:43	16530146	2484068409	16530146	150	927		https://sra-downloadb.be-md.ncbi.nlm.nih.gov/sos8/sra-pub-zq-820/SRR022/22457/SRR22457407/SRR22457407.lite.1	SRX18425558	GSM6765917	RNA-Seq	cDNA	TRANSCRIPTOMIC	PAIRED	0	0	ILLUMINA	Illumina HiSeq 2000	SRP410543	PRJNA906635	3	906635	SRS15908341	SAMN31935169	simple	10090	Mus musculus	GSM6765917		no	ABBVIE	SRA1549595	public	6678196C9B7024288FC0901216EB90E8	056FE8351BFC3B41281A430FE6780018
Mouse	Spinal cord	93.13	European Bioinformatics Institute	ERR3971700	2020-08-19 09:04:41	2022-07-15 20:27:59	53952226	10898349652	53952226	202	3163		https://sra-downloadb.be-md.ncbi.nlm.nih.gov/sos1/sra-pub-zq-38/ERR003/3971/ERR3971700/ERR3971700.lite.1	ERX3975043	WT_4F17_Spinal_Cord_p	RNA-Seq	PolyA	TRANSCRIPTOMIC	PAIRED	454	10	ILLUMINA	Illumina NovaSeq 6000	ERP120327	PRJEB37037		658044	ERS4366722	SAMEA6602498	simple	10090	Mus musculus	SAMEA6602498	female	no	The Centre for Applied Genomics (TCAG)	ERA2398846	public	117146881484783738100CA099DEF46D	04738A324DD6D39E127ABF962F84B7F5
Mouse	Spinal cord	93.19	European Bioinformatics Institute	ERR3971701	2020-08-19 09:04:41	2022-07-12 20:42:05	111144530	22451195060	111144530	202	6602		https://sra-downloadb.be-md.ncbi.nlm.nih.gov/sos8/sra-pub-zq-820/ERR003/3971/ERR3971701/ERR3971701.lite.1	ERX3975044	WT_4F19_Spinal_Cord_p	RNA-Seq	PolyA	TRANSCRIPTOMIC	PAIRED	454	10	ILLUMINA	Illumina NovaSeq 6000	ERP120327	PRJEB37037		658044	ERS4366723	SAMEA6602499	simple	10090	Mus musculus	SAMEA6602499	female	no	The Centre for Applied Genomics (TCAG)	ERA2398846	public	1953EBDDE9C86A613744AC2BB552C280	22606099CB85FC134AA4A132EB61B1E4
Mouse	Spinal cord	94.26	European Bioinformatics Institute	ERR3971702	2020-08-19 09:04:41	2022-07-25 08:56:14	70896146	14321021492	70896146	202	4154		https://sra-downloadb.be-md.ncbi.nlm.nih.gov/sos8/sra-pub-zq-820/ERR003/3971/ERR3971702/ERR3971702.lite.1	ERX3975045	WT_4F71_Spinal_Cord_p	RNA-Seq	PolyA	TRANSCRIPTOMIC	PAIRED	454	10	ILLUMINA	Illumina NovaSeq 6000	ERP120327	PRJEB37037		658044	ERS4366724	SAMEA6602500	simple	10090	Mus musculus	SAMEA6602500	female	no	The Centre for Applied Genomics (TCAG)	ERA2398846	public	D3F13AC6CC9C66566FBBA954E963CAEB	D1CC727FE202682B326ABEB17D47AC3C
Mouse	Spinal cord	94.13	European Bioinformatics Institute	ERR3971703	2020-08-19 09:04:41	2022-07-15 20:06:18	84706192	17110650784	84706192	202	4977		https://sra-downloadb.be-md.ncbi.nlm.nih.gov/sos4/sra-pub-zq-1/ERR003/3971/ERR3971703/ERR3971703.lite.1	ERX3975046	WT_4F8_Spinal_Cord_p	RNA-Seq	PolyA	TRANSCRIPTOMIC	PAIRED	454	10	ILLUMINA	Illumina NovaSeq 6000	ERP120327	PRJEB37037		658044	ERS4366725	SAMEA6602501	simple	10090	Mus musculus	SAMEA6602501	female	no	The Centre for Applied Genomics (TCAG)	ERA2398846	public	0A5A1C4B77BE5718B17018485AA86548	FDF79EA412E8F0F36A37D6D69F00E03C
Mouse	Lung	95.53	Bouvard, Claire, Ly Tu, Martina Rossi, Agnès Desroches-Castan, Nihel Berrebeh, Elise Helfer, Caroline Roelants, et al. 2022. “Different Cardiovascular and Pulmonary Phenotypes for Single- and Double-Knock-out Mice Deficient in BMP9 and BMP10.” Cardiovascular Research 118 (7): 1805–20.	ERR5856295	2021-06-02 01:31:15	2021-06-05 21:52:20	24148289	6406694606	24015235	265	1766	GCA_000001635.4	https://sra-downloadb.be-md.ncbi.nlm.nih.gov/sos1/sra-pub-zq-38/ERR005/5856/ERR5856295/ERR5856295.lite.1	ERX5504257	M102WT_p	RNA-Seq	unspecified	TRANSCRIPTOMIC	PAIRED	0	0	ILLUMINA	Illumina HiSeq 4000	ERP128742	PRJEB44671		734237	ERS6342845	SAMEA8658298	simple	10090	Mus musculus	SAMEA8658298	male	no	GENEWIZ, Inc. (South Plainfield, NJ, USA)	ERA4141583	public	B2A5CAB17733995FBCB56F323FC43AA4	5CF448B2FC4BCA61DEA3A0255B2CC56C
Mouse	Lung	94.59	Bouvard, Claire, Ly Tu, Martina Rossi, Agnès Desroches-Castan, Nihel Berrebeh, Elise Helfer, Caroline Roelants, et al. 2022. “Different Cardiovascular and Pulmonary Phenotypes for Single- and Double-Knock-out Mice Deficient in BMP9 and BMP10.” Cardiovascular Research 118 (7): 1805–20.	ERR5856296	2021-06-02 01:31:15	2021-06-05 21:46:06	19490081	5157377623	19366264	264	1428	GCA_000001635.4	https://sra-downloadb.be-md.ncbi.nlm.nih.gov/sos8/sra-pub-zq-820/ERR005/5856/ERR5856296/ERR5856296.lite.1	ERX5504258	M84WT_p	RNA-Seq	unspecified	TRANSCRIPTOMIC	PAIRED	0	0	ILLUMINA	Illumina HiSeq 4000	ERP128742	PRJEB44671		734237	ERS6342846	SAMEA8658299	simple	10090	Mus musculus	SAMEA8658299	male	no	GENEWIZ, Inc. (South Plainfield, NJ, USA)	ERA4141583	public	60B14D66DC6E22F72EB18AB7E67600DD	E59AFC4F8A1D213AC30D42A774735AB8
Mouse	Lung	95.18	Bouvard, Claire, Ly Tu, Martina Rossi, Agnès Desroches-Castan, Nihel Berrebeh, Elise Helfer, Caroline Roelants, et al. 2022. “Different Cardiovascular and Pulmonary Phenotypes for Single- and Double-Knock-out Mice Deficient in BMP9 and BMP10.” Cardiovascular Research 118 (7): 1805–20.	ERR5856297	2021-06-02 01:31:15	2021-06-05 21:58:55	39748616	10605558451	39540302	266	2903	GCA_000001635.4	https://sra-downloadb.be-md.ncbi.nlm.nih.gov/sos4/sra-pub-zq-1/ERR005/5856/ERR5856297/ERR5856297.lite.1	ERX5504259	M92WT_p	RNA-Seq	unspecified	TRANSCRIPTOMIC	PAIRED	0	0	ILLUMINA	Illumina HiSeq 4000	ERP128742	PRJEB44671		734237	ERS6342847	SAMEA8658300	simple	10090	Mus musculus	SAMEA8658300	male	no	GENEWIZ, Inc. (South Plainfield, NJ, USA)	ERA4141583	public	CD95EA5368F6FFEE52478A538F161CFE	E56C1599A59A2808B750510798A94896
Mouse	Lung	77.16	NIH, James Iben	SRR17677160	2023-02-01 00:05:32	2022-01-20 10:39:31	27030309	3871362622	27030309	143	1779		https://sra-downloadb.be-md.ncbi.nlm.nih.gov/sos1/sra-pub-zq-38/SRR017/17677/SRR17677160/SRR17677160.lite.1	SRX13840635	RNAseq_sample32	RNA-Seq	Oligo-dT	TRANSCRIPTOMIC	PAIRED	0	0	ILLUMINA	Illumina HiSeq 2500	SRP355957	PRJNA798920		798920	SRS11717771	SAMN25134644	simple	10090	Mus musculus	RNAseq_sample32	male	no	NIH	SRA1359232	public	EF297E410BBACE9DABCEB6C3BC4A3FE2	53EC5C6297C97A3ACB64F885A93EC76B
Mouse	Lung	72.27	NIH, James Iben	SRR17677164	2023-02-01 00:05:32	2022-01-20 10:42:19	25894174	3527072819	25894174	136	1636		https://sra-downloadb.be-md.ncbi.nlm.nih.gov/sos8/sra-pub-zq-820/SRR017/17677/SRR17677164/SRR17677164.lite.1	SRX13840631	RNAseq_sample29	RNA-Seq	Oligo-dT	TRANSCRIPTOMIC	PAIRED	0	0	ILLUMINA	Illumina HiSeq 2500	SRP355957	PRJNA798920		798920	SRS11717767	SAMN25134641	simple	10090	Mus musculus	RNAseq_sample29	female	no	NIH	SRA1359232	public	EBD0CC065ABCCE1047CABA55C8D013B6	48D7CB71E7629D141AC29C569876020D
Mouse	Lung	72.12	NIH, James Iben	SRR17677167	2023-02-01 00:05:32	2022-01-20 10:36:00	24941103	3409110758	24941103	136	1586		https://sra-downloadb.be-md.ncbi.nlm.nih.gov/sos8/sra-pub-zq-820/SRR017/17677/SRR17677167/SRR17677167.lite.1	SRX13840628	RNAseq_sample26	RNA-Seq	Oligo-dT	TRANSCRIPTOMIC	PAIRED	0	0	ILLUMINA	Illumina HiSeq 2500	SRP355957	PRJNA798920		798920	SRS11717764	SAMN25134638	simple	10090	Mus musculus	RNAseq_sample26	male	no	NIH	SRA1359232	public	B1C6A59D7662FE4C8BEB73682AA79A2B	0728BB88DDA440E0D1BE0059AD97A0DC
Mouse	Lung	83.82	Carolin, Agnes, David Frazer, Kexin Yan, Cameron R. Bishop, Bing Tang, Wilson Nguyen, Sheridan L. Helman, et al. 2024. “The Effects of Iron Deficient and High Iron Diets on SARS-CoV-2 Lung Infection and Disease.” Frontiers in Microbiology 15 (1441495): 1441495.	SRR28760396	2024-04-22 01:43:59	2024-04-22 01:40:26	27151561	4101879996	27151561	151	1523		https://sra-downloadb.be-md.ncbi.nlm.nih.gov/sos5/sra-pub-zq-16/SRR028/28760/SRR28760396/SRR28760396.lite.1	SRX24325829	D665	RNA-Seq	cDNA_oligo_dT	TRANSCRIPTOMIC	PAIRED	0	0	ILLUMINA	Illumina HiSeq 2000	SRP503190	PRJNA1102925		1102925	SRS21087176	SAMN41036061	simple	10090	Mus musculus	KY46LungD665	female	no	QIMR BERGHOFER MEDICAL RESEARCH INSTITUTE	SRA1850129	public	44CD2BB0C60DFBE5DDD4E7FFA55A508D	E0A6943CC5EF7EC1C8ACB71035A8B3A4
Mouse	Lung	87.74	Carolin, Agnes, David Frazer, Kexin Yan, Cameron R. Bishop, Bing Tang, Wilson Nguyen, Sheridan L. Helman, et al. 2024. “The Effects of Iron Deficient and High Iron Diets on SARS-CoV-2 Lung Infection and Disease.” Frontiers in Microbiology 15 (1441495): 1441495.	SRR28760398	2024-04-22 01:43:59	2024-04-22 01:40:52	24542669	3706556887	24542669	151	1346		https://sra-downloadb.be-md.ncbi.nlm.nih.gov/sos5/sra-pub-zq-16/SRR028/28760/SRR28760398/SRR28760398.lite.1	SRX24325827	D664	RNA-Seq	cDNA_oligo_dT	TRANSCRIPTOMIC	PAIRED	0	0	ILLUMINA	Illumina HiSeq 2000	SRP503190	PRJNA1102925		1102925	SRS21087174	SAMN41036060	simple	10090	Mus musculus	KY46LungD664	female	no	QIMR BERGHOFER MEDICAL RESEARCH INSTITUTE	SRA1850129	public	EEE86DFD7BE4C2D82E1C55381EC53902	2F64C95355FE9F8C783F401B5E495982
Mouse	Lung	84.24	Carolin, Agnes, David Frazer, Kexin Yan, Cameron R. Bishop, Bing Tang, Wilson Nguyen, Sheridan L. Helman, et al. 2024. “The Effects of Iron Deficient and High Iron Diets on SARS-CoV-2 Lung Infection and Disease.” Frontiers in Microbiology 15 (1441495): 1441495.	SRR28760399	2024-04-22 01:50:14	2024-04-22 01:42:14	32588158	4922506633	32588158	151	1847		https://sra-downloadb.be-md.ncbi.nlm.nih.gov/sos5/sra-pub-zq-16/SRR028/28760/SRR28760399/SRR28760399.lite.1	SRX24325826	D663	RNA-Seq	cDNA_oligo_dT	TRANSCRIPTOMIC	PAIRED	0	0	ILLUMINA	Illumina HiSeq 2000	SRP503190	PRJNA1102925		1102925	SRS21087173	SAMN41036059	simple	10090	Mus musculus	KY46LungD663	female	no	QIMR BERGHOFER MEDICAL RESEARCH INSTITUTE	SRA1850129	public	5FDE5D509F011EA81A9EF395E20EC25B	6BBC43E540AA4EA44D945A141FBBFBF2
Mouse	Lung	85.89	Carolin, Agnes, David Frazer, Kexin Yan, Cameron R. Bishop, Bing Tang, Wilson Nguyen, Sheridan L. Helman, et al. 2024. “The Effects of Iron Deficient and High Iron Diets on SARS-CoV-2 Lung Infection and Disease.” Frontiers in Microbiology 15 (1441495): 1441495.	SRR28760400	2024-04-22 01:50:14	2024-04-22 01:42:15	25523843	3855043749	25523843	151	1419		https://sra-downloadb.be-md.ncbi.nlm.nih.gov/sos5/sra-pub-zq-16/SRR028/28760/SRR28760400/SRR28760400.lite.1	SRX24325825	D662	RNA-Seq	cDNA_oligo_dT	TRANSCRIPTOMIC	PAIRED	0	0	ILLUMINA	Illumina HiSeq 2000	SRP503190	PRJNA1102925		1102925	SRS21087172	SAMN41036058	simple	10090	Mus musculus	KY46LungD662	female	no	QIMR BERGHOFER MEDICAL RESEARCH INSTITUTE	SRA1850129	public	788DECF9C7A88F536D35E51E412FAFD9	C96B290150C87E26F936B32FC8756141
Mouse	Heart	78.35	Yoshioka, Nozomu, Masayuki Kurose, Masato Yano, Dang Minh Tran, Shujiro Okuda, Yukiko Mori-Ochiai, Masao Horie, et al. 2022. “Isoform-Specific Mutation in Dystonin-b Gene Causes Late-Onset Protein Aggregate Myopathy and Cardiomyopathy.” eLife 11 (e78419). https://doi.org/10.7554/eLife.78419.	SRR15893345	2022-08-05 11:00:22	2021-09-14 19:53:07	55324642	16597392600	55324642	300	4947		https://sra-downloadb.be-md.ncbi.nlm.nih.gov/sos9/sra-pub-zq-924/SRR015/15893/SRR15893345/SRR15893345.lite.1	SRX12184106		RNA-Seq	cDNA	TRANSCRIPTOMIC	PAIRED	0	0	ILLUMINA	Illumina NovaSeq 6000	SRP337034	PRJNA763185	3	763185	SRS10162008	SAMN21430353	simple	10090	Mus musculus	GSM5577938		no	GEO	SRA1294370	public	2951577C33AEE579A607660E5C9B00E4	934373EB857678C5401DC607E6A0197F
Mouse	Heart	78.07	Yoshioka, Nozomu, Masayuki Kurose, Masato Yano, Dang Minh Tran, Shujiro Okuda, Yukiko Mori-Ochiai, Masao Horie, et al. 2022. “Isoform-Specific Mutation in Dystonin-b Gene Causes Late-Onset Protein Aggregate Myopathy and Cardiomyopathy.” eLife 11 (e78419). https://doi.org/10.7554/eLife.78419.	SRR15893346	2022-08-05 11:00:22	2021-09-14 18:17:00	42038289	12611486700	42038289	300	3843		https://sra-downloadb.be-md.ncbi.nlm.nih.gov/sos9/sra-pub-zq-924/SRR015/15893/SRR15893346/SRR15893346.lite.1	SRX12184107		RNA-Seq	cDNA	TRANSCRIPTOMIC	PAIRED	0	0	ILLUMINA	Illumina NovaSeq 6000	SRP337034	PRJNA763185	3	763185	SRS10162007	SAMN21430355	simple	10090	Mus musculus	GSM5577939		no	GEO	SRA1294370	public	631620E6F5234112BB3C24C03A955B3D	F26C219765F0CA389062A09E24EE0996
Mouse	Heart	77.76	Yoshioka, Nozomu, Masayuki Kurose, Masato Yano, Dang Minh Tran, Shujiro Okuda, Yukiko Mori-Ochiai, Masao Horie, et al. 2022. “Isoform-Specific Mutation in Dystonin-b Gene Causes Late-Onset Protein Aggregate Myopathy and Cardiomyopathy.” eLife 11 (e78419). https://doi.org/10.7554/eLife.78419.	SRR15893347	2022-08-05 11:00:22	2021-09-14 18:06:42	47858774	14357632200	47858774	300	4387		https://sra-downloadb.be-md.ncbi.nlm.nih.gov/sos9/sra-pub-zq-924/SRR015/15893/SRR15893347/SRR15893347.lite.1	SRX12184108		RNA-Seq	cDNA	TRANSCRIPTOMIC	PAIRED	0	0	ILLUMINA	Illumina NovaSeq 6000	SRP337034	PRJNA763185	3	763185	SRS10162009	SAMN21430356	simple	10090	Mus musculus	GSM5577940		no	GEO	SRA1294370	public	9C8F425DAA3B211B694FF2CA74313A5C	D087A9CE4D08F697E696AF80FA445B91
Mouse	Heart	79.84	Barbosa-Morais, Nuno L., Manuel Irimia, Qun Pan, Hui Y. Xiong, Serge Gueroussov, Leo J. Lee, Valentina Slobodeniuc, et al. 2012. “The Evolutionary Landscape of Alternative Splicing in Vertebrate Species.” Science (New York, N.Y.) 338 (6114): 1587–93.	SRR579549	2012-12-24 12:04:54	2012-10-04 07:36:44	38701291	5882596232	38701291	152	3516		https://sra-downloadb.be-md.ncbi.nlm.nih.gov/sos5/sra-pub-zq-11/SRR000/579/SRR579549/SRR579549.sralite.1	SRX191153		RNA-Seq	cDNA	TRANSCRIPTOMIC	PAIRED	0	0	ILLUMINA	Illumina HiSeq 2000	SRP015997	PRJNA176589	2	176589	SRS366862	SAMN01758115	simple	10090	Mus musculus	GSM1015154	mixed	no	GEO	SRA059267	public	3F97A425ED86620B47C3D62B917BF316	76BFF0E0054A536330FC375439B845B2
Mouse	Heart	72.75	Merkin, Jason, Caitlin Russell, Ping Chen, and Christopher B. Burge. 2012. “Evolutionary Dynamics of Gene and Isoform Regulation in Mammalian Tissues.” Science (New York, N.Y.) 338 (6114): 1593–99.	SRR594412	2015-07-22 17:02:33	2015-12-09 14:44:51	15968605	1277488400	15968605	80	829		https://sra-downloadb.be-md.ncbi.nlm.nih.gov/sos5/sra-pub-zq-11/SRR000/594/SRR594412/SRR594412.sralite.1	SRX196283		RNA-Seq	cDNA	TRANSCRIPTOMIC	PAIRED	0	0	ILLUMINA	Illumina HiSeq 2000	SRP016501	PRJNA177791	2	177791	SRS369720	SAMN01766833	simple	10090	Mus musculus	GSM1020659		no	GEO	SRA059960	public	0341D006FED49033438C799D3CD2D466	39054A1C8A37B11D23F45D4D95483312
Mouse	Heart	74.58	Merkin, Jason, Caitlin Russell, Ping Chen, and Christopher B. Burge. 2012. “Evolutionary Dynamics of Gene and Isoform Regulation in Mammalian Tissues.” Science (New York, N.Y.) 338 (6114): 1593–99.	SRR594395	2015-07-22 17:02:33	2015-12-22 07:05:23	35175982	2532670704	35175982	72	1433		https://sra-downloadb.be-md.ncbi.nlm.nih.gov/sos5/sra-pub-zq-11/SRR000/594/SRR594395/SRR594395.sralite.1	SRX196266		RNA-Seq	cDNA	TRANSCRIPTOMIC	PAIRED	0	0	ILLUMINA	Illumina Genome Analyzer IIx	SRP016501	PRJNA177791	2	177791	SRS369703	SAMN01766816	simple	10090	Mus musculus	GSM1020642		no	GEO	SRA059960	public	100074AB14B366C2C152647989D691B4	854115B834CC277D976B4F3A4D5F4EA1
Mouse	Intestine	90.56	Li, Yuanchuang, Xinxin Rao, Peiyuan Tang, Shengzhi Chen, Qiang Guo, Guoxiang Fu, Mengxue Pan, et al. 2021. “Bach2 Deficiency Promotes Intestinal Epithelial Regeneration by Accelerating DNA Repair in Intestinal Stem Cells.” Stem Cell Reports 16 (1): 120–33.	ERR5056066	2021-01-18 09:22:00	2021-01-20 09:17:42	23552282	7065684600	23552282	300	2107		https://sra-downloadb.be-md.ncbi.nlm.nih.gov/sos8/sra-pub-zq-818/ERR005/5056/ERR5056066/ERR5056066.lite.1	ERX4862135	C_1_p	RNA-Seq	RANDOM PCR	TRANSCRIPTOMIC	PAIRED	0	0	ILLUMINA	Illumina HiSeq 1000	ERP126253	PRJEB42402		692953	ERS5520565	SAMEA7773322	simple	10090	Mus musculus	SAMEA7773322	male	no	Illumina TruSeq	ERA3206622	public	6024EECBCF8626BDC4967F8463F404AF	0191C96B263E9B4068D8398DCA0A01CF
Mouse	Intestine	92.13	Li, Yuanchuang, Xinxin Rao, Peiyuan Tang, Shengzhi Chen, Qiang Guo, Guoxiang Fu, Mengxue Pan, et al. 2021. “Bach2 Deficiency Promotes Intestinal Epithelial Regeneration by Accelerating DNA Repair in Intestinal Stem Cells.” Stem Cell Reports 16 (1): 120–33.	ERR5056067	2021-01-18 09:22:00	2021-01-20 09:14:43	21962721	6588816300	21962721	300	1962		https://sra-downloadb.be-md.ncbi.nlm.nih.gov/sos8/sra-pub-zq-818/ERR005/5056/ERR5056067/ERR5056067.lite.1	ERX4862136	C_2_p	RNA-Seq	RANDOM PCR	TRANSCRIPTOMIC	PAIRED	0	0	ILLUMINA	Illumina HiSeq 1000	ERP126253	PRJEB42402		692953	ERS5520566	SAMEA7773323	simple	10090	Mus musculus	SAMEA7773323	male	no	Illumina TruSeq	ERA3206622	public	114569139BFF4E54DEC91875B4338122	78CD7CD55447B8AD4EA40A4A71D7370D
Mouse	Intestine	91.93	Li, Yuanchuang, Xinxin Rao, Peiyuan Tang, Shengzhi Chen, Qiang Guo, Guoxiang Fu, Mengxue Pan, et al. 2021. “Bach2 Deficiency Promotes Intestinal Epithelial Regeneration by Accelerating DNA Repair in Intestinal Stem Cells.” Stem Cell Reports 16 (1): 120–33.	ERR5056068	2021-01-18 09:22:00	2021-01-20 09:17:56	22728220	6818466000	22728220	300	2050		https://sra-downloadb.be-md.ncbi.nlm.nih.gov/sos8/sra-pub-zq-818/ERR005/5056/ERR5056068/ERR5056068.lite.1	ERX4862137	C_3_p	RNA-Seq	RANDOM PCR	TRANSCRIPTOMIC	PAIRED	0	0	ILLUMINA	Illumina HiSeq 1000	ERP126253	PRJEB42402		692953	ERS5520567	SAMEA7773324	simple	10090	Mus musculus	SAMEA7773324	male	no	Illumina TruSeq	ERA3206622	public	81B70809506D5583B1AAC029A2822005	023D4C0D3169D9E9E7D9085E48146099
Mouse	Intestine	85.9	Rodrigues, Daniela, Luke Coyle, Barbara Füzi, Sofia Ferreira, Heeseung Jo, Bram Herpers, Seung-Wook Chung, et al. 2022. “Unravelling Mechanisms of Doxorubicin-Induced Toxicity in 3D Human Intestinal Organoids.” International Journal of Molecular Sciences 23 (3): 1286.	ERR8135757	2023-01-04 06:39:46	2023-01-11 06:32:26	9562349	1752769085	9562349	183	533		https://sra-downloadb.be-md.ncbi.nlm.nih.gov/sos8/sra-pub-zq-818/ERR008/8135/ERR8135757/ERR8135757.lite.1	ERX7700719	C16_p	RNA-Seq	PolyA	TRANSCRIPTOMIC	PAIRED	0	0	ILLUMINA	Illumina NovaSeq 6000	ERP135017	PRJEB50437		918069	ERS10202896	SAMEA12596421	simple	10090	Mus musculus	SAMEA12596421		no	Maastricht University	ERA8481106	public	13BF77EA96031C1CE928F09CC854B209	A9AB43C493FC16B1B8ABC2495A69970F
Mouse	Intestine	84.83	Rodrigues, Daniela, Luke Coyle, Barbara Füzi, Sofia Ferreira, Heeseung Jo, Bram Herpers, Seung-Wook Chung, et al. 2022. “Unravelling Mechanisms of Doxorubicin-Induced Toxicity in 3D Human Intestinal Organoids.” International Journal of Molecular Sciences 23 (3): 1286.	ERR8135758	2023-01-04 06:39:46	2023-01-11 06:35:14	14703452	2655837277	14703452	180	816		https://sra-downloadb.be-md.ncbi.nlm.nih.gov/sos8/sra-pub-zq-818/ERR008/8135/ERR8135758/ERR8135758.lite.1	ERX7700720	C17_p	RNA-Seq	PolyA	TRANSCRIPTOMIC	PAIRED	0	0	ILLUMINA	Illumina NovaSeq 6000	ERP135017	PRJEB50437		918069	ERS10202897	SAMEA12596422	simple	10090	Mus musculus	SAMEA12596422		no	Maastricht University	ERA8481106	public	78E728A303049E4481A7C33179115BED	FBA46235B02B0F099D3F5E0C445B21C6
Mouse	Intestine	83.94	Rodrigues, Daniela, Luke Coyle, Barbara Füzi, Sofia Ferreira, Heeseung Jo, Bram Herpers, Seung-Wook Chung, et al. 2022. “Unravelling Mechanisms of Doxorubicin-Induced Toxicity in 3D Human Intestinal Organoids.” International Journal of Molecular Sciences 23 (3): 1286.	ERR8135759	2023-01-04 06:39:46	2023-01-11 06:35:57	14101347	2545092340	14101347	180	770		https://sra-downloadb.be-md.ncbi.nlm.nih.gov/sos8/sra-pub-zq-818/ERR008/8135/ERR8135759/ERR8135759.lite.1	ERX7700721	C18_p	RNA-Seq	PolyA	TRANSCRIPTOMIC	PAIRED	0	0	ILLUMINA	Illumina NovaSeq 6000	ERP135017	PRJEB50437		918069	ERS10202898	SAMEA12596423	simple	10090	Mus musculus	SAMEA12596423		no	Maastricht University	ERA8481106	public	9E98289F4249CE413C08012E31BA1D7D	71D3AA048B39986CA3440DAE7E0A9009
Mouse	Intestine	85.77	Rodrigues, Daniela, Luke Coyle, Barbara Füzi, Sofia Ferreira, Heeseung Jo, Bram Herpers, Seung-Wook Chung, et al. 2022. “Unravelling Mechanisms of Doxorubicin-Induced Toxicity in 3D Human Intestinal Organoids.” International Journal of Molecular Sciences 23 (3): 1286.	ERR8135806	2023-01-04 06:39:46	2023-01-11 06:40:01	18882196	3489954507	18882196	184	1048		https://sra-downloadb.be-md.ncbi.nlm.nih.gov/sos8/sra-pub-zq-818/ERR008/8135/ERR8135806/ERR8135806.lite.1	ERX7700768	PSI20_p	RNA-Seq	PolyA	TRANSCRIPTOMIC	PAIRED	0	0	ILLUMINA	Illumina NovaSeq 6000	ERP135017	PRJEB50437		918069	ERS10202945	SAMEA12596470	simple	10090	Mus musculus	SAMEA12596470		no	Maastricht University	ERA8481106	public	266E6E4725E697517A7D61E32DF5F1D0	AD99277EFA339C1FBA252D6567E1303C
Mouse	Intestine	79.81	Rodrigues, Daniela, Luke Coyle, Barbara Füzi, Sofia Ferreira, Heeseung Jo, Bram Herpers, Seung-Wook Chung, et al. 2022. “Unravelling Mechanisms of Doxorubicin-Induced Toxicity in 3D Human Intestinal Organoids.” International Journal of Molecular Sciences 23 (3): 1286.	ERR8135807	2023-01-04 06:39:46	2023-01-11 06:34:58	11459836	2091202052	11459836	182	649		https://sra-downloadb.be-md.ncbi.nlm.nih.gov/sos8/sra-pub-zq-818/ERR008/8135/ERR8135807/ERR8135807.lite.1	ERX7700769	PSI21_p	RNA-Seq	PolyA	TRANSCRIPTOMIC	PAIRED	0	0	ILLUMINA	Illumina NovaSeq 6000	ERP135017	PRJEB50437		918069	ERS10202946	SAMEA12596471	simple	10090	Mus musculus	SAMEA12596471		no	Maastricht University	ERA8481106	public	A4B8132D7044900573A25F9C391C1979	93236F5630CD25BCCE50DDBEDD877733
Mouse	Liver	81.55	Barbosa-Morais, Nuno L., Manuel Irimia, Qun Pan, Hui Y. Xiong, Serge Gueroussov, Leo J. Lee, Valentina Slobodeniuc, et al. 2012. “The Evolutionary Landscape of Alternative Splicing in Vertebrate Species.” Science (New York, N.Y.) 338 (6114): 1587–93.	SRR579547	2012-12-24 12:04:54	2012-10-04 07:36:40	68224409	10370110168	68224409	152	6379		https://sra-downloadb.be-md.ncbi.nlm.nih.gov/sos5/sra-pub-zq-11/SRR000/579/SRR579547/SRR579547.sralite.1	SRX191151		RNA-Seq	cDNA	TRANSCRIPTOMIC	PAIRED	0	0	ILLUMINA	Illumina HiSeq 2000	SRP015997	PRJNA176589	2	176589	SRS366860	SAMN01758113	simple	10090	Mus musculus	GSM1015152	mixed	no	GEO	SRA059267	public	DA836F6581AC199ACB3FD9D03BCC52DD	A26C82070020741971C9B44A6643F60C
Mouse	Liver	82.34	Merkin, Jason, Caitlin Russell, Ping Chen, and Christopher B. Burge. 2012. “Evolutionary Dynamics of Gene and Isoform Regulation in Mammalian Tissues.” Science (New York, N.Y.) 338 (6114): 1593–99.	SRR594414	2015-07-22 17:02:33	2015-12-09 14:50:30	34824609	2785968720	34824609	80	1717		https://sra-downloadb.be-md.ncbi.nlm.nih.gov/sos5/sra-pub-zq-11/SRR000/594/SRR594414/SRR594414.sralite.1	SRX196285		RNA-Seq	cDNA	TRANSCRIPTOMIC	PAIRED	0	0	ILLUMINA	Illumina HiSeq 2000	SRP016501	PRJNA177791	2	177791	SRS369722	SAMN01766835	simple	10090	Mus musculus	GSM1020661		no	GEO	SRA059960	public	01B616C42041253F437B43A3BD0655E6	58E576C66F1161791A757145994935FB
Mouse	Liver	86.8	Merkin, Jason, Caitlin Russell, Ping Chen, and Christopher B. Burge. 2012. “Evolutionary Dynamics of Gene and Isoform Regulation in Mammalian Tissues.” Science (New York, N.Y.) 338 (6114): 1593–99.	SRR594405	2015-07-22 17:02:37	2015-12-22 07:04:51	134045721	21447315360	134045721	160	13075		https://sra-downloadb.be-md.ncbi.nlm.nih.gov/sos5/sra-pub-zq-11/SRR000/594/SRR594405/SRR594405.sralite.1	SRX196276		RNA-Seq	cDNA	TRANSCRIPTOMIC	PAIRED	0	0	ILLUMINA	Illumina HiSeq 2000	SRP016501	PRJNA177791	2	177791	SRS369713	SAMN01766826	simple	10090	Mus musculus	GSM1020652		no	GEO	SRA059960	public	2B822CCED53EE7304922F027EAF59CD9	4F4C4B01A9776079E2ACF1664096810E
Mouse	Liver	73.75	Merkin, Jason, Caitlin Russell, Ping Chen, and Christopher B. Burge. 2012. “Evolutionary Dynamics of Gene and Isoform Regulation in Mammalian Tissues.” Science (New York, N.Y.) 338 (6114): 1593–99.	SRR594397	2015-07-22 17:02:33	2015-12-22 05:54:04	116292478	11629247800	116292478	100	7134		https://sra-downloadb.be-md.ncbi.nlm.nih.gov/sos5/sra-pub-zq-11/SRR000/594/SRR594397/SRR594397.sralite.1	SRX196268		RNA-Seq	cDNA	TRANSCRIPTOMIC	PAIRED	0	0	ILLUMINA	Illumina HiSeq 2000	SRP016501	PRJNA177791	2	177791	SRS369705	SAMN01766818	simple	10090	Mus musculus	GSM1020644		no	GEO	SRA059960	public	9DC88DE0C9597BCC70C2CFFFDF7DF981	B9D284FFF0E931037AB0AAE8527CFECB
Mouse	Liver	84.27	Fushan, Alexey A., Anton A. Turanov, Sang-Goo Lee, Eun Bae Kim, Alexei V. Lobanov, Sun Hee Yim, Rochelle Buffenstein, et al. 2015. “Gene Expression Defines Natural Changes in Mammalian Lifespan.” Aging Cell 14 (3): 352–65.	SRR636870	2015-02-17 18:59:10	2012-12-19 17:16:07	15355563	1566267426	15355563	102	1070		https://sra-downloadb.be-md.ncbi.nlm.nih.gov/sos5/sra-pub-zq-11/SRR000/636/SRR636870/SRR636870.sralite.1	SRX211610		RNA-Seq	cDNA	TRANSCRIPTOMIC	PAIRED	0	0	ILLUMINA	Illumina Genome Analyzer IIx	SRP017611	PRJNA184055	2	184055	SRS380724	SAMN01831887	simple	10090	Mus musculus	GSM1055020		no	GEO	SRA063005	public	32AAAF5252F35FA37121E7425CCAFE5D	D9A1E32C9E98B4A3B957F13FCE90DF0A
Mouse	Liver	84.47	Fushan, Alexey A., Anton A. Turanov, Sang-Goo Lee, Eun Bae Kim, Alexei V. Lobanov, Sun Hee Yim, Rochelle Buffenstein, et al. 2015. “Gene Expression Defines Natural Changes in Mammalian Lifespan.” Aging Cell 14 (3): 352–65.	SRR636869	2015-02-17 18:59:10	2012-12-19 17:16:19	15484596	1579428792	15484596	102	1079		https://sra-downloadb.be-md.ncbi.nlm.nih.gov/sos5/sra-pub-zq-11/SRR000/636/SRR636869/SRR636869.sralite.1	SRX211609		RNA-Seq	cDNA	TRANSCRIPTOMIC	PAIRED	0	0	ILLUMINA	Illumina Genome Analyzer IIx	SRP017611	PRJNA184055	2	184055	SRS380723	SAMN01831886	simple	10090	Mus musculus	GSM1055019		no	GEO	SRA063005	public	63B79C8C12928E1D33889B805171ED2F	A2789888B25FE866122CF14B805262C2
Mouse	Liver	84.81	Fushan, Alexey A., Anton A. Turanov, Sang-Goo Lee, Eun Bae Kim, Alexei V. Lobanov, Sun Hee Yim, Rochelle Buffenstein, et al. 2015. “Gene Expression Defines Natural Changes in Mammalian Lifespan.” Aging Cell 14 (3): 352–65.	SRR636868	2015-02-17 18:59:10	2012-12-19 17:13:45	11889291	1212707682	11889291	102	827		https://sra-downloadb.be-md.ncbi.nlm.nih.gov/sos5/sra-pub-zq-11/SRR000/636/SRR636868/SRR636868.sralite.1	SRX211608		RNA-Seq	cDNA	TRANSCRIPTOMIC	PAIRED	0	0	ILLUMINA	Illumina Genome Analyzer IIx	SRP017611	PRJNA184055	2	184055	SRS380722	SAMN01831885	simple	10090	Mus musculus	GSM1055018		no	GEO	SRA063005	public	9C72CB58B4F1F9167849157D0FC151E5	F9763B2D8369A636CA566DE03E7B91A6
Mouse	Kidney	45.51	Barbosa-Morais, Nuno L., Manuel Irimia, Qun Pan, Hui Y. Xiong, Serge Gueroussov, Leo J. Lee, Valentina Slobodeniuc, et al. 2012. “The Evolutionary Landscape of Alternative Splicing in Vertebrate Species.” Science (New York, N.Y.) 338 (6114): 1587–93.	SRR579548	2012-12-24 12:04:54	2012-10-04 07:37:50	42182481	6327372150	42182481	150	4088		https://sra-downloadb.be-md.ncbi.nlm.nih.gov/sos5/sra-pub-zq-11/SRR000/579/SRR579548/SRR579548.sralite.1	SRX191152		RNA-Seq	cDNA	TRANSCRIPTOMIC	PAIRED	0	0	ILLUMINA	Illumina HiSeq 2000	SRP015997	PRJNA176589	2	176589	SRS366861	SAMN01758114	simple	10090	Mus musculus	GSM1015153	mixed	no	GEO	SRA059267	public	6410BD776789AC2F34AA94670F7C12A7	1E6B7AAAFF37DBEC3E258C235060B9AE
Mouse	Kidney	82.54	Barbosa-Morais, Nuno L., Manuel Irimia, Qun Pan, Hui Y. Xiong, Serge Gueroussov, Leo J. Lee, Valentina Slobodeniuc, et al. 2012. “The Evolutionary Landscape of Alternative Splicing in Vertebrate Species.” Science (New York, N.Y.) 338 (6114): 1587–93.	SRR594413	2015-07-22 17:02:37	2015-12-09 14:47:41	29821800	2147169600	29821800	72	1143		https://sra-downloadb.be-md.ncbi.nlm.nih.gov/sos5/sra-pub-zq-11/SRR000/594/SRR594413/SRR594413.sralite.1	SRX196284		RNA-Seq	cDNA	TRANSCRIPTOMIC	PAIRED	0	0	ILLUMINA	Illumina Genome Analyzer IIx	SRP016501	PRJNA177791	2	177791	SRS369721	SAMN01766834	simple	10090	Mus musculus	GSM1020660		no	GEO	SRA059960	public	75ED8C5D32FDE9256E5121776C7B3E16	3932448CE0523303F17797B1B817F383
Mouse	Kidney	88.21	Barbosa-Morais, Nuno L., Manuel Irimia, Qun Pan, Hui Y. Xiong, Serge Gueroussov, Leo J. Lee, Valentina Slobodeniuc, et al. 2012. “The Evolutionary Landscape of Alternative Splicing in Vertebrate Species.” Science (New York, N.Y.) 338 (6114): 1587–93.	SRR594404	2015-07-22 17:02:33	2015-12-22 06:52:52	118885190	18427204450	118885190	155	11437		https://sra-downloadb.be-md.ncbi.nlm.nih.gov/sos5/sra-pub-zq-11/SRR000/594/SRR594404/SRR594404.sralite.1	SRX196275		RNA-Seq	cDNA	TRANSCRIPTOMIC	PAIRED	0	0	ILLUMINA	Illumina HiSeq 2000	SRP016501	PRJNA177791	2	177791	SRS369712	SAMN01766825	simple	10090	Mus musculus	GSM1020651		no	GEO	SRA059960	public	8C2567451124BAAFEC7CBD2BE5D2F9D5	1F5FF72ECD0179243B9021CA9358F873
Mouse	Kidney	86.51	Barbosa-Morais, Nuno L., Manuel Irimia, Qun Pan, Hui Y. Xiong, Serge Gueroussov, Leo J. Lee, Valentina Slobodeniuc, et al. 2012. “The Evolutionary Landscape of Alternative Splicing in Vertebrate Species.” Science (New York, N.Y.) 338 (6114): 1587–93.	SRR594396	2015-07-22 17:02:33	2015-12-22 05:46:54	119274786	11927478600	119274786	100	7205		https://sra-downloadb.be-md.ncbi.nlm.nih.gov/sos5/sra-pub-zq-11/SRR000/594/SRR594396/SRR594396.sralite.1	SRX196267		RNA-Seq	cDNA	TRANSCRIPTOMIC	PAIRED	0	0	ILLUMINA	Illumina HiSeq 2000	SRP016501	PRJNA177791	2	177791	SRS369704	SAMN01766817	simple	10090	Mus musculus	GSM1020643		no	GEO	SRA059960	public	AB5BAB09636998E8FF1AEE9D1220806E	87D2D3387710FF8A8DEC3B959E5632A7
Mouse	Kidney	85.89	Fushan, Alexey A., Anton A. Turanov, Sang-Goo Lee, Eun Bae Kim, Alexei V. Lobanov, Sun Hee Yim, Rochelle Buffenstein, et al. 2015. “Gene Expression Defines Natural Changes in Mammalian Lifespan.” Aging Cell 14 (3): 352–65.	SRR636918	2015-02-17 18:59:10	2012-12-19 17:21:14	12402919	1265097738	12402919	102	782		https://sra-downloadb.be-md.ncbi.nlm.nih.gov/sos5/sra-pub-zq-11/SRR000/636/SRR636918/SRR636918.sralite.1	SRX211658		RNA-Seq	cDNA	TRANSCRIPTOMIC	PAIRED	0	0	ILLUMINA	Illumina Genome Analyzer IIx	SRP017611	PRJNA184055	2	184055	SRS380772	SAMN01831935	simple	10090	Mus musculus	GSM1055068		no	GEO	SRA063005	public	EC078A1CC98069FE98F1273EB4EC26A8	E6EE1E3399153D48FFBE5B749983E8B8
Mouse	Kidney	85.49	Fushan, Alexey A., Anton A. Turanov, Sang-Goo Lee, Eun Bae Kim, Alexei V. Lobanov, Sun Hee Yim, Rochelle Buffenstein, et al. 2015. “Gene Expression Defines Natural Changes in Mammalian Lifespan.” Aging Cell 14 (3): 352–65.	SRR636917	2015-02-17 18:59:10	2012-12-19 17:21:16	14321762	1460819724	14321762	102	897		https://sra-downloadb.be-md.ncbi.nlm.nih.gov/sos5/sra-pub-zq-11/SRR000/636/SRR636917/SRR636917.sralite.1	SRX211657		RNA-Seq	cDNA	TRANSCRIPTOMIC	PAIRED	0	0	ILLUMINA	Illumina Genome Analyzer IIx	SRP017611	PRJNA184055	2	184055	SRS380771	SAMN01831934	simple	10090	Mus musculus	GSM1055067		no	GEO	SRA063005	public	AE083F46CCC80F9E28252E9997CFB76F	D298D81B7064060853D5136F32954C2B
Mouse	Kidney	85.08	Fushan, Alexey A., Anton A. Turanov, Sang-Goo Lee, Eun Bae Kim, Alexei V. Lobanov, Sun Hee Yim, Rochelle Buffenstein, et al. 2015. “Gene Expression Defines Natural Changes in Mammalian Lifespan.” Aging Cell 14 (3): 352–65.	SRR636916	2015-02-17 18:59:10	2012-12-19 17:22:59	15153359	1545642618	15153359	102	1056		https://sra-downloadb.be-md.ncbi.nlm.nih.gov/sos5/sra-pub-zq-11/SRR000/636/SRR636916/SRR636916.sralite.1	SRX211656		RNA-Seq	cDNA	TRANSCRIPTOMIC	PAIRED	0	0	ILLUMINA	Illumina Genome Analyzer IIx	SRP017611	PRJNA184055	2	184055	SRS380770	SAMN01831933	simple	10090	Mus musculus	GSM1055066		no	GEO	SRA063005	public	0998687FD098F7D85E2D8200A1F00293	4D3A9CF0E0A81EA230CFA16FE6D76128
Mouse	Skin	84.24	Krause, Caitlin, Kinga Suwada, Eric A. G. Blomme, Kenneth Kowalkowski, Michael J. Liguori, Prathap Kumar Mahalingaiah, Scott Mittelstadt, et al. 2022. “Preclinical Species Gene Expression Database: Development and Meta-Analysis.” Frontiers in Genetics 13: 1078050.	SRR22457349	2022-12-12 21:38:36	2022-11-30 01:58:00	12393174	1860408620	12393174	150	702		https://sra-downloadb.be-md.ncbi.nlm.nih.gov/sos8/sra-pub-zq-820/SRR022/22457/SRR22457349/SRR22457349.lite.1	SRX18425573	GSM6765955	RNA-Seq	cDNA	TRANSCRIPTOMIC	PAIRED	0	0	ILLUMINA	Illumina HiSeq 2000	SRP410543	PRJNA906635	3	906635	SRS15908356	SAMN31935131	simple	10090	Mus musculus	GSM6765955		no	ABBVIE	SRA1549595	public	EB92C69B181C48580D8B03490BAC710B	4C8DFE6633D246051D74116654D579AC
Mouse	Skin	84.29	Krause, Caitlin, Kinga Suwada, Eric A. G. Blomme, Kenneth Kowalkowski, Michael J. Liguori, Prathap Kumar Mahalingaiah, Scott Mittelstadt, et al. 2022. “Preclinical Species Gene Expression Database: Development and Meta-Analysis.” Frontiers in Genetics 13: 1078050.	SRR22457350	2022-12-12 21:38:36	2022-11-30 01:59:11	12221340	1834637056	12221340	150	690		https://sra-downloadb.be-md.ncbi.nlm.nih.gov/sos8/sra-pub-zq-820/SRR022/22457/SRR22457350/SRR22457350.lite.1	SRX18425573	GSM6765955	RNA-Seq	cDNA	TRANSCRIPTOMIC	PAIRED	0	0	ILLUMINA	Illumina HiSeq 2000	SRP410543	PRJNA906635	3	906635	SRS15908356	SAMN31935131	simple	10090	Mus musculus	GSM6765955		no	ABBVIE	SRA1549595	public	F8340D0A1F286A20BEABDA745168A9A1	5E45B373C92A5652A1EAA596C5D5A0C2
Mouse	Skin	84.25	Krause, Caitlin, Kinga Suwada, Eric A. G. Blomme, Kenneth Kowalkowski, Michael J. Liguori, Prathap Kumar Mahalingaiah, Scott Mittelstadt, et al. 2022. “Preclinical Species Gene Expression Database: Development and Meta-Analysis.” Frontiers in Genetics 13: 1078050.	SRR22457351	2022-12-12 21:38:36	2022-11-30 01:58:03	12453906	1869605409	12453906	150	704		https://sra-downloadb.be-md.ncbi.nlm.nih.gov/sos8/sra-pub-zq-820/SRR022/22457/SRR22457351/SRR22457351.lite.1	SRX18425573	GSM6765955	RNA-Seq	cDNA	TRANSCRIPTOMIC	PAIRED	0	0	ILLUMINA	Illumina HiSeq 2000	SRP410543	PRJNA906635	3	906635	SRS15908356	SAMN31935131	simple	10090	Mus musculus	GSM6765955		no	ABBVIE	SRA1549595	public	5C884A34479389CD601C7AAA38A5CCC8	A0744D31AB805CDAF6887EF6B12FD535
Mouse	Skin	84.29	Krause, Caitlin, Kinga Suwada, Eric A. G. Blomme, Kenneth Kowalkowski, Michael J. Liguori, Prathap Kumar Mahalingaiah, Scott Mittelstadt, et al. 2022. “Preclinical Species Gene Expression Database: Development and Meta-Analysis.” Frontiers in Genetics 13: 1078050.	SRR22457352	2022-12-12 21:38:36	2022-11-30 01:59:32	12348559	1853716551	12348559	150	696		https://sra-downloadb.be-md.ncbi.nlm.nih.gov/sos8/sra-pub-zq-820/SRR022/22457/SRR22457352/SRR22457352.lite.1	SRX18425573	GSM6765955	RNA-Seq	cDNA	TRANSCRIPTOMIC	PAIRED	0	0	ILLUMINA	Illumina HiSeq 2000	SRP410543	PRJNA906635	3	906635	SRS15908356	SAMN31935131	simple	10090	Mus musculus	GSM6765955		no	ABBVIE	SRA1549595	public	4E4FE69C84D88ACF759417D368A41394	7D55D7D722F14D808359432FB9E5254E
Mouse	Skin	92.31	Hu, Yuan, Zhongya Song, Jiang Chen, and Carlos Caulin. 2020. “Overexpression of MYB in the Skin Induces Alopecia and Epidermal Hyperplasia.” The Journal of Investigative Dermatology 140 (6): 1204-1213.e5.	SRR10197556	2020-10-01 00:02:53	2019-09-27 22:05:56	38323761	7741399722	38323761	202	4399		https://sra-downloadb.be-md.ncbi.nlm.nih.gov/sos5/sra-pub-zq-16/SRR010/10197/SRR10197556/SRR10197556.lite.1	SRX6917696	Cont.2	RNA-Seq	RANDOM	TRANSCRIPTOMIC	PAIRED	0	0	ILLUMINA	Illumina HiSeq 2500	SRP223544	PRJNA574690		574690	SRS5448749	SAMN12867983	simple	10090	Mus musculus	40688	male	no	UNIVERSITY OF ARIZONA	SRA969423	public	067FF1C2E8CB09D31FB076380FD46A72	4BAF7513E13193499272BE751877F048
Mouse	Skin	92.91	Hu, Yuan, Zhongya Song, Jiang Chen, and Carlos Caulin. 2020. “Overexpression of MYB in the Skin Induces Alopecia and Epidermal Hyperplasia.” The Journal of Investigative Dermatology 140 (6): 1204-1213.e5.	SRR10197557	2020-10-01 00:02:53	2019-09-27 22:04:52	34761440	7021810880	34761440	202	4017		https://sra-downloadb.be-md.ncbi.nlm.nih.gov/sos5/sra-pub-zq-16/SRR010/10197/SRR10197557/SRR10197557.lite.1	SRX6917695	Cont.1	RNA-Seq	RANDOM	TRANSCRIPTOMIC	PAIRED	0	0	ILLUMINA	Illumina HiSeq 2500	SRP223544	PRJNA574690		574690	SRS5448748	SAMN12867982	simple	10090	Mus musculus	40690	female	no	UNIVERSITY OF ARIZONA	SRA969423	public	C0042D59F1D87D20F0242513CC3A9FB6	9EAF38E0C6B7114A9F549B6061F2E58E
Mouse	Muscle	67.18	Barbosa-Morais, Nuno L., Manuel Irimia, Qun Pan, Hui Y. Xiong, Serge Gueroussov, Leo J. Lee, Valentina Slobodeniuc, et al. 2012. “The Evolutionary Landscape of Alternative Splicing in Vertebrate Species.” Science (New York, N.Y.) 338 (6114): 1587–93.	SRR579550	2012-12-24 12:04:54	2012-10-04 07:43:30	79026285	11853942750	79026285	150	7754		https://sra-downloadb.be-md.ncbi.nlm.nih.gov/sos5/sra-pub-zq-11/SRR000/579/SRR579550/SRR579550.sralite.1	SRX191154		RNA-Seq	cDNA	TRANSCRIPTOMIC	PAIRED	0	0	ILLUMINA	Illumina HiSeq 2000	SRP015997	PRJNA176589	2	176589	SRS366863	SAMN01758116	simple	10090	Mus musculus	GSM1015155	mixed	no	GEO	SRA059267	public	A3BC6311B40A194F67485BB7615018C3	9223697042B6959DCD855A76EC857201
Mouse	Muscle	85.73	Liu, Lin, Chenyun Ding, Tingting Fu, Zhenhua Feng, Ji-Eun Lee, Liwei Xiao, Zhisheng Xu, et al. 2020. “Histone Methyltransferase MLL4 Controls Myofiber Identity and Muscle Performance through MEF2 Interaction.” The Journal of Clinical Investigation 130 (9): 4710–25.	SRR10108607	2020-10-02 17:49:36	2019-09-12 17:37:41	30284255	9085276500	30284255	300	3713		https://sra-downloadb.be-md.ncbi.nlm.nih.gov/sos5/sra-pub-zq-16/SRR010/10108/SRR10108607/SRR10108607.lite.1	SRX6840499		RNA-Seq	cDNA	TRANSCRIPTOMIC	PAIRED	0	0	ILLUMINA	Illumina HiSeq 4000	SRP221512	PRJNA565252	3	565252	SRS5380833	SAMN12739382	simple	10090	Mus musculus	GSM4077655		no	GEO	SRA961370	public	F144BB887DD6F44C01EC688B7C14F4D1	5A9EEF9A9AC4D8DAE145CFD702EF3D3B
Mouse	Muscle	84.91	Liu, Lin, Chenyun Ding, Tingting Fu, Zhenhua Feng, Ji-Eun Lee, Liwei Xiao, Zhisheng Xu, et al. 2020. “Histone Methyltransferase MLL4 Controls Myofiber Identity and Muscle Performance through MEF2 Interaction.” The Journal of Clinical Investigation 130 (9): 4710–25.	SRR10108608	2020-10-02 17:49:36	2019-09-12 18:35:25	33642136	10092640800	33642136	300	4103		https://sra-downloadb.be-md.ncbi.nlm.nih.gov/sos5/sra-pub-zq-16/SRR010/10108/SRR10108608/SRR10108608.lite.1	SRX6840500		RNA-Seq	cDNA	TRANSCRIPTOMIC	PAIRED	0	0	ILLUMINA	Illumina HiSeq 4000	SRP221512	PRJNA565252	3	565252	SRS5380834	SAMN12739381	simple	10090	Mus musculus	GSM4077656		no	GEO	SRA961370	public	E826D3BCE7D49319B202C1C1324BBBDF	99F320F7DB7FE7A01C97769F5BF45FBD
Mouse	Muscle	86.31	Liu, Lin, Chenyun Ding, Tingting Fu, Zhenhua Feng, Ji-Eun Lee, Liwei Xiao, Zhisheng Xu, et al. 2020. “Histone Methyltransferase MLL4 Controls Myofiber Identity and Muscle Performance through MEF2 Interaction.” The Journal of Clinical Investigation 130 (9): 4710–25.	SRR10108609	2020-10-02 17:49:36	2019-09-12 17:36:57	28944108	8683232400	28944108	300	3602		https://sra-downloadb.be-md.ncbi.nlm.nih.gov/sos5/sra-pub-zq-16/SRR010/10108/SRR10108609/SRR10108609.lite.1	SRX6840501		RNA-Seq	cDNA	TRANSCRIPTOMIC	PAIRED	0	0	ILLUMINA	Illumina HiSeq 4000	SRP221512	PRJNA565252	3	565252	SRS5380835	SAMN12739380	simple	10090	Mus musculus	GSM4077657		no	GEO	SRA961370	public	1AC01840311F73EB08924F6813625780	E47D3204A34A77BBC701F32E8948BB88
Mouse	Muscle	71.04	Reid, Andrea L., Yimin Wang, Adrienne Samani, Rylie M. Hightower, Michael A. Lopez, Shawn R. Gilbert, Lara Ianov, et al. 2020. “DOCK3 Is a Dosage-Sensitive Regulator of Skeletal Muscle and Duchenne Muscular Dystrophy-Associated Pathologies.” Human Molecular Genetics 29 (17): 2855–71.	SRR10603867	2020-12-25 13:49:35	2019-12-07 22:31:35	19714950	2405223900	19714950	122	1017		https://sra-downloadb.be-md.ncbi.nlm.nih.gov/sos5/sra-pub-zq-11/SRR010/603/SRR10603867/SRR10603867.lite.1	SRX7283417		RNA-Seq	cDNA	TRANSCRIPTOMIC	PAIRED	0	0	ILLUMINA	Illumina HiSeq 2500	SRP235009	PRJNA594059		594059	SRS5777234	SAMN13502885	simple	10090	Mus musculus	GSM4209606		no	GEO	SRA1007455	public	66FCA789670005264DB9E5511234E23A	C724E451244591743911232BA581983F
Mouse	Muscle	71.07	Reid, Andrea L., Yimin Wang, Adrienne Samani, Rylie M. Hightower, Michael A. Lopez, Shawn R. Gilbert, Lara Ianov, et al. 2020. “DOCK3 Is a Dosage-Sensitive Regulator of Skeletal Muscle and Duchenne Muscular Dystrophy-Associated Pathologies.” Human Molecular Genetics 29 (17): 2855–71.	SRR10603868	2020-12-25 13:49:35	2019-12-07 22:31:46	19974188	2436850936	19974188	122	1030		https://sra-downloadb.be-md.ncbi.nlm.nih.gov/sos5/sra-pub-zq-14/SRR010/10603/SRR10603868/SRR10603868.lite.1	SRX7283417		RNA-Seq	cDNA	TRANSCRIPTOMIC	PAIRED	0	0	ILLUMINA	Illumina HiSeq 2500	SRP235009	PRJNA594059		594059	SRS5777234	SAMN13502885	simple	10090	Mus musculus	GSM4209606		no	GEO	SRA1007455	public	8DE1B2A771050C6B8B18A3EAA76F5BE6	988E02591AA7F73AA0F6913DAFF91B3F
Mouse	Muscle	70.59	Reid, Andrea L., Yimin Wang, Adrienne Samani, Rylie M. Hightower, Michael A. Lopez, Shawn R. Gilbert, Lara Ianov, et al. 2020. “DOCK3 Is a Dosage-Sensitive Regulator of Skeletal Muscle and Duchenne Muscular Dystrophy-Associated Pathologies.” Human Molecular Genetics 29 (17): 2855–71.	SRR10603869	2020-12-25 13:49:35	2019-12-07 22:31:22	18919524	2308181928	18919524	122	980		https://sra-downloadb.be-md.ncbi.nlm.nih.gov/sos5/sra-pub-zq-11/SRR010/603/SRR10603869/SRR10603869.lite.1	SRX7283418		RNA-Seq	cDNA	TRANSCRIPTOMIC	PAIRED	0	0	ILLUMINA	Illumina HiSeq 2500	SRP235009	PRJNA594059		594059	SRS5777235	SAMN13502884	simple	10090	Mus musculus	GSM4209607		no	GEO	SRA1007455	public	3398163F26EF8A9974494DA0565E1CF2	5461D4E36D565476F53D2D1E0521B83F
Mouse	Muscle	70.64	Reid, Andrea L., Yimin Wang, Adrienne Samani, Rylie M. Hightower, Michael A. Lopez, Shawn R. Gilbert, Lara Ianov, et al. 2020. “DOCK3 Is a Dosage-Sensitive Regulator of Skeletal Muscle and Duchenne Muscular Dystrophy-Associated Pathologies.” Human Molecular Genetics 29 (17): 2855–71.	SRR10603870	2020-12-25 13:49:35	2019-12-07 22:31:16	19052852	2324447944	19052852	122	986		https://sra-downloadb.be-md.ncbi.nlm.nih.gov/sos5/sra-pub-zq-14/SRR010/10603/SRR10603870/SRR10603870.lite.1	SRX7283418		RNA-Seq	cDNA	TRANSCRIPTOMIC	PAIRED	0	0	ILLUMINA	Illumina HiSeq 2500	SRP235009	PRJNA594059		594059	SRS5777235	SAMN13502884	simple	10090	Mus musculus	GSM4209607		no	GEO	SRA1007455	public	6534D042EC33537D0A8B6F0F224AF5C6	9F8311D811ECDA0E0750DC4605426B03
Mouse	Muscle	72.23	Reid, Andrea L., Yimin Wang, Adrienne Samani, Rylie M. Hightower, Michael A. Lopez, Shawn R. Gilbert, Lara Ianov, et al. 2020. “DOCK3 Is a Dosage-Sensitive Regulator of Skeletal Muscle and Duchenne Muscular Dystrophy-Associated Pathologies.” Human Molecular Genetics 29 (17): 2855–71.	SRR10603871	2020-12-25 13:49:35	2019-12-07 22:32:14	20322267	2479316574	20322267	122	1043		https://sra-downloadb.be-md.ncbi.nlm.nih.gov/sos5/sra-pub-zq-14/SRR010/10603/SRR10603871/SRR10603871.lite.1	SRX7283419		RNA-Seq	cDNA	TRANSCRIPTOMIC	PAIRED	0	0	ILLUMINA	Illumina HiSeq 2500	SRP235009	PRJNA594059		594059	SRS5777236	SAMN13502883	simple	10090	Mus musculus	GSM4209608		no	GEO	SRA1007455	public	682ED862563043B002FD2687335754BB	A1FE1FC1ECD173995D39ECEF4BB45C88
Mouse	Muscle	72.26	Reid, Andrea L., Yimin Wang, Adrienne Samani, Rylie M. Hightower, Michael A. Lopez, Shawn R. Gilbert, Lara Ianov, et al. 2020. “DOCK3 Is a Dosage-Sensitive Regulator of Skeletal Muscle and Duchenne Muscular Dystrophy-Associated Pathologies.” Human Molecular Genetics 29 (17): 2855–71.	SRR10603872	2020-12-25 13:49:35	2019-12-07 22:32:43	20487119	2499428518	20487119	122	1050		https://sra-downloadb.be-md.ncbi.nlm.nih.gov/sos5/sra-pub-zq-14/SRR010/10603/SRR10603872/SRR10603872.lite.1	SRX7283419		RNA-Seq	cDNA	TRANSCRIPTOMIC	PAIRED	0	0	ILLUMINA	Illumina HiSeq 2500	SRP235009	PRJNA594059		594059	SRS5777236	SAMN13502883	simple	10090	Mus musculus	GSM4209608		no	GEO	SRA1007455	public	952E605B21A7A5A150674BD3DE0D11AD	76053E123C1F69E25A8F82A9ED709B92
Lamprey	Olfactory tissue	77.34	Jones, Jenna, Kyle Wellband, Barbara Zielinski, and Daniel D. Heath. 2019. “Transcriptional Basis of Copper-Induced Olfactory Impairment in the Sea Lamprey, a Primitive Invasive Fish.” G3 (Bethesda, Md.) 9 (3): 933–41.	SRR5124573	2017-06-01 00:07:01	2016-12-21 20:25:35	20096165	4019233000	20096165	200	2687		https://sra-downloadb.be-md.ncbi.nlm.nih.gov/sos5/sra-pub-zq-14/SRR005/124/SRR5124573.sralite.1	SRX2439520	pm_cu00_03_hiseq	RNA-Seq	RANDOM	TRANSCRIPTOMIC	PAIRED	0	0	ILLUMINA	Illumina HiSeq 2000	SRP095493	PRJNA358429		358429	SRS1874136	SAMN06173700	simple	7757	Petromyzon marinus	pm_cu00_03	not determined	no	UNIVERSIY OF WINDSOR	SRA506562	public	58632240A89E538FDCE71856A83DA9F8	35D56030023EDA28DC6590D49B590122
Lamprey	Olfactory tissue	75.47	Jones, Jenna, Kyle Wellband, Barbara Zielinski, and Daniel D. Heath. 2019. “Transcriptional Basis of Copper-Induced Olfactory Impairment in the Sea Lamprey, a Primitive Invasive Fish.” G3 (Bethesda, Md.) 9 (3): 933–41.	SRR5124576	2017-06-01 00:07:02	2016-12-21 20:29:15	23595376	4719075200	23595376	200	3169		https://sra-downloadb.be-md.ncbi.nlm.nih.gov/sos5/sra-pub-zq-14/SRR005/124/SRR5124576.sralite.1	SRX2439523	pm_cu00_04_hiseq	RNA-Seq	RANDOM	TRANSCRIPTOMIC	PAIRED	0	0	ILLUMINA	Illumina HiSeq 2000	SRP095493	PRJNA358429		358429	SRS1874139	SAMN06173701	simple	7757	Petromyzon marinus	pm_cu00_04	not determined	no	UNIVERSIY OF WINDSOR	SRA506562	public	7E51A91399C842CA32D1EDCCD01F472C	B777BD1BBEE8977B7E3358E28FBAB1D5
Lamprey	Olfactory tissue	76.8	Jones, Jenna, Kyle Wellband, Barbara Zielinski, and Daniel D. Heath. 2019. “Transcriptional Basis of Copper-Induced Olfactory Impairment in the Sea Lamprey, a Primitive Invasive Fish.” G3 (Bethesda, Md.) 9 (3): 933–41.	SRR5124577	2017-06-01 00:07:02	2016-12-21 20:31:46	19778746	3955749200	19778746	200	2651		https://sra-downloadb.be-md.ncbi.nlm.nih.gov/sos5/sra-pub-zq-14/SRR005/124/SRR5124577.sralite.1	SRX2439524	pm_cu00_02_hiseq	RNA-Seq	RANDOM	TRANSCRIPTOMIC	PAIRED	0	0	ILLUMINA	Illumina HiSeq 2000	SRP095493	PRJNA358429		358429	SRS1874140	SAMN06173699	simple	7757	Petromyzon marinus	pm_cu00_02	not determined	no	UNIVERSIY OF WINDSOR	SRA506562	public	729B3E9D39D15AD518159BAE6728935E	60EEB1E2FC8B404CD5E1FEB8DC34B6AD
Lamprey	Olfactory tissue	75.62	Jones, Jenna, Kyle Wellband, Barbara Zielinski, and Daniel D. Heath. 2019. “Transcriptional Basis of Copper-Induced Olfactory Impairment in the Sea Lamprey, a Primitive Invasive Fish.” G3 (Bethesda, Md.) 9 (3): 933–41.	SRR5124582	2017-06-01 00:07:03	2016-12-21 20:31:44	24698829	4939765800	24698829	200	3302		https://sra-downloadb.be-md.ncbi.nlm.nih.gov/sos5/sra-pub-zq-14/SRR005/124/SRR5124582.sralite.1	SRX2439529	pm_cu00_01_hiseq	RNA-Seq	RANDOM	TRANSCRIPTOMIC	PAIRED	0	0	ILLUMINA	Illumina HiSeq 2000	SRP095493	PRJNA358429		358429	SRS1874145	SAMN06173698	simple	7757	Petromyzon marinus	pm_cu00_01	not determined	no	UNIVERSIY OF WINDSOR	SRA506562	public	4B29C2470A9C0B3A3F55CD3A39BF69D9	793C078809D9B922FCB08F0C19F135BF
Lamprey	Brain	79.21	Lamanna, Francesco, Francisca Hervas-Sotomayor, A. Phillip Oel, David Jandzik, Daniel Sobrido-Cameán, Gabriel N. Santos-Durán, Megan L. Martik, et al. 2023. “A Lamprey Neural Cell Type Atlas Illuminates the Origins of the Vertebrate Brain.” Nature Ecology & Evolution 7 (10): 1714–28.	ERR7132678	2021-12-14 12:00:53	2021-12-21 05:04:27	25244038	2549647838	0	101	841		https://sra-downloadb.be-md.ncbi.nlm.nih.gov/sos1/sra-pub-zq-38/ERR007/7132/ERR7132678/ERR7132678.lite.1	ERX6700116	4306_s	RNA-Seq	PolyA	TRANSCRIPTOMIC	SINGLE	0	0	ILLUMINA	Illumina HiSeq 2500	ERP132572	PRJEB48230		788840	ERS8071544	SAMEA10418700	simple	7757	Petromyzon marinus	E-MTAB-11085:4306	male	no	Lausanne Genomic Technologies Facility (https://www.unil.ch/gtf)	ERA6757792	public	B2AAFA82AE15E1170F6F8126661461EC	EE7602B1CF3B0CB5DDE2A0B67AAD9CD4
Lamprey	Heart	68.54	Lamanna, Francesco, Francisca Hervas-Sotomayor, A. Phillip Oel, David Jandzik, Daniel Sobrido-Cameán, Gabriel N. Santos-Durán, Megan L. Martik, et al. 2023. “A Lamprey Neural Cell Type Atlas Illuminates the Origins of the Vertebrate Brain.” Nature Ecology & Evolution 7 (10): 1714–28.	ERR7132679	2021-12-14 12:00:53	2021-12-21 05:14:27	43762054	4419967454	0	101	1470		https://sra-downloadb.be-md.ncbi.nlm.nih.gov/sos8/sra-pub-zq-818/ERR007/7132/ERR7132679/ERR7132679.lite.1	ERX6700117	4307_s	RNA-Seq	PolyA	TRANSCRIPTOMIC	SINGLE	0	0	ILLUMINA	Illumina HiSeq 2500	ERP132572	PRJEB48230		788840	ERS8071545	SAMEA10418701	simple	7757	Petromyzon marinus	E-MTAB-11085:4307	male	no	Lausanne Genomic Technologies Facility (https://www.unil.ch/gtf)	ERA6757792	public	5B9AC8A08C90FA5E63D21BCDD432B8D7	BB09467F601B99D2F897DC1A2C0B2B08
Lamprey	Kidney	72.66	Lamanna, Francesco, Francisca Hervas-Sotomayor, A. Phillip Oel, David Jandzik, Daniel Sobrido-Cameán, Gabriel N. Santos-Durán, Megan L. Martik, et al. 2023. “A Lamprey Neural Cell Type Atlas Illuminates the Origins of the Vertebrate Brain.” Nature Ecology & Evolution 7 (10): 1714–28.	ERR7132680	2021-12-14 12:00:53	2021-12-21 05:15:27	33630099	3396639999	0	101	1130		https://sra-downloadb.be-md.ncbi.nlm.nih.gov/sos1/sra-pub-zq-38/ERR007/7132/ERR7132680/ERR7132680.lite.1	ERX6700118	4308_s	RNA-Seq	PolyA	TRANSCRIPTOMIC	SINGLE	0	0	ILLUMINA	Illumina HiSeq 2500	ERP132572	PRJEB48230		788840	ERS8071546	SAMEA10418702	simple	7757	Petromyzon marinus	E-MTAB-11085:4308	male	no	Lausanne Genomic Technologies Facility (https://www.unil.ch/gtf)	ERA6757792	public	416E7F5DC4D7373F406838C38FD9C41C	152BE9CF2D8AE9B5FB2C6965EB35D248
Lamprey	Testis	79.44	Lamanna, Francesco, Francisca Hervas-Sotomayor, A. Phillip Oel, David Jandzik, Daniel Sobrido-Cameán, Gabriel N. Santos-Durán, Megan L. Martik, et al. 2023. “A Lamprey Neural Cell Type Atlas Illuminates the Origins of the Vertebrate Brain.” Nature Ecology & Evolution 7 (10): 1714–28.	ERR7132681	2021-12-14 12:00:53	2021-12-21 05:10:52	28818436	2910662036	0	101	968		https://sra-downloadb.be-md.ncbi.nlm.nih.gov/sos1/sra-pub-zq-38/ERR007/7132/ERR7132681/ERR7132681.lite.1	ERX6700119	4321_s	RNA-Seq	PolyA	TRANSCRIPTOMIC	SINGLE	0	0	ILLUMINA	Illumina HiSeq 2500	ERP132572	PRJEB48230		788840	ERS8071547	SAMEA10418703	simple	7757	Petromyzon marinus	E-MTAB-11085:4321	male	no	Lausanne Genomic Technologies Facility (https://www.unil.ch/gtf)	ERA6757792	public	F50CB7F7C4323753A3A6F76BC23FC179	AED24858B5FE3897963BD9DC2D446FAF
Lamprey	Brain	79.65	Lamanna, Francesco, Francisca Hervas-Sotomayor, A. Phillip Oel, David Jandzik, Daniel Sobrido-Cameán, Gabriel N. Santos-Durán, Megan L. Martik, et al. 2023. “A Lamprey Neural Cell Type Atlas Illuminates the Origins of the Vertebrate Brain.” Nature Ecology & Evolution 7 (10): 1714–28.	ERR7132682	2021-12-14 12:00:53	2021-12-21 05:42:02	30313669	3061680569	0	101	1015		https://sra-downloadb.be-md.ncbi.nlm.nih.gov/sos1/sra-pub-zq-38/ERR007/7132/ERR7132682/ERR7132682.lite.1	ERX6700120	5066_s	RNA-Seq	PolyA	TRANSCRIPTOMIC	SINGLE	0	0	ILLUMINA	Illumina HiSeq 2500	ERP132572	PRJEB48230		788840	ERS8071548	SAMEA10418704	simple	7757	Petromyzon marinus	E-MTAB-11085:5066	female	no	Lausanne Genomic Technologies Facility (https://www.unil.ch/gtf)	ERA6757792	public	BF8AC91CC418D8CC9507C74E0550AF14	3B31268ECB66AA6DF6981E681A4F0238
Lamprey	Heart	78.24	Lamanna, Francesco, Francisca Hervas-Sotomayor, A. Phillip Oel, David Jandzik, Daniel Sobrido-Cameán, Gabriel N. Santos-Durán, Megan L. Martik, et al. 2023. “A Lamprey Neural Cell Type Atlas Illuminates the Origins of the Vertebrate Brain.” Nature Ecology & Evolution 7 (10): 1714–28.	ERR7132683	2021-12-14 12:00:53	2021-12-21 05:08:13	30627588	3093386388	0	101	1041		https://sra-downloadb.be-md.ncbi.nlm.nih.gov/sos8/sra-pub-zq-818/ERR007/7132/ERR7132683/ERR7132683.lite.1	ERX6700121	5067_s	RNA-Seq	PolyA	TRANSCRIPTOMIC	SINGLE	0	0	ILLUMINA	Illumina HiSeq 2500	ERP132572	PRJEB48230		788840	ERS8071549	SAMEA10418705	simple	7757	Petromyzon marinus	E-MTAB-11085:5067	female	no	Lausanne Genomic Technologies Facility (https://www.unil.ch/gtf)	ERA6757792	public	CDF6235F5DAAD093AFC132CFED45EEA1	4CB60F78F562B66708B5675F2ADC9761
Lamprey	Kidney	75.98	Lamanna, Francesco, Francisca Hervas-Sotomayor, A. Phillip Oel, David Jandzik, Daniel Sobrido-Cameán, Gabriel N. Santos-Durán, Megan L. Martik, et al. 2023. “A Lamprey Neural Cell Type Atlas Illuminates the Origins of the Vertebrate Brain.” Nature Ecology & Evolution 7 (10): 1714–28.	ERR7132684	2021-12-14 12:00:53	2021-12-21 05:07:49	35748020	3610550020	0	101	1212		https://sra-downloadb.be-md.ncbi.nlm.nih.gov/sos1/sra-pub-zq-38/ERR007/7132/ERR7132684/ERR7132684.lite.1	ERX6700122	5068_s	RNA-Seq	PolyA	TRANSCRIPTOMIC	SINGLE	0	0	ILLUMINA	Illumina HiSeq 2500	ERP132572	PRJEB48230		788840	ERS8071550	SAMEA10418706	simple	7757	Petromyzon marinus	E-MTAB-11085:5068	female	no	Lausanne Genomic Technologies Facility (https://www.unil.ch/gtf)	ERA6757792	public	33CBA6668E802E70EDF37A5CB60B22DB	06278E76A10960ED5E2DAC5C0BDF494F
Lamprey	Ovary	84.71	Lamanna, Francesco, Francisca Hervas-Sotomayor, A. Phillip Oel, David Jandzik, Daniel Sobrido-Cameán, Gabriel N. Santos-Durán, Megan L. Martik, et al. 2023. “A Lamprey Neural Cell Type Atlas Illuminates the Origins of the Vertebrate Brain.” Nature Ecology & Evolution 7 (10): 1714–28.	ERR7132685	2021-12-14 12:00:53	2021-12-21 05:07:17	27023708	2729394508	0	101	911		https://sra-downloadb.be-md.ncbi.nlm.nih.gov/sos1/sra-pub-zq-38/ERR007/7132/ERR7132685/ERR7132685.lite.1	ERX6700123	5069_s	RNA-Seq	PolyA	TRANSCRIPTOMIC	SINGLE	0	0	ILLUMINA	Illumina HiSeq 2500	ERP132572	PRJEB48230		788840	ERS8071551	SAMEA10418707	simple	7757	Petromyzon marinus	E-MTAB-11085:5069	female	no	Lausanne Genomic Technologies Facility (https://www.unil.ch/gtf)	ERA6757792	public	176FAE8BFE111DF689CBB9443619C7C4	5980F5CFAC2272A0FFB6FE953C7D0C13
Lamprey	Liver	79.83	Lamanna, Francesco, Francisca Hervas-Sotomayor, A. Phillip Oel, David Jandzik, Daniel Sobrido-Cameán, Gabriel N. Santos-Durán, Megan L. Martik, et al. 2023. “A Lamprey Neural Cell Type Atlas Illuminates the Origins of the Vertebrate Brain.” Nature Ecology & Evolution 7 (10): 1714–28.	ERR7132695	2021-12-14 12:11:59	2021-12-21 06:12:07	25721412	2597862612	0	101	878		https://sra-downloadb.be-md.ncbi.nlm.nih.gov/sos8/sra-pub-zq-818/ERR007/7132/ERR7132695/ERR7132695.lite.1	ERX6700133	6323_s	RNA-Seq	PolyA	TRANSCRIPTOMIC	SINGLE	0	0	ILLUMINA	Illumina HiSeq 2500	ERP132572	PRJEB48230		788840	ERS8071561	SAMEA10418717	simple	7757	Petromyzon marinus	E-MTAB-11085:6323	male	no	Lausanne Genomic Technologies Facility (https://www.unil.ch/gtf)	ERA6757792	public	9F6C4D58148FAE5165B3B483D0A4C28A	5AFA1108C7D7114E32EC1C2C5D7A71B1
Lamprey	Testis	79.36	Lamanna, Francesco, Francisca Hervas-Sotomayor, A. Phillip Oel, David Jandzik, Daniel Sobrido-Cameán, Gabriel N. Santos-Durán, Megan L. Martik, et al. 2023. “A Lamprey Neural Cell Type Atlas Illuminates the Origins of the Vertebrate Brain.” Nature Ecology & Evolution 7 (10): 1714–28.	ERR7132696	2021-12-14 12:00:53	2021-12-21 09:32:56	25372517	2562624217	0	101	868		https://sra-downloadb.be-md.ncbi.nlm.nih.gov/sos9/sra-pub-zq-922/ERR007/7132/ERR7132696/ERR7132696.lite.1	ERX6700134	6324_s	RNA-Seq	PolyA	TRANSCRIPTOMIC	SINGLE	0	0	ILLUMINA	Illumina HiSeq 2500	ERP132572	PRJEB48230		788840	ERS8071562	SAMEA10418718	simple	7757	Petromyzon marinus	E-MTAB-11085:6324	male	no	Lausanne Genomic Technologies Facility (https://www.unil.ch/gtf)	ERA6757792	public	9582D8F012F304F6543FBBED71353ADF	745FB4B85AF0368B08FD8A1FEDCD88ED
Lamprey	Brain	82.04	Lamanna, Francesco, Francisca Hervas-Sotomayor, A. Phillip Oel, David Jandzik, Daniel Sobrido-Cameán, Gabriel N. Santos-Durán, Megan L. Martik, et al. 2023. “A Lamprey Neural Cell Type Atlas Illuminates the Origins of the Vertebrate Brain.” Nature Ecology & Evolution 7 (10): 1714–28.	ERR7132702	2021-12-14 12:00:53	2021-12-21 05:05:38	27875607	2815436307	0	101	960		https://sra-downloadb.be-md.ncbi.nlm.nih.gov/sos1/sra-pub-zq-38/ERR007/7132/ERR7132702/ERR7132702.lite.1	ERX6700140	6381_s	RNA-Seq	PolyA	TRANSCRIPTOMIC	SINGLE	0	0	ILLUMINA	Illumina HiSeq 2500	ERP132572	PRJEB48230		788840	ERS8071568	SAMEA10418724	simple	7757	Petromyzon marinus	E-MTAB-11085:6381	male	no	Lausanne Genomic Technologies Facility (https://www.unil.ch/gtf)	ERA6757792	public	14724781235BA12A34ED69634759DF71	DACE55CFE31E4C483E6A7C05467F2B4F
Lamprey	Heart	74.92	Lamanna, Francesco, Francisca Hervas-Sotomayor, A. Phillip Oel, David Jandzik, Daniel Sobrido-Cameán, Gabriel N. Santos-Durán, Megan L. Martik, et al. 2023. “A Lamprey Neural Cell Type Atlas Illuminates the Origins of the Vertebrate Brain.” Nature Ecology & Evolution 7 (10): 1714–28.	ERR7132703	2021-12-14 12:00:53	2021-12-21 05:09:34	30382296	3068611896	0	101	1042		https://sra-downloadb.be-md.ncbi.nlm.nih.gov/sos9/sra-pub-zq-924/ERR007/7132/ERR7132703/ERR7132703.lite.1	ERX6700141	6382_s	RNA-Seq	PolyA	TRANSCRIPTOMIC	SINGLE	0	0	ILLUMINA	Illumina HiSeq 2500	ERP132572	PRJEB48230		788840	ERS8071569	SAMEA10418725	simple	7757	Petromyzon marinus	E-MTAB-11085:6382	female	no	Lausanne Genomic Technologies Facility (https://www.unil.ch/gtf)	ERA6757792	public	E9689C353B46721EE4EB34C9737ABDAD	8761ED5136DE2AB8B031DB9A14AE30A1
Lamprey	Kidney	78.09	Lamanna, Francesco, Francisca Hervas-Sotomayor, A. Phillip Oel, David Jandzik, Daniel Sobrido-Cameán, Gabriel N. Santos-Durán, Megan L. Martik, et al. 2023. “A Lamprey Neural Cell Type Atlas Illuminates the Origins of the Vertebrate Brain.” Nature Ecology & Evolution 7 (10): 1714–28.	ERR7132704	2021-12-14 12:00:53	2021-12-21 05:05:12	26637630	2690400630	0	101	876		https://sra-downloadb.be-md.ncbi.nlm.nih.gov/sos1/sra-pub-zq-38/ERR007/7132/ERR7132704/ERR7132704.lite.1	ERX6700142	6383_s	RNA-Seq	PolyA	TRANSCRIPTOMIC	SINGLE	0	0	ILLUMINA	Illumina HiSeq 2500	ERP132572	PRJEB48230		788840	ERS8071570	SAMEA10418726	simple	7757	Petromyzon marinus	E-MTAB-11085:6383	female	no	Lausanne Genomic Technologies Facility (https://www.unil.ch/gtf)	ERA6757792	public	0661001BA749D794FE3D0733EEE2BDB8	7C5B99FB9FC39E4F85CF63B4143AC53F
Lamprey	Brain	84.04	Lamanna, Francesco, Francisca Hervas-Sotomayor, A. Phillip Oel, David Jandzik, Daniel Sobrido-Cameán, Gabriel N. Santos-Durán, Megan L. Martik, et al. 2023. “A Lamprey Neural Cell Type Atlas Illuminates the Origins of the Vertebrate Brain.” Nature Ecology & Evolution 7 (10): 1714–28.	ERR7132711	2021-12-14 12:00:53	2021-12-21 05:11:07	38475967	3886072667	0	101	1321		https://sra-downloadb.be-md.ncbi.nlm.nih.gov/sos9/sra-pub-zq-924/ERR007/7132/ERR7132711/ERR7132711.lite.1	ERX6700149	6390_s	RNA-Seq	PolyA	TRANSCRIPTOMIC	SINGLE	0	0	ILLUMINA	Illumina HiSeq 2500	ERP132572	PRJEB48230		788840	ERS8071577	SAMEA10418733	simple	7757	Petromyzon marinus	E-MTAB-11085:6390	female	no	Lausanne Genomic Technologies Facility (https://www.unil.ch/gtf)	ERA6757792	public	86DCD0108CD507E8302291E00A831A34	6191B5D11F34673C6B02E0A983C1C67B
Lamprey	Ovary	77.19	Lamanna, Francesco, Francisca Hervas-Sotomayor, A. Phillip Oel, David Jandzik, Daniel Sobrido-Cameán, Gabriel N. Santos-Durán, Megan L. Martik, et al. 2023. “A Lamprey Neural Cell Type Atlas Illuminates the Origins of the Vertebrate Brain.” Nature Ecology & Evolution 7 (10): 1714–28.	ERR7132712	2021-12-14 12:00:53	2021-12-21 05:09:58	34368986	3471267586	0	101	1166		https://sra-downloadb.be-md.ncbi.nlm.nih.gov/sos9/sra-pub-zq-924/ERR007/7132/ERR7132712/ERR7132712.lite.1	ERX6700150	6391_s	RNA-Seq	PolyA	TRANSCRIPTOMIC	SINGLE	0	0	ILLUMINA	Illumina HiSeq 2500	ERP132572	PRJEB48230		788840	ERS8071578	SAMEA10418734	simple	7757	Petromyzon marinus	E-MTAB-11085:6391	female	no	Lausanne Genomic Technologies Facility (https://www.unil.ch/gtf)	ERA6757792	public	264933A8E5DDACF4A85704B0874ABD5A	DE61D993FFD44688CBD78AB861711536
Lamprey	Brain	82.26	Lamanna, Francesco, Francisca Hervas-Sotomayor, A. Phillip Oel, David Jandzik, Daniel Sobrido-Cameán, Gabriel N. Santos-Durán, Megan L. Martik, et al. 2023. “A Lamprey Neural Cell Type Atlas Illuminates the Origins of the Vertebrate Brain.” Nature Ecology & Evolution 7 (10): 1714–28.	ERR7132713	2021-12-14 12:00:53	2021-12-21 05:05:16	22636283	2286264583	0	101	745		https://sra-downloadb.be-md.ncbi.nlm.nih.gov/sos1/sra-pub-zq-38/ERR007/7132/ERR7132713/ERR7132713.lite.1	ERX6700151	6392_s	RNA-Seq	PolyA	TRANSCRIPTOMIC	SINGLE	0	0	ILLUMINA	Illumina HiSeq 2500	ERP132572	PRJEB48230		788840	ERS8071579	SAMEA10418735	simple	7757	Petromyzon marinus	E-MTAB-11085:6392	female	no	Lausanne Genomic Technologies Facility (https://www.unil.ch/gtf)	ERA6757792	public	BF43B26BB5C664109108C2DE2C059F41	31EA1ACF1B1AEDB88D07F53F57DB4876
Lamprey	Brain	84.48	Lamanna, Francesco, Francisca Hervas-Sotomayor, A. Phillip Oel, David Jandzik, Daniel Sobrido-Cameán, Gabriel N. Santos-Durán, Megan L. Martik, et al. 2023. “A Lamprey Neural Cell Type Atlas Illuminates the Origins of the Vertebrate Brain.” Nature Ecology & Evolution 7 (10): 1714–28.	ERR7132714	2021-12-14 12:00:53	2021-12-21 05:10:23	35564253	3591989553	0	101	1187		https://sra-downloadb.be-md.ncbi.nlm.nih.gov/sos9/sra-pub-zq-924/ERR007/7132/ERR7132714/ERR7132714.lite.1	ERX6700152	6393_s	RNA-Seq	PolyA	TRANSCRIPTOMIC	SINGLE	0	0	ILLUMINA	Illumina HiSeq 2500	ERP132572	PRJEB48230		788840	ERS8071580	SAMEA10418736	simple	7757	Petromyzon marinus	E-MTAB-11085:6393	male	no	Lausanne Genomic Technologies Facility (https://www.unil.ch/gtf)	ERA6757792	public	7422DB24E453ECAD26F062285C39E3EC	CC7FE69661CA5BDDA1D5EED008EB77D7
Lamprey	Heart	73.24	Lamanna, Francesco, Francisca Hervas-Sotomayor, A. Phillip Oel, David Jandzik, Daniel Sobrido-Cameán, Gabriel N. Santos-Durán, Megan L. Martik, et al. 2023. “A Lamprey Neural Cell Type Atlas Illuminates the Origins of the Vertebrate Brain.” Nature Ecology & Evolution 7 (10): 1714–28.	ERR7132715	2021-12-14 12:00:53	2021-12-21 05:19:01	27486983	2776185283	0	101	948		https://sra-downloadb.be-md.ncbi.nlm.nih.gov/sos1/sra-pub-zq-38/ERR007/7132/ERR7132715/ERR7132715.lite.1	ERX6700153	6394_s	RNA-Seq	PolyA	TRANSCRIPTOMIC	SINGLE	0	0	ILLUMINA	Illumina HiSeq 2500	ERP132572	PRJEB48230		788840	ERS8071581	SAMEA10418737	simple	7757	Petromyzon marinus	E-MTAB-11085:6394	male	no	Lausanne Genomic Technologies Facility (https://www.unil.ch/gtf)	ERA6757792	public	A45DE3BB713B98B2C93E593F51DE2D97	BE1FC57CB947303C082BA74FC4C37D9F
Lamprey	Kidney	79.31	Lamanna, Francesco, Francisca Hervas-Sotomayor, A. Phillip Oel, David Jandzik, Daniel Sobrido-Cameán, Gabriel N. Santos-Durán, Megan L. Martik, et al. 2023. “A Lamprey Neural Cell Type Atlas Illuminates the Origins of the Vertebrate Brain.” Nature Ecology & Evolution 7 (10): 1714–28.	ERR7132716	2021-12-14 12:00:53	2021-12-21 05:06:30	26682127	2694894827	0	101	931		https://sra-downloadb.be-md.ncbi.nlm.nih.gov/sos1/sra-pub-zq-38/ERR007/7132/ERR7132716/ERR7132716.lite.1	ERX6700154	6395_s	RNA-Seq	PolyA	TRANSCRIPTOMIC	SINGLE	0	0	ILLUMINA	Illumina HiSeq 2500	ERP132572	PRJEB48230		788840	ERS8071582	SAMEA10418738	simple	7757	Petromyzon marinus	E-MTAB-11085:6395	male	no	Lausanne Genomic Technologies Facility (https://www.unil.ch/gtf)	ERA6757792	public	931EFA10FF1BEAC2B227111E127628D6	D347BF60F58C9A4CB042CDF5EC5A217B
Lamprey	Liver	91.47	Lamanna, Francesco, Francisca Hervas-Sotomayor, A. Phillip Oel, David Jandzik, Daniel Sobrido-Cameán, Gabriel N. Santos-Durán, Megan L. Martik, et al. 2023. “A Lamprey Neural Cell Type Atlas Illuminates the Origins of the Vertebrate Brain.” Nature Ecology & Evolution 7 (10): 1714–28.	ERR7132717	2021-12-14 12:00:53	2021-12-21 05:10:07	31457718	3177229518	0	101	1017		https://sra-downloadb.be-md.ncbi.nlm.nih.gov/sos1/sra-pub-zq-38/ERR007/7132/ERR7132717/ERR7132717.lite.1	ERX6700155	6396_s	RNA-Seq	PolyA	TRANSCRIPTOMIC	SINGLE	0	0	ILLUMINA	Illumina HiSeq 2500	ERP132572	PRJEB48230		788840	ERS8071583	SAMEA10418739	simple	7757	Petromyzon marinus	E-MTAB-11085:6396	female	no	Lausanne Genomic Technologies Facility (https://www.unil.ch/gtf)	ERA6757792	public	9D89606290EA3C7356BEF1041AEC5850	F481637C97495C43B7D82EF750B6F8D2
Lamprey	Testis	82.03	Lamanna, Francesco, Francisca Hervas-Sotomayor, A. Phillip Oel, David Jandzik, Daniel Sobrido-Cameán, Gabriel N. Santos-Durán, Megan L. Martik, et al. 2023. “A Lamprey Neural Cell Type Atlas Illuminates the Origins of the Vertebrate Brain.” Nature Ecology & Evolution 7 (10): 1714–28.	ERR7132718	2021-12-14 12:00:53	2021-12-21 05:12:34	32185882	3250774082	0	101	1084		https://sra-downloadb.be-md.ncbi.nlm.nih.gov/sos9/sra-pub-zq-924/ERR007/7132/ERR7132718/ERR7132718.lite.1	ERX6700156	6397_s	RNA-Seq	PolyA	TRANSCRIPTOMIC	SINGLE	0	0	ILLUMINA	Illumina HiSeq 2500	ERP132572	PRJEB48230		788840	ERS8071584	SAMEA10418740	simple	7757	Petromyzon marinus	E-MTAB-11085:6397	male	no	Lausanne Genomic Technologies Facility (https://www.unil.ch/gtf)	ERA6757792	public	1E03DA4D62BA8094C0006B00D3BA68C5	BA4974D07068239A2C7A7E5C067A987D
Lamprey	Ovary	78.55	Lamanna, Francesco, Francisca Hervas-Sotomayor, A. Phillip Oel, David Jandzik, Daniel Sobrido-Cameán, Gabriel N. Santos-Durán, Megan L. Martik, et al. 2023. “A Lamprey Neural Cell Type Atlas Illuminates the Origins of the Vertebrate Brain.” Nature Ecology & Evolution 7 (10): 1714–28.	ERR7132721	2021-12-14 12:00:53	2021-12-21 05:07:15	24000000	2424000000	0	101	777		https://sra-downloadb.be-md.ncbi.nlm.nih.gov/sos1/sra-pub-zq-38/ERR007/7132/ERR7132721/ERR7132721.lite.1	ERX6700159	6400_s	RNA-Seq	PolyA	TRANSCRIPTOMIC	SINGLE	0	0	ILLUMINA	Illumina HiSeq 2500	ERP132572	PRJEB48230		788840	ERS8071587	SAMEA10418743	simple	7757	Petromyzon marinus	E-MTAB-11085:6400	female	no	Lausanne Genomic Technologies Facility (https://www.unil.ch/gtf)	ERA6757792	public	165D2EF649F6495C3A4293DCE88780C8	B2E387908149E1ED1201361CA1BB52AE
Lamprey	Brain	80.77	Lamanna, Francesco, Francisca Hervas-Sotomayor, A. Phillip Oel, David Jandzik, Daniel Sobrido-Cameán, Gabriel N. Santos-Durán, Megan L. Martik, et al. 2023. “A Lamprey Neural Cell Type Atlas Illuminates the Origins of the Vertebrate Brain.” Nature Ecology & Evolution 7 (10): 1714–28.	ERR7132725	2021-12-14 12:00:53	2021-12-21 05:06:27	26556431	2682199531	0	101	877		https://sra-downloadb.be-md.ncbi.nlm.nih.gov/sos1/sra-pub-zq-38/ERR007/7132/ERR7132725/ERR7132725.lite.1	ERX6700163	6404_s	RNA-Seq	PolyA	TRANSCRIPTOMIC	SINGLE	0	0	ILLUMINA	Illumina HiSeq 2500	ERP132572	PRJEB48230		788840	ERS8071591	SAMEA10418747	simple	7757	Petromyzon marinus	E-MTAB-11085:6404	male	no	Lausanne Genomic Technologies Facility (https://www.unil.ch/gtf)	ERA6757792	public	6022FD1756ED6EA5497E16947740C274	0BFCDE68896E8E8F4689C508E080B1BB
Lamprey	Brain	83.62	Lamanna, Francesco, Francisca Hervas-Sotomayor, A. Phillip Oel, David Jandzik, Daniel Sobrido-Cameán, Gabriel N. Santos-Durán, Megan L. Martik, et al. 2023. “A Lamprey Neural Cell Type Atlas Illuminates the Origins of the Vertebrate Brain.” Nature Ecology & Evolution 7 (10): 1714–28.	ERR7132726	2021-12-14 12:00:53	2021-12-21 05:00:46	12000000	1212000000	0	101	411		https://sra-downloadb.be-md.ncbi.nlm.nih.gov/sos8/sra-pub-zq-820/ERR007/7132/ERR7132726/ERR7132726.lite.1	ERX6700164	6405_s	RNA-Seq	PolyA	TRANSCRIPTOMIC	SINGLE	0	0	ILLUMINA	Illumina HiSeq 2500	ERP132572	PRJEB48230		788840	ERS8071592	SAMEA10418748	simple	7757	Petromyzon marinus	E-MTAB-11085:6405	male	no	Lausanne Genomic Technologies Facility (https://www.unil.ch/gtf)	ERA6757792	public	110A1873D36779AC9B404CE58F713107	AADCC2E101403EB3FCAFCDF13745E943
Lamprey	Heart	75.2	Lamanna, Francesco, Francisca Hervas-Sotomayor, A. Phillip Oel, David Jandzik, Daniel Sobrido-Cameán, Gabriel N. Santos-Durán, Megan L. Martik, et al. 2023. “A Lamprey Neural Cell Type Atlas Illuminates the Origins of the Vertebrate Brain.” Nature Ecology & Evolution 7 (10): 1714–28.	ERR7132727	2021-12-14 12:00:53	2021-12-21 05:07:34	30500259	3080526159	0	101	1063		https://sra-downloadb.be-md.ncbi.nlm.nih.gov/sos8/sra-pub-zq-818/ERR007/7132/ERR7132727/ERR7132727.lite.1	ERX6700165	6406_s	RNA-Seq	PolyA	TRANSCRIPTOMIC	SINGLE	0	0	ILLUMINA	Illumina HiSeq 2500	ERP132572	PRJEB48230		788840	ERS8071593	SAMEA10418749	simple	7757	Petromyzon marinus	E-MTAB-11085:6406	male	no	Lausanne Genomic Technologies Facility (https://www.unil.ch/gtf)	ERA6757792	public	B6B94298A09C57887770F8C400E68700	8164F026C58C7E616BBD4F57F5E22755
Amphioxus	Endostyle tissue	75.64	Dai, Yichen, Rongrong Pan, Qi Pan, Xiaotong Wu, Zexin Cai, Yongheng Fu, Chenggang Shi, et al. 2024. “Single-Cell Profiling of the Amphioxus Digestive Tract Reveals Conservation of Endocrine Cells in Chordates.” Science Advances 10 (51): eadq0702.	CRR1126469	2024-12-11								ftp://download.big.ac.cn/gsa2/CRA016137/CRR1126469/CRR1126469	CRX1035596	Wildtype, adult endostyle tissue, sample 1, RNA-seq	RNA-Seq		TRANSCRIPTOMIC	PAIRED			ILLUMINA	Illumina NovaSeq 6000		PRJCA025534							Branchiostoma floridae						public			ff430a655d18b87c0dbb40b7ae2e9c9e	107600f703d22672bab3c274537b4b62
Amphioxus	Endostyle tissue	74.08	Dai, Yichen, Rongrong Pan, Qi Pan, Xiaotong Wu, Zexin Cai, Yongheng Fu, Chenggang Shi, et al. 2024. “Single-Cell Profiling of the Amphioxus Digestive Tract Reveals Conservation of Endocrine Cells in Chordates.” Science Advances 10 (51): eadq0702.	CRR1126470	2024-12-11								ftp://download.big.ac.cn/gsa2/CRA016137/CRR1126470/CRR1126470	CRX1035597	Wildtype, adult endostyle tissue, sample 2, RNA-seq	RNA-Seq		TRANSCRIPTOMIC	PAIRED			ILLUMINA	Illumina NovaSeq 6000		PRJCA025534							Branchiostoma floridae						public			98b8fb055e2818e1a51641302e416b9e	e62267c18f61776f6762f68cb5c8fe7b
Amphioxus	Endostyle tissue	75.55	Dai, Yichen, Rongrong Pan, Qi Pan, Xiaotong Wu, Zexin Cai, Yongheng Fu, Chenggang Shi, et al. 2024. “Single-Cell Profiling of the Amphioxus Digestive Tract Reveals Conservation of Endocrine Cells in Chordates.” Science Advances 10 (51): eadq0702.	CRR1126471	2024-12-11								ftp://download.big.ac.cn/gsa2/CRA016137/CRR1126471/CRR1126471	CRX1035598	Wildtype, adult endostyle tissue, sample 3, RNA-seq	RNA-Seq		TRANSCRIPTOMIC	PAIRED			ILLUMINA	Illumina NovaSeq 6000		PRJCA025534							Branchiostoma floridae						public			5e607b6f0d5c2d85e055a95b661df049	7f636b091c9b8f425c2969c8013e192f
Amphioxus	Midgut	73.71	Dai, Yichen, Rongrong Pan, Qi Pan, Xiaotong Wu, Zexin Cai, Yongheng Fu, Chenggang Shi, et al. 2024. “Single-Cell Profiling of the Amphioxus Digestive Tract Reveals Conservation of Endocrine Cells in Chordates.” Science Advances 10 (51): eadq0702.	CRR1126472	2024-12-11								ftp://download.big.ac.cn/gsa2/CRA016137/CRR1126472/CRR1126472	CRX1035599	Wildtype, adult midgut1 tissue, sample 1, RNA-seq	RNA-Seq		TRANSCRIPTOMIC	PAIRED			ILLUMINA	Illumina NovaSeq 6000		PRJCA025534							Branchiostoma floridae						public			7fc93372f38a3017f91b3c62c611b131	ed38787270942185e12f7783d622471a
Amphioxus	Midgut	80.23	Dai, Yichen, Rongrong Pan, Qi Pan, Xiaotong Wu, Zexin Cai, Yongheng Fu, Chenggang Shi, et al. 2024. “Single-Cell Profiling of the Amphioxus Digestive Tract Reveals Conservation of Endocrine Cells in Chordates.” Science Advances 10 (51): eadq0702.	CRR1126473	2024-12-11								ftp://download.big.ac.cn/gsa2/CRA016137/CRR1126473/CRR1126473	CRX1035600	Wildtype, adult midgut1 tissue, sample 2, RNA-seq	RNA-Seq		TRANSCRIPTOMIC	PAIRED			ILLUMINA	Illumina NovaSeq 6000		PRJCA025534							Branchiostoma floridae						public			5af5c588f244cf9f9b3bb80b42609a35	bbe1cfb7b3bdc91675edc9fca7848c78
Amphioxus	Midgut	79.8	Dai, Yichen, Rongrong Pan, Qi Pan, Xiaotong Wu, Zexin Cai, Yongheng Fu, Chenggang Shi, et al. 2024. “Single-Cell Profiling of the Amphioxus Digestive Tract Reveals Conservation of Endocrine Cells in Chordates.” Science Advances 10 (51): eadq0702.	CRR1126474	2024-12-11								ftp://download.big.ac.cn/gsa2/CRA016137/CRR1126474/CRR1126474	CRX1035601	Wildtype, adult midgut1 tissue, sample 3, RNA-seq	RNA-Seq		TRANSCRIPTOMIC	PAIRED			ILLUMINA	Illumina NovaSeq 6000		PRJCA025534							Branchiostoma floridae						public			b3d22490c1dbc82d72912eb5174c39a5	c4da012aaf5bb86d1be4b8d34a9f5055
Amphioxus	Midgut	75.03	Dai, Yichen, Rongrong Pan, Qi Pan, Xiaotong Wu, Zexin Cai, Yongheng Fu, Chenggang Shi, et al. 2024. “Single-Cell Profiling of the Amphioxus Digestive Tract Reveals Conservation of Endocrine Cells in Chordates.” Science Advances 10 (51): eadq0702.	CRR1126475	2024-12-11								ftp://download.big.ac.cn/gsa2/CRA016137/CRR1126475/CRR1126475	CRX1035602	Wildtype, adult midgut2 tissue, sample 1, RNA-seq	RNA-Seq		TRANSCRIPTOMIC	PAIRED			ILLUMINA	Illumina NovaSeq 6000		PRJCA025534							Branchiostoma floridae						public			9339933a8f2225afa79fb65efc674079	4a719eac469075febcaf998997b91bcb
Amphioxus	Midgut	80.72	Dai, Yichen, Rongrong Pan, Qi Pan, Xiaotong Wu, Zexin Cai, Yongheng Fu, Chenggang Shi, et al. 2024. “Single-Cell Profiling of the Amphioxus Digestive Tract Reveals Conservation of Endocrine Cells in Chordates.” Science Advances 10 (51): eadq0702.	CRR1126476	2024-12-11								ftp://download.big.ac.cn/gsa2/CRA016137/CRR1126476/CRR1126476	CRX1035603	Wildtype, adult midgut2 tissue, sample 2, RNA-seq	RNA-Seq		TRANSCRIPTOMIC	PAIRED			ILLUMINA	Illumina NovaSeq 6000		PRJCA025534							Branchiostoma floridae						public			b9d646efeb4b83ed20565e7494e35019	002749a4d16aef5ec3089d16bcc35a9f
Amphioxus	Midgut	80.38	Dai, Yichen, Rongrong Pan, Qi Pan, Xiaotong Wu, Zexin Cai, Yongheng Fu, Chenggang Shi, et al. 2024. “Single-Cell Profiling of the Amphioxus Digestive Tract Reveals Conservation of Endocrine Cells in Chordates.” Science Advances 10 (51): eadq0702.	CRR1126477	2024-12-11								ftp://download.big.ac.cn/gsa2/CRA016137/CRR1126477/CRR1126477	CRX1035604	Wildtype, adult midgut2 tissue, sample 3, RNA-seq	RNA-Seq		TRANSCRIPTOMIC	PAIRED			ILLUMINA	Illumina NovaSeq 6000		PRJCA025534							Branchiostoma floridae						public			9922393684c7516eb993a92ebe6104f1	0236142aeffeec6461bca7189c11e1e9
Amphioxus	Midgut	78.81	Dai, Yichen, Rongrong Pan, Qi Pan, Xiaotong Wu, Zexin Cai, Yongheng Fu, Chenggang Shi, et al. 2024. “Single-Cell Profiling of the Amphioxus Digestive Tract Reveals Conservation of Endocrine Cells in Chordates.” Science Advances 10 (51): eadq0702.	CRR1126478	2024-12-11								ftp://download.big.ac.cn/gsa2/CRA016137/CRR1126478/CRR1126478	CRX1035605	Wildtype, adult midgut3 tissue, sample 1, RNA-seq	RNA-Seq		TRANSCRIPTOMIC	PAIRED			ILLUMINA	Illumina NovaSeq 6000		PRJCA025534							Branchiostoma floridae						public			b5df99251c2f215322652ec29b26b103	858747f2d7bda11a51204e61598ee1b2
Amphioxus	Midgut	71.2	Dai, Yichen, Rongrong Pan, Qi Pan, Xiaotong Wu, Zexin Cai, Yongheng Fu, Chenggang Shi, et al. 2024. “Single-Cell Profiling of the Amphioxus Digestive Tract Reveals Conservation of Endocrine Cells in Chordates.” Science Advances 10 (51): eadq0702.	CRR1126479	2024-12-11								ftp://download.big.ac.cn/gsa2/CRA016137/CRR1126479/CRR1126479	CRX1035606	Wildtype, adult midgut3 tissue, sample 2, RNA-seq	RNA-Seq		TRANSCRIPTOMIC	PAIRED			ILLUMINA	Illumina NovaSeq 6000		PRJCA025534							Branchiostoma floridae						public			cafc8033b24598d809c0b913c7f26718	5e9e8d5e07c571bd60d48fdda69acd62
Amphioxus	Midgut	78.15	Dai, Yichen, Rongrong Pan, Qi Pan, Xiaotong Wu, Zexin Cai, Yongheng Fu, Chenggang Shi, et al. 2024. “Single-Cell Profiling of the Amphioxus Digestive Tract Reveals Conservation of Endocrine Cells in Chordates.” Science Advances 10 (51): eadq0702.	CRR1126480	2024-12-11								ftp://download.big.ac.cn/gsa2/CRA016137/CRR1126480/CRR1126480	CRX1035607	Wildtype, adult midgut3 tissue, sample 3, RNA-seq	RNA-Seq		TRANSCRIPTOMIC	PAIRED			ILLUMINA	Illumina NovaSeq 6000		PRJCA025534							Branchiostoma floridae						public			c33859b69ba2793c356b9aafeff7a737	3d5ab07e627900690e2eb03c057f06c0
Amphioxus	Forebrain	73.98	Dai, Yichen, Rongrong Pan, Qi Pan, Xiaotong Wu, Zexin Cai, Yongheng Fu, Chenggang Shi, et al. 2024. “Single-Cell Profiling of the Amphioxus Digestive Tract Reveals Conservation of Endocrine Cells in Chordates.” Science Advances 10 (51): eadq0702.	CRR1126481	2024-12-11								ftp://download.big.ac.cn/gsa2/CRA016137/CRR1126481/CRR1126481	CRX1035608	Wildtype, adult ACV1 (forebrain), sample 1, RNA-seq	RNA-Seq		TRANSCRIPTOMIC	PAIRED			ILLUMINA	Illumina NovaSeq 6000		PRJCA025534							Branchiostoma floridae						public			265ee1577cd2c1c0fe9b2c6b89ffa5d4	25f227baf228146dddc562d95eac96c5
Amphioxus	Forebrain	75.62	Dai, Yichen, Rongrong Pan, Qi Pan, Xiaotong Wu, Zexin Cai, Yongheng Fu, Chenggang Shi, et al. 2024. “Single-Cell Profiling of the Amphioxus Digestive Tract Reveals Conservation of Endocrine Cells in Chordates.” Science Advances 10 (51): eadq0702.	CRR1126482	2024-12-11								ftp://download.big.ac.cn/gsa2/CRA016137/CRR1126482/CRR1126482	CRX1035609	Wildtype, adult ACV1 (forebrain), sample 2, RNA-seq	RNA-Seq		TRANSCRIPTOMIC	PAIRED			ILLUMINA	Illumina NovaSeq 6000		PRJCA025534							Branchiostoma floridae						public			ead6f44903384c0fd36a9d80781bfaad	d124998920b9c1e89be83e4d51b4ab50
Amphioxus	Forebrain	76.24	Dai, Yichen, Rongrong Pan, Qi Pan, Xiaotong Wu, Zexin Cai, Yongheng Fu, Chenggang Shi, et al. 2024. “Single-Cell Profiling of the Amphioxus Digestive Tract Reveals Conservation of Endocrine Cells in Chordates.” Science Advances 10 (51): eadq0702.	CRR1126483	2024-12-11								ftp://download.big.ac.cn/gsa2/CRA016137/CRR1126483/CRR1126483	CRX1035610	Wildtype, adult ACV1 (forebrain), sample 3, RNA-seq	RNA-Seq		TRANSCRIPTOMIC	PAIRED			ILLUMINA	Illumina NovaSeq 6000		PRJCA025534							Branchiostoma floridae						public			e4c754b403223a649ed1823ea699e313	dbddbd242a6d912f4c54dab11ce613f0
Amphioxus	Forebrain	76.79	Dai, Yichen, Rongrong Pan, Qi Pan, Xiaotong Wu, Zexin Cai, Yongheng Fu, Chenggang Shi, et al. 2024. “Single-Cell Profiling of the Amphioxus Digestive Tract Reveals Conservation of Endocrine Cells in Chordates.” Science Advances 10 (51): eadq0702.	CRR1126484	2024-12-11								ftp://download.big.ac.cn/gsa2/CRA016137/CRR1126484/CRR1126484	CRX1035611	Wildtype, adult ACV1 (forebrain), sample 4, RNA-seq	RNA-Seq		TRANSCRIPTOMIC	PAIRED			ILLUMINA	Illumina NovaSeq 6000		PRJCA025534							Branchiostoma floridae						public			d5f259b94979760d83452409e17ccd5d	c1455e6d0adcd0a7e1c7f5bac2c8c46f
Amphioxus	Gill	68.91	Dai, Yichen, Rongrong Pan, Qi Pan, Xiaotong Wu, Zexin Cai, Yongheng Fu, Chenggang Shi, et al. 2024. “Single-Cell Profiling of the Amphioxus Digestive Tract Reveals Conservation of Endocrine Cells in Chordates.” Science Advances 10 (51): eadq0702.	CRR1126485	2024-12-11								ftp://download.big.ac.cn/gsa2/CRA016137/CRR1126485/CRR1126485	CRX1035612	Wildtype, adult gill, sample 1, RNA-seq	RNA-Seq		TRANSCRIPTOMIC	PAIRED			ILLUMINA	Illumina NovaSeq 6000		PRJCA025534							Branchiostoma floridae						public			ebdf705754d977cbfcfd257e502d5127	848bbb359a378dd01428934a59e2341a
Amphioxus	Gill	69.37	Dai, Yichen, Rongrong Pan, Qi Pan, Xiaotong Wu, Zexin Cai, Yongheng Fu, Chenggang Shi, et al. 2024. “Single-Cell Profiling of the Amphioxus Digestive Tract Reveals Conservation of Endocrine Cells in Chordates.” Science Advances 10 (51): eadq0702.	CRR1126486	2024-12-11								ftp://download.big.ac.cn/gsa2/CRA016137/CRR1126486/CRR1126486	CRX1035613	Wildtype, adult gill, sample 2, RNA-seq	RNA-Seq		TRANSCRIPTOMIC	PAIRED			ILLUMINA	Illumina NovaSeq 6000		PRJCA025534							Branchiostoma floridae						public			7ed3127b614e03a56e04982fc601aa5b	7f165a71cc79978f3d920857a9f6fc30
Amphioxus	Gill	75.3	Dai, Yichen, Rongrong Pan, Qi Pan, Xiaotong Wu, Zexin Cai, Yongheng Fu, Chenggang Shi, et al. 2024. “Single-Cell Profiling of the Amphioxus Digestive Tract Reveals Conservation of Endocrine Cells in Chordates.” Science Advances 10 (51): eadq0702.	CRR1126487	2024-12-11								ftp://download.big.ac.cn/gsa2/CRA016137/CRR1126487/CRR1126487	CRX1035614	Wildtype, adult gill, sample 3, RNA-seq	RNA-Seq		TRANSCRIPTOMIC	PAIRED			ILLUMINA	Illumina NovaSeq 6000		PRJCA025534							Branchiostoma floridae						public			74f0a4ab440a8da700dcc4f328b8bae2	0841d32e10426bf8e9017d875314a8a5
Amphioxus	Hatschek's pit	71.05	Dai, Yichen, Rongrong Pan, Qi Pan, Xiaotong Wu, Zexin Cai, Yongheng Fu, Chenggang Shi, et al. 2024. “Single-Cell Profiling of the Amphioxus Digestive Tract Reveals Conservation of Endocrine Cells in Chordates.” Science Advances 10 (51): eadq0702.	CRR1126488	2024-12-11								ftp://download.big.ac.cn/gsa2/CRA016137/CRR1126488/CRR1126488	CRX1035615	Wildtype, adult female Hatschek's pit, sample 1, RNA-seq	RNA-Seq		TRANSCRIPTOMIC	PAIRED			ILLUMINA	Illumina NovaSeq 6000		PRJCA025534							Branchiostoma floridae						public			e19303fb3b8c4315cbb5c69b47270a2d	85a593eebd9347163cc7450675df2e23
Amphioxus	Hatschek's pit	70.16	Dai, Yichen, Rongrong Pan, Qi Pan, Xiaotong Wu, Zexin Cai, Yongheng Fu, Chenggang Shi, et al. 2024. “Single-Cell Profiling of the Amphioxus Digestive Tract Reveals Conservation of Endocrine Cells in Chordates.” Science Advances 10 (51): eadq0702.	CRR1126489	2024-12-11								ftp://download.big.ac.cn/gsa2/CRA016137/CRR1126489/CRR1126489	CRX1035616	Wildtype, adult female Hatschek's pit, sample 2, RNA-seq	RNA-Seq		TRANSCRIPTOMIC	PAIRED			ILLUMINA	Illumina NovaSeq 6000		PRJCA025534							Branchiostoma floridae						public			fa8185872b6be8f186a21c8042e3a7d1	c904e46b716565b458c79101eee10521
Amphioxus	Hatschek's pit	71.17	Dai, Yichen, Rongrong Pan, Qi Pan, Xiaotong Wu, Zexin Cai, Yongheng Fu, Chenggang Shi, et al. 2024. “Single-Cell Profiling of the Amphioxus Digestive Tract Reveals Conservation of Endocrine Cells in Chordates.” Science Advances 10 (51): eadq0702.	CRR1126490	2024-12-11								ftp://download.big.ac.cn/gsa2/CRA016137/CRR1126490/CRR1126490	CRX1035617	Wildtype, adult male Hatschek's pit, sample 1, RNA-seq	RNA-Seq		TRANSCRIPTOMIC	PAIRED			ILLUMINA	Illumina NovaSeq 6000		PRJCA025534							Branchiostoma floridae						public			3d8b3bf4062c7f2e7363707cc2399450	13c5e83c37dee702c5531e0c95e79bf4
Amphioxus	Hatschek's pit	68.73	Dai, Yichen, Rongrong Pan, Qi Pan, Xiaotong Wu, Zexin Cai, Yongheng Fu, Chenggang Shi, et al. 2024. “Single-Cell Profiling of the Amphioxus Digestive Tract Reveals Conservation of Endocrine Cells in Chordates.” Science Advances 10 (51): eadq0702.	CRR1126491	2024-12-11								ftp://download.big.ac.cn/gsa2/CRA016137/CRR1126491/CRR1126491	CRX1035618	Wildtype, adult male Hatschek's pit, sample 2, RNA-seq	RNA-Seq		TRANSCRIPTOMIC	PAIRED			ILLUMINA	Illumina NovaSeq 6000		PRJCA025534							Branchiostoma floridae						public			aad6066df93f068cce722ffc53dd8d23	ae52b156a0eb79d4137268893a57d65f
Amphioxus	Hatschek's pit	68.45	Dai, Yichen, Rongrong Pan, Qi Pan, Xiaotong Wu, Zexin Cai, Yongheng Fu, Chenggang Shi, et al. 2024. “Single-Cell Profiling of the Amphioxus Digestive Tract Reveals Conservation of Endocrine Cells in Chordates.” Science Advances 10 (51): eadq0702.	CRR1126492	2024-12-11								ftp://download.big.ac.cn/gsa2/CRA016137/CRR1126492/CRR1126492	CRX1035619	Wildtype, adult male Hatschek's pit, sample 3, RNA-seq	RNA-Seq		TRANSCRIPTOMIC	PAIRED			ILLUMINA	Illumina NovaSeq 6000		PRJCA025534							Branchiostoma floridae						public			266e163bbef75e4d567cc7d1c47458cc	31fc3be58d9613f07d91c87d4ec1fec2
Amphioxus	Hepatic diverticulum	78.29	Dai, Yichen, Rongrong Pan, Qi Pan, Xiaotong Wu, Zexin Cai, Yongheng Fu, Chenggang Shi, et al. 2024. “Single-Cell Profiling of the Amphioxus Digestive Tract Reveals Conservation of Endocrine Cells in Chordates.” Science Advances 10 (51): eadq0702.	CRR1126493	2024-12-11								ftp://download.big.ac.cn/gsa2/CRA016137/CRR1126493/CRR1126493	CRX1035620	Wildtype, adult hepatic diverticulum, sample 1, RNA-seq	RNA-Seq		TRANSCRIPTOMIC	PAIRED			ILLUMINA	Illumina NovaSeq 6000		PRJCA025534							Branchiostoma floridae						public			9598816aa9ed83f94c7c43af29777db3	ebce97b82e2dbc9df3cc70271d2bb6f7
Amphioxus	Hepatic diverticulum	80.32	Dai, Yichen, Rongrong Pan, Qi Pan, Xiaotong Wu, Zexin Cai, Yongheng Fu, Chenggang Shi, et al. 2024. “Single-Cell Profiling of the Amphioxus Digestive Tract Reveals Conservation of Endocrine Cells in Chordates.” Science Advances 10 (51): eadq0702.	CRR1126494	2024-12-11								ftp://download.big.ac.cn/gsa2/CRA016137/CRR1126494/CRR1126494	CRX1035621	Wildtype, adult hepatic diverticulum, sample 2, RNA-seq	RNA-Seq		TRANSCRIPTOMIC	PAIRED			ILLUMINA	Illumina NovaSeq 6000		PRJCA025534							Branchiostoma floridae						public			f76098a90833b33446d4974e97ed9112	2a494b8bec424d4b3c50c172358e7c85
Amphioxus	Hepatic diverticulum	81.28	Dai, Yichen, Rongrong Pan, Qi Pan, Xiaotong Wu, Zexin Cai, Yongheng Fu, Chenggang Shi, et al. 2024. “Single-Cell Profiling of the Amphioxus Digestive Tract Reveals Conservation of Endocrine Cells in Chordates.” Science Advances 10 (51): eadq0702.	CRR1126495	2024-12-11								ftp://download.big.ac.cn/gsa2/CRA016137/CRR1126495/CRR1126495	CRX1035622	Wildtype, adult hepatic diverticulum, sample 3, RNA-seq	RNA-Seq		TRANSCRIPTOMIC	PAIRED			ILLUMINA	Illumina NovaSeq 6000		PRJCA025534							Branchiostoma floridae						public			cd4dfd2b56266490c1524737a6af94d3	09419d3198fd84a9a08f128071db38e0
Amphioxus	Hindgut	78.44	Dai, Yichen, Rongrong Pan, Qi Pan, Xiaotong Wu, Zexin Cai, Yongheng Fu, Chenggang Shi, et al. 2024. “Single-Cell Profiling of the Amphioxus Digestive Tract Reveals Conservation of Endocrine Cells in Chordates.” Science Advances 10 (51): eadq0702.	CRR1126496	2024-12-11								ftp://download.big.ac.cn/gsa2/CRA016137/CRR1126496/CRR1126496	CRX1035623	Wildtype, adult hindgut, sample 1, RNA-seq	RNA-Seq		TRANSCRIPTOMIC	PAIRED			ILLUMINA	Illumina NovaSeq 6000		PRJCA025534							Branchiostoma floridae						public			8045ba1c4ba9dc37231d88ea03f1a710	e00f7495e69f7c079f064a437cdd5835
Amphioxus	Hindgut	80.04	Dai, Yichen, Rongrong Pan, Qi Pan, Xiaotong Wu, Zexin Cai, Yongheng Fu, Chenggang Shi, et al. 2024. “Single-Cell Profiling of the Amphioxus Digestive Tract Reveals Conservation of Endocrine Cells in Chordates.” Science Advances 10 (51): eadq0702.	CRR1126497	2024-12-11								ftp://download.big.ac.cn/gsa2/CRA016137/CRR1126497/CRR1126497	CRX1035624	Wildtype, adult hindgut, sample 2, RNA-seq	RNA-Seq		TRANSCRIPTOMIC	PAIRED			ILLUMINA	Illumina NovaSeq 6000		PRJCA025534							Branchiostoma floridae						public			b0909348c9852726b53c98a97ca8d0f6	7976b06a56ffe2a6e6840bc256328cf5
Amphioxus	Hindgut	80.5	Dai, Yichen, Rongrong Pan, Qi Pan, Xiaotong Wu, Zexin Cai, Yongheng Fu, Chenggang Shi, et al. 2024. “Single-Cell Profiling of the Amphioxus Digestive Tract Reveals Conservation of Endocrine Cells in Chordates.” Science Advances 10 (51): eadq0702.	CRR1126498	2024-12-11								ftp://download.big.ac.cn/gsa2/CRA016137/CRR1126498/CRR1126498	CRX1035625	Wildtype, adult hindgut, sample 3, RNA-seq	RNA-Seq		TRANSCRIPTOMIC	PAIRED			ILLUMINA	Illumina NovaSeq 6000		PRJCA025534							Branchiostoma floridae						public			5779d0652a31ae5f45278702f5e63849	214710304b537e8b1c08b358e159a487
Amphioxus	Hindbrain	79.04	Dai, Yichen, Rongrong Pan, Qi Pan, Xiaotong Wu, Zexin Cai, Yongheng Fu, Chenggang Shi, et al. 2024. “Single-Cell Profiling of the Amphioxus Digestive Tract Reveals Conservation of Endocrine Cells in Chordates.” Science Advances 10 (51): eadq0702.	CRR1126499	2024-12-11								ftp://download.big.ac.cn/gsa2/CRA016137/CRR1126499/CRR1126499	CRX1035626	Wildtype, adult ACV3 (hindbrain), sample 1, RNA-seq	RNA-Seq		TRANSCRIPTOMIC	PAIRED			ILLUMINA	Illumina NovaSeq 6000		PRJCA025534							Branchiostoma floridae						public			857206c4ff955486ae7b890dcdd7a219	e05188407772ef8fca06d1e029de69af
Amphioxus	Hindbrain	79.5	Dai, Yichen, Rongrong Pan, Qi Pan, Xiaotong Wu, Zexin Cai, Yongheng Fu, Chenggang Shi, et al. 2024. “Single-Cell Profiling of the Amphioxus Digestive Tract Reveals Conservation of Endocrine Cells in Chordates.” Science Advances 10 (51): eadq0702.	CRR1126500	2024-12-11								ftp://download.big.ac.cn/gsa2/CRA016137/CRR1126500/CRR1126500	CRX1035627	Wildtype, adult ACV3 (hindbrain), sample 2, RNA-seq	RNA-Seq		TRANSCRIPTOMIC	PAIRED			ILLUMINA	Illumina NovaSeq 6000		PRJCA025534							Branchiostoma floridae						public			285221f08946651904f87165efcff82a	99cb5671bab86996251118152474c752
Amphioxus	Metapleural folds	79.85	Dai, Yichen, Rongrong Pan, Qi Pan, Xiaotong Wu, Zexin Cai, Yongheng Fu, Chenggang Shi, et al. 2024. “Single-Cell Profiling of the Amphioxus Digestive Tract Reveals Conservation of Endocrine Cells in Chordates.” Science Advances 10 (51): eadq0702.	CRR1126501	2024-12-11								ftp://download.big.ac.cn/gsa2/CRA016137/CRR1126501/CRR1126501	CRX1035628	Wildtype, adult metapleural folds, sample 1, RNA-seq	RNA-Seq		TRANSCRIPTOMIC	PAIRED			ILLUMINA	Illumina NovaSeq 6000		PRJCA025534							Branchiostoma floridae						public			9ec9916eedf414fe454717ad4c65faad	774843edb71aee82c172ac10f2f68071
Amphioxus	Metapleural folds	80.26	Dai, Yichen, Rongrong Pan, Qi Pan, Xiaotong Wu, Zexin Cai, Yongheng Fu, Chenggang Shi, et al. 2024. “Single-Cell Profiling of the Amphioxus Digestive Tract Reveals Conservation of Endocrine Cells in Chordates.” Science Advances 10 (51): eadq0702.	CRR1126502	2024-12-11								ftp://download.big.ac.cn/gsa2/CRA016137/CRR1126502/CRR1126502	CRX1035629	Wildtype, adult metapleural folds, sample 2, RNA-seq	RNA-Seq		TRANSCRIPTOMIC	PAIRED			ILLUMINA	Illumina NovaSeq 6000		PRJCA025534							Branchiostoma floridae						public			3ed03e5313249e992c82bcb9c8128347	fbc295e7909dc38164912090cda655a9
Amphioxus	Metapleural folds	80.07	Dai, Yichen, Rongrong Pan, Qi Pan, Xiaotong Wu, Zexin Cai, Yongheng Fu, Chenggang Shi, et al. 2024. “Single-Cell Profiling of the Amphioxus Digestive Tract Reveals Conservation of Endocrine Cells in Chordates.” Science Advances 10 (51): eadq0702.	CRR1126503	2024-12-11								ftp://download.big.ac.cn/gsa2/CRA016137/CRR1126503/CRR1126503	CRX1035630	Wildtype, adult metapleural folds, sample 3, RNA-seq	RNA-Seq		TRANSCRIPTOMIC	PAIRED			ILLUMINA	Illumina NovaSeq 6000		PRJCA025534							Branchiostoma floridae						public			49eb2a4767f0812b8b7c267d5b3db736	4820330673d067f092b6cbaffe6c508b
Amphioxus	Hindbrain	76.19	Dai, Yichen, Rongrong Pan, Qi Pan, Xiaotong Wu, Zexin Cai, Yongheng Fu, Chenggang Shi, et al. 2024. “Single-Cell Profiling of the Amphioxus Digestive Tract Reveals Conservation of Endocrine Cells in Chordates.” Science Advances 10 (51): eadq0702.	CRR1126504	2024-12-11								ftp://download.big.ac.cn/gsa2/CRA016137/CRR1126504/CRR1126504	CRX1035631	Wildtype, adult ACV2 (hindbrain), sample 1, RNA-seq	RNA-Seq		TRANSCRIPTOMIC	PAIRED			ILLUMINA	Illumina NovaSeq 6000		PRJCA025534							Branchiostoma floridae						public			704dba04551efa89cfa674248757e2f2	0b30235fed83041065dba50d7be278c7
Amphioxus	Hindbrain	78.34	Dai, Yichen, Rongrong Pan, Qi Pan, Xiaotong Wu, Zexin Cai, Yongheng Fu, Chenggang Shi, et al. 2024. “Single-Cell Profiling of the Amphioxus Digestive Tract Reveals Conservation of Endocrine Cells in Chordates.” Science Advances 10 (51): eadq0702.	CRR1126505	2024-12-11								ftp://download.big.ac.cn/gsa2/CRA016137/CRR1126505/CRR1126505	CRX1035632	Wildtype, adult ACV2 (hindbrain), sample 2, RNA-seq	RNA-Seq		TRANSCRIPTOMIC	PAIRED			ILLUMINA	Illumina NovaSeq 6000		PRJCA025534							Branchiostoma floridae						public			ecf4bc5dc2c2741ad2842e160e8f0aa8	9ea68c7d9723b42e432801c5d68bc051
Amphioxus	Hindbrain	76.7	Dai, Yichen, Rongrong Pan, Qi Pan, Xiaotong Wu, Zexin Cai, Yongheng Fu, Chenggang Shi, et al. 2024. “Single-Cell Profiling of the Amphioxus Digestive Tract Reveals Conservation of Endocrine Cells in Chordates.” Science Advances 10 (51): eadq0702.	CRR1126506	2024-12-11								ftp://download.big.ac.cn/gsa2/CRA016137/CRR1126506/CRR1126506	CRX1035633	Wildtype, adult ACV2 (hindbrain), sample 3, RNA-seq	RNA-Seq		TRANSCRIPTOMIC	PAIRED			ILLUMINA	Illumina NovaSeq 6000		PRJCA025534							Branchiostoma floridae						public			b774ca4a90574e8488be2fa16b809234	64924a218eb07f9535d5f000a6a6ed00
Amphioxus	Muscle	83.59	Dai, Yichen, Rongrong Pan, Qi Pan, Xiaotong Wu, Zexin Cai, Yongheng Fu, Chenggang Shi, et al. 2024. “Single-Cell Profiling of the Amphioxus Digestive Tract Reveals Conservation of Endocrine Cells in Chordates.” Science Advances 10 (51): eadq0702.	CRR1126507	2024-12-11								ftp://download.big.ac.cn/gsa2/CRA016137/CRR1126507/CRR1126507	CRX1035634	Wildtype, adult muscle, sample 1, RNA-seq	RNA-Seq		TRANSCRIPTOMIC	PAIRED			ILLUMINA	Illumina NovaSeq 6000		PRJCA025534							Branchiostoma floridae						public			2185a5c379ea67c40a16213f3790cdfe	be007d35f464c453929be3eb339890f2
Amphioxus	Muscle	83.76	Dai, Yichen, Rongrong Pan, Qi Pan, Xiaotong Wu, Zexin Cai, Yongheng Fu, Chenggang Shi, et al. 2024. “Single-Cell Profiling of the Amphioxus Digestive Tract Reveals Conservation of Endocrine Cells in Chordates.” Science Advances 10 (51): eadq0702.	CRR1126508	2024-12-11								ftp://download.big.ac.cn/gsa2/CRA016137/CRR1126508/CRR1126508	CRX1035635	Wildtype, adult muscle, sample 2, RNA-seq	RNA-Seq		TRANSCRIPTOMIC	PAIRED			ILLUMINA	Illumina NovaSeq 6000		PRJCA025534							Branchiostoma floridae						public			9e43301066f9fafd89d357b0faf5ebed	d1feefe7ebc75e7761695dae1704ecaa
Amphioxus	Neural tube	78.09	Dai, Yichen, Rongrong Pan, Qi Pan, Xiaotong Wu, Zexin Cai, Yongheng Fu, Chenggang Shi, et al. 2024. “Single-Cell Profiling of the Amphioxus Digestive Tract Reveals Conservation of Endocrine Cells in Chordates.” Science Advances 10 (51): eadq0702.	CRR1126509	2024-12-11								ftp://download.big.ac.cn/gsa2/CRA016137/CRR1126509/CRR1126509	CRX1035636	Wildtype, adult neural tube, sample 1, RNA-seq	RNA-Seq		TRANSCRIPTOMIC	PAIRED			ILLUMINA	Illumina NovaSeq 6000		PRJCA025534							Branchiostoma floridae						public			f32fca1a37ae14605f19b0cbd9b8fdb9	6f985e2a763460af5f4c8827c8058396
Amphioxus	Neural tube	77.18	Dai, Yichen, Rongrong Pan, Qi Pan, Xiaotong Wu, Zexin Cai, Yongheng Fu, Chenggang Shi, et al. 2024. “Single-Cell Profiling of the Amphioxus Digestive Tract Reveals Conservation of Endocrine Cells in Chordates.” Science Advances 10 (51): eadq0702.	CRR1126510	2024-12-11								ftp://download.big.ac.cn/gsa2/CRA016137/CRR1126510/CRR1126510	CRX1035637	Wildtype, adult neural tube, sample 2, RNA-seq	RNA-Seq		TRANSCRIPTOMIC	PAIRED			ILLUMINA	Illumina NovaSeq 6000		PRJCA025534							Branchiostoma floridae						public			989e0f55d25c14cdcd042131f81cddb4	f3244c624ec142451233bd1f04b06b8e
Amphioxus	Neural tube	77.98	Dai, Yichen, Rongrong Pan, Qi Pan, Xiaotong Wu, Zexin Cai, Yongheng Fu, Chenggang Shi, et al. 2024. “Single-Cell Profiling of the Amphioxus Digestive Tract Reveals Conservation of Endocrine Cells in Chordates.” Science Advances 10 (51): eadq0702.	CRR1126511	2024-12-11								ftp://download.big.ac.cn/gsa2/CRA016137/CRR1126511/CRR1126511	CRX1035638	Wildtype, adult neural tube, sample 3, RNA-seq	RNA-Seq		TRANSCRIPTOMIC	PAIRED			ILLUMINA	Illumina NovaSeq 6000		PRJCA025534							Branchiostoma floridae						public			7e425f181d128103ecd1bc1137b841f8	265c1f0d96f3026f2fcde51bedf53feb
Amphioxus	Notochord	80.45	Dai, Yichen, Rongrong Pan, Qi Pan, Xiaotong Wu, Zexin Cai, Yongheng Fu, Chenggang Shi, et al. 2024. “Single-Cell Profiling of the Amphioxus Digestive Tract Reveals Conservation of Endocrine Cells in Chordates.” Science Advances 10 (51): eadq0702.	CRR1126512	2024-12-11								ftp://download.big.ac.cn/gsa2/CRA016137/CRR1126512/CRR1126512	CRX1035639	Wildtype, adult notochord, sample 1, RNA-seq	RNA-Seq		TRANSCRIPTOMIC	PAIRED			ILLUMINA	Illumina NovaSeq 6000		PRJCA025534							Branchiostoma floridae						public			7b8cfc4af03dc1e668c782c73eae4b6d	7c4e1fcd16e0c5db4d006c1fbcef742a
Amphioxus	Ovary	73.71	Dai, Yichen, Rongrong Pan, Qi Pan, Xiaotong Wu, Zexin Cai, Yongheng Fu, Chenggang Shi, et al. 2024. “Single-Cell Profiling of the Amphioxus Digestive Tract Reveals Conservation of Endocrine Cells in Chordates.” Science Advances 10 (51): eadq0702.	CRR1126513	2024-12-11								ftp://download.big.ac.cn/gsa2/CRA016137/CRR1126513/CRR1126513	CRX1035640	Wildtype, adult ovary, sample 1, RNA-seq	RNA-Seq		TRANSCRIPTOMIC	PAIRED			ILLUMINA	Illumina NovaSeq 6000		PRJCA025534							Branchiostoma floridae						public			99fa96de75a04704cb63ce9bc7bda2a5	cbed44b6b91daff412b10669ccac690b
Amphioxus	Rostrum	70.66	Dai, Yichen, Rongrong Pan, Qi Pan, Xiaotong Wu, Zexin Cai, Yongheng Fu, Chenggang Shi, et al. 2024. “Single-Cell Profiling of the Amphioxus Digestive Tract Reveals Conservation of Endocrine Cells in Chordates.” Science Advances 10 (51): eadq0702.	CRR1126514	2024-12-11								ftp://download.big.ac.cn/gsa2/CRA016137/CRR1126514/CRR1126514	CRX1035641	Wildtype, adult rostrum, sample 1, RNA-seq	RNA-Seq		TRANSCRIPTOMIC	PAIRED			ILLUMINA	Illumina NovaSeq 6000		PRJCA025534							Branchiostoma floridae						public			82298068dc85ee43e25115d7f5c86075	a827a3af1f8a765ef10c500cb284193e
Amphioxus	Rostrum	70.69	Dai, Yichen, Rongrong Pan, Qi Pan, Xiaotong Wu, Zexin Cai, Yongheng Fu, Chenggang Shi, et al. 2024. “Single-Cell Profiling of the Amphioxus Digestive Tract Reveals Conservation of Endocrine Cells in Chordates.” Science Advances 10 (51): eadq0702.	CRR1126515	2024-12-11								ftp://download.big.ac.cn/gsa2/CRA016137/CRR1126515/CRR1126515	CRX1035642	Wildtype, adult rostrum, sample 2, RNA-seq	RNA-Seq		TRANSCRIPTOMIC	PAIRED			ILLUMINA	Illumina NovaSeq 6000		PRJCA025534							Branchiostoma floridae						public			aa8b3db6001e70cfc5860d48e476364f	032db92c0638908e21d8c53d4202ce8a
Amphioxus	Rostrum	70.56	Dai, Yichen, Rongrong Pan, Qi Pan, Xiaotong Wu, Zexin Cai, Yongheng Fu, Chenggang Shi, et al. 2024. “Single-Cell Profiling of the Amphioxus Digestive Tract Reveals Conservation of Endocrine Cells in Chordates.” Science Advances 10 (51): eadq0702.	CRR1126516	2024-12-11								ftp://download.big.ac.cn/gsa2/CRA016137/CRR1126516/CRR1126516	CRX1035643	Wildtype, adult rostrum, sample 3, RNA-seq	RNA-Seq		TRANSCRIPTOMIC	PAIRED			ILLUMINA	Illumina NovaSeq 6000		PRJCA025534							Branchiostoma floridae						public			8bbf485311842c1b323acb641edaf965	71c27322d81fd795394df21947314058
Amphioxus	Rostrum	71.36	Dai, Yichen, Rongrong Pan, Qi Pan, Xiaotong Wu, Zexin Cai, Yongheng Fu, Chenggang Shi, et al. 2024. “Single-Cell Profiling of the Amphioxus Digestive Tract Reveals Conservation of Endocrine Cells in Chordates.” Science Advances 10 (51): eadq0702.	CRR1126517	2024-12-11								ftp://download.big.ac.cn/gsa2/CRA016137/CRR1126517/CRR1126517	CRX1035644	Wildtype, adult rostrum, sample 4, RNA-seq	RNA-Seq		TRANSCRIPTOMIC	PAIRED			ILLUMINA	Illumina NovaSeq 6000		PRJCA025534							Branchiostoma floridae						public			115da0a84c2e6a1426ca65437b8228a1	80a144d164581d4dcea9ea88f58eb03f
Amphioxus	Skin	70.08	Dai, Yichen, Rongrong Pan, Qi Pan, Xiaotong Wu, Zexin Cai, Yongheng Fu, Chenggang Shi, et al. 2024. “Single-Cell Profiling of the Amphioxus Digestive Tract Reveals Conservation of Endocrine Cells in Chordates.” Science Advances 10 (51): eadq0702.	CRR1126518	2024-12-11								ftp://download.big.ac.cn/gsa2/CRA016137/CRR1126518/CRR1126518	CRX1035645	Wildtype, adult skin, sample 1, RNA-seq	RNA-Seq		TRANSCRIPTOMIC	PAIRED			ILLUMINA	Illumina NovaSeq 6000		PRJCA025534							Branchiostoma floridae						public			0cc46c2b3e7deea014f49502bcebfa17	61b7f5c9edaf8226ced08e55d7cf32f5
Amphioxus	Skin	73.46	Dai, Yichen, Rongrong Pan, Qi Pan, Xiaotong Wu, Zexin Cai, Yongheng Fu, Chenggang Shi, et al. 2024. “Single-Cell Profiling of the Amphioxus Digestive Tract Reveals Conservation of Endocrine Cells in Chordates.” Science Advances 10 (51): eadq0702.	CRR1126519	2024-12-11								ftp://download.big.ac.cn/gsa2/CRA016137/CRR1126519/CRR1126519	CRX1035646	Wildtype, adult skin, sample 2, RNA-seq	RNA-Seq		TRANSCRIPTOMIC	PAIRED			ILLUMINA	Illumina NovaSeq 6000		PRJCA025534							Branchiostoma floridae						public			c83afb32e39e0bb966ad1c0c131c1302	a48fc56aa58bdc89e17b4b7ebfcff38f
Amphioxus	Skin	73.12	Dai, Yichen, Rongrong Pan, Qi Pan, Xiaotong Wu, Zexin Cai, Yongheng Fu, Chenggang Shi, et al. 2024. “Single-Cell Profiling of the Amphioxus Digestive Tract Reveals Conservation of Endocrine Cells in Chordates.” Science Advances 10 (51): eadq0702.	CRR1126520	2024-12-11								ftp://download.big.ac.cn/gsa2/CRA016137/CRR1126520/CRR1126520	CRX1035647	Wildtype, adult skin, sample 3, RNA-seq	RNA-Seq		TRANSCRIPTOMIC	PAIRED			ILLUMINA	Illumina NovaSeq 6000		PRJCA025534							Branchiostoma floridae						public			529c478c027dbdb2bcecadc93c788db1	128ac50750594a6f7616bbbd3122ddb7
Amphioxus	Tentacles	76.23	Dai, Yichen, Rongrong Pan, Qi Pan, Xiaotong Wu, Zexin Cai, Yongheng Fu, Chenggang Shi, et al. 2024. “Single-Cell Profiling of the Amphioxus Digestive Tract Reveals Conservation of Endocrine Cells in Chordates.” Science Advances 10 (51): eadq0702.	CRR1126521	2024-12-11								ftp://download.big.ac.cn/gsa2/CRA016137/CRR1126521/CRR1126521	CRX1035648	Wildtype, adult tentacles, sample 1, RNA-seq	RNA-Seq		TRANSCRIPTOMIC	PAIRED			ILLUMINA	Illumina NovaSeq 6000		PRJCA025534							Branchiostoma floridae						public			3c74e2f016afa75b75d4983b80be8e2b	2d5bea9a4d6bb39ea165558d84a0917f
Amphioxus	Tentacles	75.26	Dai, Yichen, Rongrong Pan, Qi Pan, Xiaotong Wu, Zexin Cai, Yongheng Fu, Chenggang Shi, et al. 2024. “Single-Cell Profiling of the Amphioxus Digestive Tract Reveals Conservation of Endocrine Cells in Chordates.” Science Advances 10 (51): eadq0702.	CRR1126522	2024-12-11								ftp://download.big.ac.cn/gsa2/CRA016137/CRR1126522/CRR1126522	CRX1035649	Wildtype, adult tentacles, sample 2, RNA-seq	RNA-Seq		TRANSCRIPTOMIC	PAIRED			ILLUMINA	Illumina NovaSeq 6000		PRJCA025534							Branchiostoma floridae						public			76667bb2cd8b1b3f7f9824df26d595a4	f1ed5fdaa948aa9cf02f0a77c4a7ea69
Amphioxus	Testis	82.02	Dai, Yichen, Rongrong Pan, Qi Pan, Xiaotong Wu, Zexin Cai, Yongheng Fu, Chenggang Shi, et al. 2024. “Single-Cell Profiling of the Amphioxus Digestive Tract Reveals Conservation of Endocrine Cells in Chordates.” Science Advances 10 (51): eadq0702.	CRR1126523	2024-12-11								ftp://download.big.ac.cn/gsa2/CRA016137/CRR1126523/CRR1126523	CRX1035650	Wildtype, adult testis, sample 1, RNA-seq	RNA-Seq		TRANSCRIPTOMIC	PAIRED			ILLUMINA	Illumina NovaSeq 6000		PRJCA025534							Branchiostoma floridae						public			a01e0609f8c1263c7072140bb70188dd	56ca12da5e0c7203909537643bc6fdbf
Amphioxus	Testis	81.43	Dai, Yichen, Rongrong Pan, Qi Pan, Xiaotong Wu, Zexin Cai, Yongheng Fu, Chenggang Shi, et al. 2024. “Single-Cell Profiling of the Amphioxus Digestive Tract Reveals Conservation of Endocrine Cells in Chordates.” Science Advances 10 (51): eadq0702.	CRR1126524	2024-12-11								ftp://download.big.ac.cn/gsa2/CRA016137/CRR1126524/CRR1126524	CRX1035651	Wildtype, adult testis, sample 2, RNA-seq	RNA-Seq		TRANSCRIPTOMIC	PAIRED			ILLUMINA	Illumina NovaSeq 6000		PRJCA025534							Branchiostoma floridae						public			39f794dda69fe505a85885152b8a283d	04bf4bc0a691f1ba88981b6a3be0f8bb
Amphioxus	Testis	83.03	Dai, Yichen, Rongrong Pan, Qi Pan, Xiaotong Wu, Zexin Cai, Yongheng Fu, Chenggang Shi, et al. 2024. “Single-Cell Profiling of the Amphioxus Digestive Tract Reveals Conservation of Endocrine Cells in Chordates.” Science Advances 10 (51): eadq0702.	CRR1126525	2024-12-11								ftp://download.big.ac.cn/gsa2/CRA016137/CRR1126525/CRR1126525	CRX1035652	Wildtype, adult testis, sample 3, RNA-seq	RNA-Seq		TRANSCRIPTOMIC	PAIRED			ILLUMINA	Illumina NovaSeq 6000		PRJCA025534							Branchiostoma floridae						public			631fc9f5b6cb8fccf1600babbb96082d	e1db9382a62269d7d1af07f389f4bf19

## Sheet: S2
S2. The expression levels (TPM) of polypterus chemoreceptor genes
Genes	Olfactory organ	Oral tissue	Brain	Spinal cord	Gill	Lung	Heart	Intestine	Liver	Kidney	Pectoral fin	Skin	Muscle
ORalpha505	0.628889	0	0	0	0	0	0	0	0	0	0	0	0
ORalpha506	1.50333	0	0	0	0	0	0	0	0	0	0	0	0
ORalpha507	0.628889	0	0	0	0	0	0	0	0	0	0	0	0
ORalpha508	2.95333	0	0	0	0	0	0	0	0	0	0	0	0
ORalpha509	0.536667	0	0	0	0	0	0	0	0	0	0	0	0
ORalpha510	0.743333	0	0	0	0	0	0	0	0	0	0	0	0
ORalpha511	0.75	0	0	0	0	0	0	0	0	0	0	0	0
ORalpha512	2.49111	0	0	0	0	0	0	0	0	0	0	0	0
ORalpha513	2.03778	0	0	0	0	0	0	0	0	0	0	0	0
ORalpha514	2.22667	0	0	0	0	0	0	0	0	0	0	0	0
ORalpha515	0.441111	0	0	0	0	0	0	0	0	0	0	0	0
ORalpha516	1.24556	0	0	0	0	0	0	0	0	0	0	0	0
ORalpha517	0.63	0	0	0	0	0	0	0	0	0.0133333	0	0	0
ORalpha518	0.577778	0	0	0	0	0	0	0	0	0	0	0	0
ORalpha519	10.1922	0	0	0	0	0	0	0	0	0	0	0	0
ORalpha520	0.313333	0	0	0	0	0	0	0	0	0	0	0	0
ORalpha521	0.338889	0	0	0	0	0	0	0	0	0	0	0	0
ORalpha522	0.477778	0	0	0	0	0	0	0	0	0	0	0	0
ORalpha523	1.13333	0	0	0	0	0	0	0	0	0	0	0	0
ORalpha525	0.418889	0	0	0	0	0	0	0	0	0	0	0	0
ORalpha527	0.308889	0	0	0	0	0	0	0	0	0	0	0	0
ORalpha528	0.347778	0	0	0	0	0	0	0	0	0	0	0	0
ORalpha529	0.335556	0	0	0	0	0	0	0	0	0	0	0	0
ORalpha530	2.94778	0	0	0	0	0	0	0	0	0	0	0	0
ORalpha531	0.816667	0	0	0.046	0	0	0	0	0	0	0	0	0
ORalpha532	0.932222	0	0	0	0	0	0	0	0	0	0	0	0
ORalpha533	0.546667	0	0.072	0	0	0	0	0	0	0	0	0	0
ORalpha534	0.328889	0	0.452	0	0	0	0	0	0	0	0	0	0
ORbeta495	1.79778	0	0	0	0	0	0	0	0	0	0	0	0
ORbeta496	0.28	0	0	0	0	0	0	0	0	0	0	0	0
ORbeta497	0.2	0	0	0	0	0	0	0	0	0	0	0	0
ORbeta498	0.311111	0	0	0	0	0	0	0	0	0	0	0	0
ORbeta499	1.87778	0	0	0	0	0	0	0	0	0	0	0	0
ORbeta500	3.31444	0	0	0	0	0	0	0	0	0	0	0	0
ORbeta501	1.09889	0	0	0	0	0	0	0	0	0.015	0	0	0
ORbeta502	0.75	0	0	0	0	0	0	0	0	0	0	0	0
ORbeta503	0.713333	0	0	0	0	0	0	0	0	0	0	0	0
ORbeta504	0.821111	0	0	0	0	0	0	0	0	0	0	0	0
ORdelta415	3.18333	0	0	0	0.0075	0	0.038	0	0	0	0	0	0
ORdelta435	0.456667	0	0	0	0	0	0	0	0	0	0	0	0
ORdelta436	2.28111	0	0	0	0	0	0	0	0	0	0	0	0
ORdelta437	1.06222	0	0	0	0	0	0	0	0	0	0	0	0
ORdelta439	0.781111	0	0	0	0	0	0	0	0	0.015	0	0	0
ORdelta440	2.24222	0	0	0	0	0	0	0	0	0	0	0	0
ORdelta441	2.93	0	0	0	0	0	0	0	0	0	0	0	0
ORdelta442	0.577778	0	0	0	0	0	0	0	0	0	0	0	0
ORdelta443	0.0944444	0	0	0	0	0	0	0	0	0	0	0	0
ORdelta444	0.712222	0	0	0	0	0	0	0	0	0	0	0	0
ORdelta445	0.458889	0	0	0	0	0	0	0	0	0	0	0	0
ORdelta446	0.717778	0	0	0	0	0	0	0	0	0	0	0	0
ORdelta447	0.587778	0	0	0	0	0	0	0	0	0	0	0	0
ORdelta448	0.762222	0	0	0	0	0	0	0	0	0	0	0	0
ORdelta450	0.762222	0	0	0	0	0	0	0	0	0	0	0	0
ORdelta451	0.705556	0	0	0	0	0	0	0	0	0	0	0	0
ORdelta453	0.596667	0	0	0	0	0	0	0	0	0	0	0	0
ORdelta455	1.54889	0	0	0	0	0	0	0	0	0	0	0	0
ORdelta456	1.70111	0	0	0	0	0	0	0	0	0	0	0	0
ORdelta457	1.08333	0	0	0	0	0	0	0	0	0	0	0	0
ORdelta458	5.37444	0	0	0	0	0	0	0	0	0	0	0	0
ORdelta459	1.31667	0	0	0	0	0	0	0	0.062	0	0	0	0
ORdelta460	1.21111	0	0	0	0	0	0	0.16	0	0	0	0	0
ORdelta461	0.39	0	0	0	0	0	0	0	0	0	0	0	0
ORdelta462	2.46889	0	0	0	0	0	0	0	0	0	0	0	0
ORdelta463	2.17444	0	0	0	0	0	0	0	0	0	0	0	0
ORdelta465	1.15889	0	0	0	0	0	0	0	0	0	0	0	0
ORdelta466	1.96111	0	0	0	0	0	0	0	0	0	0	0	0
ORdelta467	0.695556	0	0	0	0	0	0	0	0	0	0	0	0
ORdelta468	0.817778	0	0	0	0	0	0	0	0	0	0	0	0
ORdelta469	0.208889	0	0	0	0	0	0	0	0	0	0	0	0
ORdelta470	0.271111	0	0	0	0	0	0	0	0	0	0	0	0
ORdelta471	1.15	0	0	0	0	0	0	0	0	0	0	0	0
ORdelta472	0.252222	0.024	0	0	0	0	0	0	0	0	0	0	0
ORdelta473	0.554444	0	0	0	0	0	0	0	0	0	0	0	0
ORdelta474	1.03222	0	0	0	0	0	0	0	0	0.148333	0	0	0
ORdelta475	1.01111	0	0	0	0	0	0.028	0	0	0	0	0	0
ORdelta476	0.405556	0	0	0	0	0	0	0	0	0	0	0	0
ORdelta477	0.104444	0	0.04	0	0	0	0	0.23	0	0	0	0	0
ORdelta478	0.546667	0	0	0	0	0	0	0	0	0	0	0	0
ORdelta540	1.05222	0	0	0	0.015	0	0	0	0	0.015	0	0	0
ORdelta541	2.65667	0	0	0	0	0	0	0	0	0.03	0	0	0
ORdelta542	0.331111	0	0	0	0	0	0	0	0	0	0	0	0
ORdelta543	0.395556	0	0	0	0	0	0	0	0	0	0	0	0
ORdelta544	0.771111	0	0	0	0	0	0	0	0	0	0	0	0
ORdelta545	1.49444	0	0	0	0	0	0	0	0	0	0	0	0
ORdelta546	0.586667	0	0	0	0	0	0	0	0	0	0	0	0
ORdelta547	0.496667	0	0	0	0	0	0	0	0	0	0	0	0
ORdelta548	0.297778	0	0	0	0.025	0	0.038	0	0	0.0133333	0	0.028	0
ORdelta549	4.49667	0	0	0	0.07875	0	0.028	0	0	0	0	0	0.02
ORdelta551	0.494444	0	0	0	0	0	0	0	0	0	0	0	0
ORdelta552	0.465556	0	0	0	0	0	0	0	0	0	0	0	0
ORdelta553	0.27	0	0	0	0	0	0	0	0	0	0	0	0
ORdelta554	2.19222	0	0	0.094	0	0	0	0	0	0	0	0	0
ORdelta555	2.30889	0	0	0	0	0	0	0	0	0	0	0	0
ORdelta556	0.522222	0	0	0	0	0	0	0	0	0	0	0	0
ORdelta557	0.332222	0	0	0	0.0075	0	0	0	0	0	0	0	0
ORdelta558	2.84889	0.028	0	0	0	0.072	0.446	0	0	0.015	0	0.132	0.02
ORdelta559	1.24889	0	0	0	0	0	0	0	0	0	0	0	0
ORdelta560	0.708889	0	0	0.04	0.0425	0	0	0	0	0	0	0.028	0
ORdelta562	1.37111	0	0	0	0	0	0	0	0	0	0.09	0	0
ORdelta563	2.35222	0	0	0	0	0	0	0	0	0	0	0	0
ORdelta564	0.641111	0	0	0	0	0	0	0	0	0	0	0	0
ORdelta565	1.50889	0	0	0	0	0	0	0	0	0	0	0	0
ORdelta566	10.6367	0	0	0	0	0	0	0	0	0	0	0	0
ORdelta568	0.18	0	0	0	0	0	0	0	0	0	0	0	0
ORdelta570	1.36	0	0	0	0	0	0	0	0	0	0	0	0
ORdelta571	0.566667	0	0	0	0	0	0	0	0	0	0	0	0
ORdelta572	7.30111	0	0	0	0	0	0	0	0	0	0	0	0
ORepsilon479	0.328889	0	0.044	0	0	0	0	0	0	0	0	0	0
ORepsilon480	1.44	0	0	0	0	0	0	0	0	0	0	0	0
ORepsilon481	1.07889	0	0	0	0	0	0	0	0	0	0	0	0
ORepsilon482	2.12333	0	0	0	0	0	0	0	0	0	0	0	0
ORepsilon483	1.50667	0	0	0	0	0	0	0	0	0	0	0	0
ORepsilon484	1.54444	0	0	0	0	0	0	0	0	0.015	0	0	0
ORepsilon487	0.614444	0	0	0	0	0	0	0	0	0	0	0	0
ORepsilon488	0.861111	0	0.088	0	0	0	0	0	0	0	0	0	0
ORepsilon489	0.604444	0	0	0	0	0	0	0	0	0	0	0	0
ORepsilon490	0.923333	0	0.21	0	0	0	0	0	0	0	0	0	0
ORepsilon491	1.2	0	0.042	0	0	0	0	0	0	0	0	0	0
ORepsilon492	0.71	0	0	0	0	0	0	0	0	0	0	0	0
ORepsilon494	0.733333	0	0	0	0	0	0	0	0	0	0	0	0
ORepsilon654	5.27333	0	0.102	0	0	0	0	0	0	0.0283333	0	0	0.018
ORepsilon655	2.37333	0	0	0.108	0	0	0	0	0	0	0	0	0
ORepsilon656	1.11556	0	0	0	0	0	0	0	0	0	0	0	0
ORepsilon657	3.38111	0	0	0	0	0	0	0	0	0	0	0	0
ORepsilon658	1.58111	0	0	0.046	0	0	0	0	0	0	0	0	0
ORepsilon660	0.552222	0	0	0	0	0	0	0	0	0	0	0	0
ORepsilon662	1.31889	0	0.042	0	0	0	0	0	0	0	0	0	0
ORepsilon663	2.43889	0	0	0	0	0	0	0	0	0	0	0	0
OReta404	2.58667	0	0	0	0	0	0	0	0	0	0	0	0
OReta406	2.57556	0	0	0	0	0	0	0	0	0	0	0	0
OReta407	5.88778	0	0	0	0.0075	0	0	0	0	0	0	0	0
OReta408	4.73333	0.022	0	0	0	0	0	0	0	0.0133333	0	0	0
OReta409	2.00111	0	0	0	0	0	0	0	0	0	0	0	0
OReta410	2.79778	0	0	0.048	0	0	0	0	0	0	0	0	0
OReta411	1.47222	0	0	0	0	0	0	0	0	0	0	0	0
OReta412	1.97	0	0	0	0	0	0	0	0	0	0	0	0
OReta413	1.83111	0	0.04	0	0	0.022	0	0	0	0	0	0	0
OReta433	0.827778	0	0	0	0	0	0.038	0	0	0	0	0	0
OReta686	11.7656	0	0	0	0	0	0	0	0	0	0	0	0
OReta699	3.44222	0.24	0.318	0.368	0.05125	0	0.178	0.14	0.054	0.155	0.34	0.06	0
OReta700	1.56667	0.05	0.038	0	0.00625	0.044	0	0	0.03	0	0	0	0
OReta702	0.375556	0	0	0	0	0	0	0	0	0	0	0	0
OReta703	3.30667	0	0	0	0	0	0	0	0	0	0	0	0
OReta704	1.26	0	0	0	0	0	0	0	0	0	0	0	0
OReta705	2.63778	0	0	0	0	0	0	0	0	0	0	0	0.018
OReta707	2.42	0	0	0	0	0	0	0	0	0	0	0	0
OReta709	0.97	0	0	0	0	0.022	0	0.08	0	0	0	0	0
OReta710	1.03222	0	0	0	0	0	0	0	0	0	0	0	0
OReta740	2.84	0	0	0	0	0	0	0	0	0	0	0	0
OReta764	19.0778	0	0	0	0	0	0	0	0	0	0	0	0
ORgamma10	1.44667	0	0	0	0.0175	0	0	0	0	0	0	0	0
ORgamma12	1.89444	0	0	0	0	0	0	0	0	0	0	0	0
ORgamma14	0.733333	0	0	0	0	0	0	0	0	0.115	0	0	0.018
ORgamma15	0.867778	0	0	0	0	0	0	0.15	0	0	0	0	0
ORgamma16	7.83	0	0.046	0	0	0	0	0	0	0	0	0	0
ORgamma17	4.29444	0	0	0	0	0	0	0	0	0	0	0	0
ORgamma18	0.806667	0	0	0	0	0	0	0	0	0.0116667	0	0	0
ORgamma19	2.85222	0	0	0	0	0	0	0	0	0	0	0	0
ORgamma236	1.34556	0	0	0	0	0	0	0	0	0	0	0	0
ORgamma237	1.62222	0	0	0	0	0	0	0	0	0	0	0	0
ORgamma238	1.20889	0	0	0	0	0	0	0	0	0	0	0	0
ORgamma240	0.694444	0	0	0	0	0	0	0	0	0	0	0	0
ORgamma241	1.03667	0	0	0	0	0	0	0	0	0	0	0	0
ORgamma242	4.02	0	0	0	0	0	0	0	0	0.015	0	0	0
ORgamma244	4.06444	0	0	0	0	0	0	0	0	0.0116667	0	0	0.014
ORgamma265	1.72778	0	0	0	0	0	0	0	0	0	0	0	0
ORgamma266	3.12	0	0	0	0	0	0	0	0	0	0	0	0
ORgamma267	1.87778	0	0	0	0	0	0	0	0	0.02	0	0	0
ORgamma268	3.19778	0	0	0	0	0	0	0	0	0	0	0	0
ORgamma269	9.16667	0	0	0	0	0	0	0	0	0	0	0	0
ORgamma270	2.77333	0	0	0	0	0	0	0	0	0	0	0	0
ORgamma271	0.651111	0	0	0	0	0	0	0	0	0	0	0	0
ORgamma272	0	0	0	0	0	0	0	0	0	0	0	0	0
ORgamma273	1.67	0	0	0	0	0	0	0	0	0	0	0	0
ORgamma274	0.116667	0	0	0	0	0	0	0	0	0	0	0	0
ORgamma275	0.437778	0	0	0	0	0	0	0	0	0	0	0	0
ORgamma276	2.78222	0	0	0	0	0	0	0	0	0	0	0	0
ORgamma281	2.40778	0	0	0	0	0	0	0	0	0	0	0	0
ORgamma282	3.04222	0	0	0	0	0	0	0	0	0	0	0	0
ORgamma284	5.04444	0	0	0.084	0	0	0.028	0	0	0.015	0	0	0
ORgamma285	0.616667	0	0	0	0	0	0	0	0	0	0	0	0
ORgamma286	0.591111	0	0.106	0	0	0	0	0	0	0	0	0	0
ORgamma287	1.47667	0	0	0.022	0	0	0	0	0	0	0	0	0
ORgamma288	3.95556	0	0	0	0	0	0	0	0	0	0	0	0
ORgamma289	0.543333	0	0	0	0	0	0	0	0	0	0	0	0
ORgamma290	0.437778	0	0	0	0	0.284	0.048	0	0	0	0	0	0
ORgamma291	0.375556	0	0	0	0	0.058	0	0	0	0.0233333	0	0	0
ORgamma292	0.2	0	0	0	0	0	0	0	0	0	0	0	0
ORgamma294	1.59889	0	0	0	0	0	0	0	0	0	0	0	0
ORgamma295	0.763333	0	0	0	0	0	0	0	0	0	0	0	0
ORgamma296	4.37222	0	0	0	0	0	0	0	0	0	0	0	0
ORgamma297	2.06778	0	0	0	0	0	0	0	0	0	0	0	0
ORgamma298	4.12	0	0	0	0	0	0	0	0	0.103333	0	0	0.054
ORgamma299	0.797778	0	0	0	0	0	0	0	0	0	0	0	0
ORgamma300	0.835556	0	0	0	0	0	0	0	0	0	0	0	0
ORgamma302	0.612222	0	0	0	0	0	0	0	0	0	0	0	0
ORgamma537	1.27556	0	0.154	0	0	0	0	0	0	0	0	0	0
ORgamma538	0.251111	0	0.048	0	0	0	0	0	0	0	0	0	0
ORgamma539	1.56556	0	0	0	0	0	0	0	0	0.015	0	0	0
ORgamma573	6.54556	0	0	0	0.07125	0	0	0	0	0	0	0	0
ORgamma575	2.36667	0.026	0	0.064	0.8125	0	0	0	0	0	0.09	0.038	0
ORgamma9	6.09889	0	0.34	0	0	0	0	0	0	0	0	0	0
ORgamma-like303	0.05	0	0	0	0	0	0	0	0	0	0	0	0
ORgamma-like304	5.35222	0	0	0	0	0	0	0	0	0	0	0	0
ORgamma-like305	6.57	0	0.054	0	0	0	0	0	0	0	0	0	0
ORgamma-like306	0.312222	0	0.042	0	0	0	0	0	0	0.0116667	0	0	0
ORgamma-like307	1.34667	0	0	0	0	0	0	0	0	0	0	0	0
ORgamma-like308	2.34111	0	0	0	0	0	0	0	0	0	0	0	0
ORgamma-like309	4.34222	0	0	0	0	0	0	0	0	0	0	0	0
ORgamma-like310	1.74556	0	0	0	0	0	0	0	0	0	0	0	0
ORgamma-like311	0.428889	0	0	0	0	0	0	0	0	0	0	0	0
ORgamma-like313	0.921111	0	0	0	0	0	0	0	0	0.0133333	0	0	0.018
ORgamma-like314	1.85	0	0	0	0	0	0	0	0	0	0	0	0
ORgamma-like315	1.69778	0	0	0	0	0	0	0	0	0.0266667	0	0	0
ORgamma-like316	1.09333	0	0	0	0	0	0	0	0	0	0	0	0
ORgamma-like317	0.59	0	0	0	0	0	0	0	0	0	0	0	0
ORgamma-like318	1.19556	0	0	0	0	0	0	0	0	0	0	0	0
ORgamma-like319	0.11	0	0	0	0	0	0	0	0	0	0	0	0
ORgamma-like320	0.747778	0	0	0	0	0	0	0	0	0	0	0	0
ORgamma-like321	0.0133333	0	0	0	0	0	0	0	0	0	0	0	0
ORgamma-like322	1.12556	0	0	0	0	0	0	0	0	0.0316667	0	0	0
ORgamma-like323	1.24889	0	0	0	0	0	0	0	0	0	0	0	0
ORgamma-like324	1.62222	0	0	0	0	0	0	0	0	0.015	0	0	0
ORgamma-like325	8.40667	0	0	0	0	0	0	0	0	0	0	0	0
ORgamma-like326	1.37222	0	0	0	0	0	0	0	0	0	0	0	0
ORgamma-like327	4.57111	0	0	0	0	0	0	0	0	0	0	0	0
ORgamma-like328	0	0	0	0	0	0	0	0	0	0	0	0	0
ORgamma-like329	1.45667	0	0	0	0	0	0	0	0	0	0	0	0
ORgamma-like330	0.983333	0	0	0	0	0	0	0	0	0	0	0	0
ORgamma-like331	0.115556	0	0	0	0	0	0	0	0	0.0133333	0	0	0.018
ORgamma-like332	3.18222	0	0	0	0	0	0	0	0	0	0	0	0
ORgamma-like333	1.61111	0	0	0	0	0	0	0	0	0	0	0	0
ORgamma-like334	0	0	0	0	0	0	0	0	0	0	0	0	0
ORgamma-like335	0.835556	0	0	0	0	0	0	0	0	0	0	0	0
ORgamma-like336	0.785556	0	0	0	0	0	0	0	0	0.015	0	0	0
ORgamma-like337	0.707778	0	0	0	0	0	0	0	0	0	0	0	0
ORgamma-like338	0.966667	0	0.058	0	0	0	0	0	0	0	0	0	0
ORgamma-like339	0.811111	0	0	0	0	0	0	0	0	0.095	0	0	0.018
ORgamma-like340	0.655556	0	0	0	0	0	0	0	0	0	0	0	0
ORgamma-like342	1.05111	0	0	0	0	0	0	0	0	0.015	0	0	0
ORgamma-like343	0.503333	0	0	0	0	0	0	0	0	0	0	0	0
ORgamma-like344	1.59444	0	0	0	0	0	0	0	0	0	0	0	0
ORgamma-like345	0.892222	0	0	0	0	0	0	0	0	0	0	0	0
ORgamma-like349	0.904444	0	0	0	0	0	0	0	0	0	0	0	0
ORgamma-like350	0.803333	0	0	0	0	0	0	0	0	0	0	0	0
ORgamma-like351	0.588889	0	0.1	0	0	0	0	0	0	0	0	0	0
ORgamma-like352	1.55111	0	0	0	0	0	0	0	0	0	0	0	0
ORgamma-like353	1.53444	0	0	0	0	0	0	0	0	0	0	0	0
ORgamma-like354	0.773333	0	0	0	0	0	0	0	0	0	0	0	0
ORgamma-like355	0.152222	0	0	0	0	0	0	0	0	0	0	0	0
ORgamma-like356	0.51	0	0	0	0	0	0	0	0	0	0	0	0
ORgamma-like357	0.106667	0	0	0	0	0	0	0	0	0	0	0	0
ORgamma-like358	0.422222	0	0	0	0	0	0	0	0	0	0	0	0
ORgamma-like359	0.0511111	0	0	0	0	0	0	0	0	0	0	0	0
ORgamma-like360	4.86	0	0	0	0.02125	0	0	0	0	0	0	0	0
ORgamma-like361	2.28889	0	0	0	0	0	0	0	0	0	0	0	0
ORgamma-like362	1.31333	0	0	0	0.11125	0	0	0	0	0	0	0	0
ORgamma-like363	2.91	0	0	0	0	0	0	0	0	0	0	0	0
ORgamma-like364	4.61778	0	0	0	0	0	0	0	0	0	0	0	0
ORgamma-like365	3.19333	0	0	0	0	0	0	0	0	0	0	0	0
ORgamma-like366	2.49222	0	0	0	0	0	0	0	0	0.0666667	0	0	0
ORgamma-like367	2.89222	0	0	0	0	0	0	0	0	0	0	0	0
ORgamma-like368	1.99556	0	0	0	0	0	0	0	0	0	0	0	0
ORgamma-like369	1.20444	0	0	0	0.07125	0	0	0	0	0	0	0	0
ORgamma-like370	1.74333	0	0	0	0	0	0	0	0	0.143333	0	0	0
ORgamma-like371	0.936667	0	0	0	0	0	0	0	0	0.121667	0	0	0
ORgamma-like372	2.65333	0	0	0	0	0	0	0	0	0.481667	0	0	0.034
ORgamma-like374	0.33	0	0	0	0	0	0	0	0	0.015	0	0	0.01
ORgamma-like375	0.512222	0	0	0	0	0	0	0	0	0	0	0	0.01
ORgamma-like376	1.41889	0	0	0	0	0	0	0	0	0	0	0	0
ORgamma-like377	0.588889	0	0.054	0	0	0	0	0	0	0	0	0	0
ORgamma-like378	0.613333	0	0	0	0	0	0	0	0	0	0	0	0
ORgamma-like379	1.20778	0	0	0	0	0	0	0	0	0	0	0	0
ORgamma-like380	1.85111	0	0	0	0	0	0	0	0	0	0	0	0
ORgamma-like381	3.87556	0	0	0	0	0	0	0	0	0	0	0	0
ORgamma-like382	7.67556	0	0.06	0	0	0	0	0	0	0	0	0	0
ORgamma-like383	0.683333	0	0	0	0	0	0	0	0	0.045	0	0	0
ORgamma-like384	3.57667	0	0	0	0	0	0	0	0	0	0	0	0
ORgamma-like385	0.358889	0	0	0	0	0	0	0	0	0.0133333	0	0	0
ORgamma-like386	0.923333	0	0	0	0	0	0	0	0	0	0	0	0
ORgamma-like387	2.95111	0	0	0	0	0	0	0	0	0	0	0	0
ORgamma-like388	0.897778	0	0	0	0	0	0	0	0	0	0	0	0
ORgamma-like389	0.885556	0	0	0	0	0	0	0	0	0	0	0	0
ORgamma-like390	1.59889	0	0	0	0	0	0	0	0	0	0	0	0
ORgamma-like391	1.46111	0	0	0	0	0	0	0	0	0	0	0	0
ORgamma-like392	2.49556	0	0	0	0	0	0	0	0	0	0	0	0
ORgamma-like393	2.49667	0	0	0	0	0	0	0	0	0	0	0	0
ORgamma-like394	2.18556	0	0	0	0	0	0	0	0	0	0	0	0
ORgamma-like395	8.72667	0	0.046	0	0.0075	0	0	0	0	0	0	0	0
ORgamma-like396	0.663333	0	0	0	0.0075	0	0	0	0	0	0	0	0
ORgamma-like397	2.60444	0	0	0	0	0	0	0	0	0	0	0	0
ORgamma-like398	13.1144	0	0.268	0.082	0	0	0	0	0	0	0	0	0
ORgamma-like399	4.59111	0	0	0	0.0075	0	0	0	0	0.0783333	0	0	0
ORgamma-like400	0.326667	0	0	0	0	0	0	0	0	0.12	0	0	0.018
ORgamma-like401	4.86556	0	0.058	0	0	0	0	0	0	0	0	0	0.018
ORgamma-like416	0.365556	0	0	0	0.04125	0	0	0	0	0	0	0	0
ORgamma-like417	0.795556	0	0	0	0	0	0	0	0	0	0	0	0
ORgamma-like418	0.578889	0	0	0	0.08125	0	0	0	0	0	0	0	0
ORgamma-like419	1.00111	0	0	0	0	0	0	0	0	0	0	0	0
ORgamma-like420	1.31889	0	0	0	0	0	0	0	0	0	0	0	0
ORgamma-like421	0.667778	0	0	0	0	0	0	0	0	0	0	0	0
ORgamma-like422	2.91889	0	0	0	0	0	0	0	0	0	0	0	0
ORgamma-like423	3.65778	0	0	0	0	0	0	0	0	0	0	0	0
ORgamma-like424	2.31556	0	0	0	0	0	0	0	0	0	0	0	0
ORgamma-like425	0.74	0	0	0	0	0	0	0	0	0	0	0	0
ORgamma-like426	4.75222	0	0	0	0	0	0	0	0	0.0733333	0	0	0
ORgamma-like427	0.921111	0	0	0	0	0	0	0	0	0	0	0	0
ORgamma-like428	3.57444	0	0	0	0	0	0	0	0	0.0283333	0	0	0
ORgamma-like429	0	0	0	0	0	0	0	0	0	0	0	0	0
ORgamma-like430	11.5889	0	0.03	0	0	0	0	0	0	0	0	0	0
ORgamma-like431	20.8578	0	0.114	0	0	0	0	0	0	0	0	0	0
ORgamma-like432	4.25556	0	0	0	0	0	0	0	0	0	0	0	0
ORgamma-like464	0.697778	0	0	0	0	0	0	0	0	0	0	0	0
ORgamma-like536	1.47444	0	0.148	0	0	0	0	0	0	0.015	0	0	0
ORgamma-like722	0.02	0	0	0	0	0	0	0	0	0	0	0	0
ORgamma-like724	3.02222	0	0	0	0	0	0	0	0	0	0	0	0
ORgamma-like725	2.89667	0	0	0	0	0.018	0	0	0	0	0	0	0
ORgamma-like726	2.89667	0	0	0	0	0.018	0	0	0	0	0	0	0
ORgamma-like754	0.546667	0	0	0	0	0	0	0	0	0	0	0	0
ORkappa5	0.482222	0.534	0.762	0.938	0.6375	0.142	0.246	0.18	0.19	2.295	0.64	0.03	0.186
ORkappa668	5.81111	5.804	2.512	6.208	5.25625	2.13	7.104	0.32	0.802	15.055	3.7	2.322	0.646
ORkappa669	0.145556	0	0	0	0	0	0	0	0	0	0	0	0
ORlambda690	0	0	0.144	0	0	0	0.108	0	0	0	0	0	0
ORlambda691	0	0	0.13	0	0	0	0	0	0	0	0	0	0
ORtheta6	0.0244444	0	0.508	0	0.00625	0	0	0	0	0	0	0	0
ORtype1-like678	1.27222	0	0	0	0	0	0	0	0	0	0	0	0
ORtype1-like680	0.582222	0	0	0	0	0	0	0	0	0	0	0	0
ORtype1-like681	2.29889	0	0	0	0	0	0	0	0	0	0	0	0
ORzeta100	6.72222	0	0	0.136	0	0	0	0	0	0	0	0	0
ORzeta101	0.386667	0	0	0	0	0	0	0	0	0	0	0	0
ORzeta102	0.224444	0	0	0	0	0	0	0	0	0	0	0	0
ORzeta103	0.851111	0	0	0	0	0	0	0	0	0.015	0	0	0
ORzeta104	0.526667	0	0.046	0	0	0	0	0	0	0	0	0	0
ORzeta105	2.01667	0	0	0	0	0	0	0	0	0	0	0	0
ORzeta106	1.26778	0	0	0	0	0	0	0	0	0	0	0	0
ORzeta107	1.33444	0	0.146	0	0	0	0	0	0	0	0	0	0
ORzeta108	1.13889	0	0	0	0	0	0	0	0	0.07	0	0	0
ORzeta111	2.37667	0	0	0	0	0	0	0	0	0	0	0	0
ORzeta112	0.6	0	0	0	0	0	0	0	0	0	0	0	0
ORzeta113	1.71444	0	0	0	0	0	0	0	0	0	0	0	0
ORzeta114	9.46333	0	0	0	0	0	0	0	0.18	0	0	0	0
ORzeta116	0	0	0	0	0	0	0	0	0	0	0	0	0
ORzeta117	0.945556	0	0	0	0	0	0	0	0	0	0	0	0
ORzeta118	1.04222	0	0	0	0	0	0	0	0	0	0	0	0
ORzeta119	2.34222	0	0	0	0	0.068	0	0	0	0	0	0	0
ORzeta120	0.512222	0	0	0	0	0	0	0	0	0	0	0	0
ORzeta121	0.707778	0	0.042	0	0	0	0	0	0	0	0	0	0
ORzeta123	1.90556	0	0	0	0	0	0	0	0	0.116667	0	0	0
ORzeta124	0.536667	0	0	0	0	0	0	0	0	0.015	0	0	0
ORzeta125	1.40667	0	0	0	0	0	0	0	0	0	0	0	0
ORzeta126	1.22111	0	0	0	0	0	0	0	0	0.0283333	0	0	0
ORzeta127	2.39889	0	0	0	0	0	0	0	0	0	0	0	0
ORzeta128	0.261111	0	0	0	0	0	0	0	0	0	0	0	0
ORzeta129	1.18111	0	0	0	0	0	0	0	0	0	0	0	0
ORzeta130	2.22111	0	0	0	0	0	0	0	0	0	0	0	0
ORzeta132	2.09667	0	0	0	0	0	0	0	0	0	0	0	0
ORzeta133	1.02444	0	0	0	0	0	0	0	0	0	0	0	0
ORzeta134	0.694444	0	0	0	0	0	0	0	0	0	0	0	0
ORzeta135	1.65111	0	0	0	0	0	0	0	0	0	0	0	0
ORzeta136	0.413333	0	0	0	0	0	0	0	0	0	0	0	0
ORzeta138	0.541111	0	0	0	0	0	0	0	0	0	0	0	0
ORzeta140	2.48	0	0	0	0	0	0	0	0	0.0266667	0	0	0.02
ORzeta141	5.24111	0	0	0	0	0	0	0	0	0.015	0	0	0
ORzeta142	1.22778	0	0	0	0.0075	0	0	0	0	0	0	0	0
ORzeta143	2.86778	0	0	0	0	0	0	0	0	0	0	0	0
ORzeta144	2.13333	0	0	0	0	0	0	0	0	0	0	0	0
ORzeta145	1.12556	0	0	0	0	0	0	0	0	0	0	0	0
ORzeta146	2.57444	0	0	0	0	0	0	0	0	0	0	0	0
ORzeta147	1.83556	0	0.054	0	0	0	0	0	0	0	0	0	0
ORzeta148	0.774444	0	0	0	0	0	0	0	0	0	0	0	0
ORzeta149	1.35	0	0	0	0	0	0	0	0	0	0	0	0
ORzeta150	2.13778	0	0	0	0	0	0	0	0	0	0	0	0
ORzeta151	0.501111	0	0	0	0	0	0	0	0	0.015	0	0	0.02
ORzeta152	3.02667	0	0	0	0	0	0	0	0	0.0133333	0	0	0
ORzeta153	3.81	0	0	0	0	0	0	0	0	0	0	0	0
ORzeta154	0.328889	0	0	0	0	0	0	0	0	0	0	0	0
ORzeta155	3.51444	0	0	0	0	0	0	0	0	0	0	0	0
ORzeta156	2.20333	0	0	0	0	0	0	0	0	0	0	0	0
ORzeta157	0.308889	0	0	0	0	0	0	0	0	0	0	0	0
ORzeta159	0.124444	0	0	0	0	0	0	0	0	0	0	0	0
ORzeta160	0.756667	0	0	0	0	0	0	0	0	0	0	0	0
ORzeta161	1.36222	0	0	0.082	0	0	0	0	0	0	0	0	0
ORzeta162	1.84222	0	0	0	0	0	0	0	0	0	0	0	0
ORzeta163	1.16667	0	0	0	0	0	0	0	0	0	0	0	0
ORzeta164	0.0511111	0	0	0	0	0	0	0	0	0	0	0	0
ORzeta165	0.444444	0	0	0	0	0	0	0	0	0	0	0	0
ORzeta166	0	0	0	0	0	0	0	0	0	0	0	0	0
ORzeta167	1.85111	0.076	0.298	2.57	0	0.428	0.038	0	0	0.0133333	0	0.068	0
ORzeta168	2.25778	0	0	0.08	0	0	0	0	0	0.0133333	0	0	0
ORzeta169	1.54889	0	0.084	0	0	0	0	0	0	0	0	0	0
ORzeta170	4.58333	0	0	0	0	0	0	0	0	0	0	0	0
ORzeta171	2.13778	0	0	0	0	0	0	0	0	0	0	0	0
ORzeta172	0.387778	0	0	0.062	0	0	0	0	0	0	0	0	0
ORzeta173	0.663333	0	0	0	0	0	0	0	0	0	0	0	0
ORzeta174	0	0	0	0	0	0	0	0	0	0.015	0	0	0
ORzeta175	0.707778	0	0	0	0	0	0	0	0	0	0	0	0
ORzeta176	1.95667	0	0	0	0	0	0	0	0	0	0	0	0
ORzeta177	2.30667	0	0	0	0	0	0	0	0	0.015	0	0	0
ORzeta180	1.34778	0	0	0	0	0	0	0	0	0	0	0	0
ORzeta181	0.598889	0	0.048	0	0	0	0	0	0	0	0	0	0
ORzeta182	1.25111	0	0	0	0	0	0	0	0	0	0	0	0
ORzeta184	0.157778	0	0	0	0	0	0	0	0	0	0	0	0
ORzeta186	0.435556	0	0	0	0	0	0	0	0	0	0	0	0.018
ORzeta187	1.05778	0	0	0	0	0	0	0	0	0	0	0	0
ORzeta188	0.851111	0	0	0	0	0	0	0	0	0	0	0	0
ORzeta189	2.14556	0	0	0	0	0	0	0	0	0	0	0	0
ORzeta190	0.922222	0	0	0	0	0	0	0	0	0	0	0	0
ORzeta191	2.71222	0	0	0	0	0	0	0	0	0	0	0	0
ORzeta192	0	0	0	0	0	0	0	0	0	0	0	0	0
ORzeta193	0	0	0	0	0	0	0	0	0	0	0	0	0
ORzeta194	0.835556	0	0	0	0	0	0	0	0	0	0	0	0
ORzeta195	0.495556	0	0	0	0	0	0	0	0	0	0	0	0
ORzeta196	0.493333	0	0	0	0	0	0	0	0	0.015	0	0	0
ORzeta197	0.493333	0	0	0	0	0	0	0	0	0	0	0	0
ORzeta199	0.718889	0	0	0	0	0	0	0	0	0	0	0	0
ORzeta20	1.90778	0	0	0	0	0	0	0	0	0	0	0	0
ORzeta200	2.32	0	0	0	0	0	0	0	0	0	0	0	0
ORzeta201	3.66	0	0	0	0	0	0	0	0	0	0	0	0
ORzeta202	4.20667	0	0	0	0	0	0	0	0	0.118333	0	0	0.018
ORzeta203	3.11444	0	0	0	0	0	0	0	0	0	0	0	0
ORzeta204	0.672222	0	0	0	0	0	0	0	0	0	0	0	0
ORzeta205	1.17333	0	0	0	0	0	0	0	0	0	0	0	0
ORzeta206	2.32667	0	0.042	0	0	0	0	0	0	0	0	0	0
ORzeta207	1.23222	0	0	0	0	0	0	0	0	0	0	0	0
ORzeta209	7.67889	0	0	0	0	0	0	0	0	0	0	0	0
ORzeta21	1.20889	0	0	0	0	0	0	0	0	0	0	0	0
ORzeta210	0.423333	0	0	0	0	0	0	0	0	0	0	0	0
ORzeta211	29.39	0	0	0	0	0	0	0	0	0	0	0	0
ORzeta212	4.80778	0	0	0.082	0	0	0	0	0	0	0	0	0
ORzeta213	9.34667	0	0	0	0	0	0	0	0	0	0	0	0
ORzeta214	1.71556	0	0	0	0	0	0	0	0	0	0	0	0
ORzeta215	0.382222	0	0	0	0	0	0	0	0	0.0116667	0	0	0
ORzeta216	1.08889	0	0	0	0	0	0	0	0	0	0	0	0
ORzeta217	1.21222	0	0	0	0	0	0	0	0	0	0	0	0
ORzeta218	1.37	0	0	0	0	0	0	0	0	0	0	0	0
ORzeta219	3.54111	0	0	0	0	0	0	0	0	0.22	0	0	0
ORzeta22	3.91556	0	0.052	0	0	0	0	0	0	0	0	0	0
ORzeta220	1.33111	0	0	0	0	0	0	0	0	0.0666667	0	0	0
ORzeta221	5.56444	0	0	0	0	0	0	0	0	0	0	0	0
ORzeta222	1.21889	0	0	0	0	0	0	0	0	0	0	0	0
ORzeta223	5.01667	0	0	0	0	0	0	0	0	0	0	0	0
ORzeta224	2.57	0	0	0	0	0	0	0	0	0	0	0	0
ORzeta225	1.24889	0	0	0	0	0	0	0	0	0	0	0	0
ORzeta226	1.18667	0	0	0	0	0	0	0	0	0	0	0	0
ORzeta227	4.92889	0	0.052	0	0	0	0	0	0	0.0833333	0	0	0.056
ORzeta228	0.646667	0	0	0	0	0	0	0	0	0	0	0	0
ORzeta229	2.38444	0	0	0	0	0	0	0	0	0	0	0	0
ORzeta23	3.84778	0	0	0	0	0	0	0	0	0	0	0	0
ORzeta230	1.43222	0	0	0	0	0	0	0	0	0	0	0	0
ORzeta231	3.65667	0	0	0	0	0	0	0	0	0	0	0	0
ORzeta232	1.93778	0	0.048	0	0	0	0	0	0	0	0	0	0
ORzeta233	3.56	0	0	0	0	0	0	0	0	0	0	0	0
ORzeta234	2.82889	0	0	0	0	0	0	0	0	0	0	0	0
ORzeta235	2.33556	0	0.048	0	0	0	0	0	0	0	0	0	0
ORzeta24	1.2	0	0	0	0	0	0	0	0	0.0116667	0	0	0
ORzeta243	0.673333	0	0	0	0	0	0	0	0	0	0	0	0
ORzeta247	0.214444	0	0	0	0	0	0	0	0	0	0	0	0
ORzeta248	0.212222	0	0	0	0	0	0	0	0	0	0	0	0
ORzeta249	1.02889	0	0	0	0	0	0	0	0	0	0	0	0
ORzeta25	0.781111	0	0	0	0	0	0	0	0	0	0	0	0
ORzeta250	1.10889	0	0	0	0	0	0	0	0	0	0	0	0
ORzeta251	0.0144444	0	0	0	0	0	0	0	0	0	0	0	0
ORzeta252	1.12778	0	0	0	0	0	0	0	0	0	0	0	0
ORzeta253	1.73556	0	0	0	0	0	0	0.08	0	0	0	0	0
ORzeta254	3.28333	0	0	0	0	0	0	0	0	0	0	0	0
ORzeta255	0.462222	0	0	0	0	0	0	0	0	0	0	0	0
ORzeta256	1.11	0	0	0	0	0	0	0	0	0	0	0	0
ORzeta257	2.92778	0	0	0	0	0	0	0	0	0	0	0	0
ORzeta258	0.16	0	0	0	0	0	0	0	0	0	0	0	0
ORzeta259	5.45111	0	0.052	0	0	0	0	0	0	0	0	0	0
ORzeta26	0.491111	0	0	0	0	0	0	0	0	0	0	0	0
ORzeta260	1.01667	0	0	0	0	0	0	0	0	0	0	0	0
ORzeta261	1.52667	0	0	0	0	0	0	0	0	0	0	0	0
ORzeta262	4.54111	0	0	0	0	0	0	0	0	0	0	0	0
ORzeta263	2.66556	0	0	0	0	0	0	0	0	0	0	0	0
ORzeta264	2.78667	0	0	0	0	0	0	0	0	0	0	0	0
ORzeta27	14.0211	0	0	0	0	0	0	0	0	0	0	0	0
ORzeta278	4.65778	0	0	0	0	0	0	0	0	0	0	0	0
ORzeta279	0.913333	0	0	0	0	0	0	0	0	0	0	0	0
ORzeta28	4.78	0	0	0	0	0	0	0	0	0	0	0	0
ORzeta30	6.25556	0	0	0	0	0	0	0	0	0	0	0	0
ORzeta31	2.51556	0	0	0	0	0	0	0	0	0	0	0	0
ORzeta33	0.134444	0	0	0	0	0	0	0	0	0.0166667	0	0	0
ORzeta34	1.60111	0	0	0	0	0	0	0	0	0.141667	0	0	0.018
ORzeta35	3.40444	0	0	0.352	0	0	0	0	0	0	0	0	0
ORzeta36	15.6256	0	0	0	0	0	0	0	0	0	0	0	0
ORzeta37	0.21	0	0	0	0	0	0	0	0	0	0	0	0
ORzeta38	1.20667	0	0	0	0	0	0	0	0	0	0	0	0
ORzeta39	3.19778	0	0	0	0	0	0	0	0	0.015	0	0	0
ORzeta40	4.20222	0	0	0	0	0	0	0	0	0	0	0	0
ORzeta41	3.46556	0	0	0	0	0	0	0	0	0	0	0	0
ORzeta43	1.36556	0	0	0	0	0	0	0	0	0.283333	0	0	0.038
ORzeta44	3.28333	0	0.06	0	0	0	0	0	0	0	0	0	0
ORzeta45	3.72	0	0.048	0	0	0	0	0	0	0	0	0	0
ORzeta46	0.913333	0	0	0	0	0	0	0	0	0	0	0	0
ORzeta47	2.73889	0	0	0	0	0	0	0	0	0	0	0	0
ORzeta48	0.0266667	0	0	0	0	0	0	0	0	0	0	0	0
ORzeta49	2.07222	0	0	0	0	0	0	0	0	0	0	0	0
ORzeta50	3.01889	0	0	0	0	0	0	0	0	0	0	0	0
ORzeta51	3.51111	0	0	0	0	0	0	0	0	0	0	0	0
ORzeta52	1.87889	0	0	0	0	0	0	0	0	0	0	0	0
ORzeta53	1.77778	0	0	0	0	0	0	0	0	0	0	0	0
ORzeta54	4.71889	0	0.586	0	0	0	0	0	0	0	0	0	0
ORzeta55	1.32667	0	0	0	0	0	0	0	0	0	0	0	0
ORzeta56	19.1178	0	0	0	0	0	0	0	0	0	0	0	0
ORzeta57	3.37333	0	0	0	0	0	0	0	0	0	0	0	0.016
ORzeta576	1.33556	0	0	0	0	0	0	0	0	0	0.11	0	0
ORzeta577	1.97444	0.024	1.22	0	0	0	0	0	0	0	0.09	0	0
ORzeta578	0.763333	0	0	0	0	0	0	0	0	0	0	0	0
ORzeta579	1.42778	0	0	0	0	0	0	0	0	0	0	0	0
ORzeta58	0.88	0	0	0	0	0	0	0	0	0	0	0	0
ORzeta580	0.922222	0	0.024	0	0	0	0	0	0	0	0	0	0
ORzeta581	0.645556	0	0.024	0	0	0	0	0	0	0	0	0	0
ORzeta582	4.12556	0	0	0	0.0075	0	0	0	0	0	0	0	0
ORzeta583	1.53556	0	0	0	0	0	0	0	0	0	0	0	0
ORzeta584	2.41	0	0	0	0	0	0	0	0	0	0	0	0
ORzeta586	0.0666667	0	0	0	0	0	0	0	0	0	0	0	0
ORzeta59	1.71111	0	0	0	0	0	0	0	0	0	0	0	0
ORzeta590	7.92556	0	0	0	0	0	0	0	0	0	0	0	0
ORzeta596	1.63444	0	0	0	0	0	0	0	0	0.015	0	0	0
ORzeta597	12.04	0	0	0	0	0	0	0	0	0	0	0	0
ORzeta598	3.64889	0	0	0	0	0	0	0	0	0	0	0	0
ORzeta599	1.48556	0	0	0	0	0	0	0	0	0	0	0	0
ORzeta60	0.88	0	0.106	0	0	0	0	0	0	0	0	0	0
ORzeta600	0.524444	0.052	0.156	0.228	0	0	0	0.15	0	0.0733333	0	0	0
ORzeta601	0.954444	0	0	0	0	0	0	0	0	0	0	0	0
ORzeta602	0.895556	0	0	0	0	0	0	0	0	0	0	0	0
ORzeta603	1.28444	0	0	0	0	0	0	0	0	0	0	0	0
ORzeta604	0.926667	0	0	0	0	0	0	0	0	0	0	0	0
ORzeta605	0.943333	0	0	0	0	0	0	0	0	0	0	0	0
ORzeta606	1.00333	0	0	0	0	0	0	0	0	0	0	0	0
ORzeta607	0.543333	0	0	0	0	0	0	0	0	0	0	0	0
ORzeta608	5.98556	0	0	0	0	0	0	0	0	0.015	0	0	0
ORzeta609	1.44333	0	0	0	0	0	0	0	0	0	0	0	0
ORzeta61	3.82333	0	0	0	0	0	0	0	0	0.015	0	0	0
ORzeta611	1.87667	0	0	0	0	0	0	0	0	0	0	0	0
ORzeta612	2.66111	0	0	0	0	0	0	0	0	0	0	0	0
ORzeta613	1.00889	0	0	0	0	0	0	0	0	0	0	0	0
ORzeta614	0.445556	0	0	0	0	0	0	0	0	0	0	0	0
ORzeta615	0.716667	0	0	0	0	0	0	0	0	0	0	0	0
ORzeta617	3.27	0	0	0	0	0	0	0	0	0	0	0	0
ORzeta618	3.68111	0	0	0	0	0	0	0	0	0	0	0	0
ORzeta62	1.14222	0	0	0	0	0	0	0	0	0	0	0	0
ORzeta621	4.75111	0.066	0	0	0	0	0.034	0	0	0.045	0	0	0
ORzeta623	1.77444	0	0	0	0	0	0	0	0	0	0	0	0
ORzeta624	3.74222	0	0	0	0	0	0	0	0	0.025	0	0	0
ORzeta625	1.65667	0	0	0	0	0	0	0	0	0	0	0	0
ORzeta626	12.5633	0	0	0	0	0	0	0	0	0	0	0	0
ORzeta627	3.27667	0	0	0	0	0	0	0	0	0	0	0	0
ORzeta628	3.83778	0	0	0	0	0	0	0	0	0	0	0	0
ORzeta629	8.59667	0	0	0	0	0	0	0	0	0	0	0	0
ORzeta630	18.3267	0	0	0	0	0	0	0	0	0	0	0	0
ORzeta631	0.601111	0	0	0	0	0	0	0	0	0	0	0	0
ORzeta633	1.32	0	0	0	0	0	0	0	0	0	0	0	0
ORzeta634	1.68556	0	0	0	0	0	0	0	0	0	0	0	0
ORzeta635	0.176667	0	0	0	0	0	0	0	0	0.33	0	0	0
ORzeta636	0.771111	0	0	0	0	0	0	0	0	0	0	0	0
ORzeta637	1.08889	0	0	0	0	0	0	0	0	0	0	0	0
ORzeta638	3.31556	0	0	0	0	0	0	0	0	0.035	0	0	0
ORzeta64	0.756667	0	0	0	0	0	0	0	0	0.0116667	0	0	0
ORzeta641	0.792222	0	0	0	0	0	0	0	0	0	0	0	0
ORzeta642	2.14	0	0	0	0	0	0	0	0	0	0	0	0
ORzeta644	2.55444	0	0	0	0	0	0	0	0	0	0	0	0
ORzeta645	1.52667	0	1.01	0.57	0	0	0	0	0	0	0	0	0
ORzeta646	3.27222	0	1.388	0.496	0	0	0	0	0	0	0	0	0
ORzeta647	0.48	0	0.49	0.146	0	0	0	0	0	0	0	0	0
ORzeta648	0.937778	0	0.046	0	0	0.008	0	0	0	0	0	0	0
ORzeta649	4.84556	0.024	3.122	0.272	0	0.1	0	0	0	0.12	0	0	0
ORzeta65	2.61	0	0	0	0	0	0	0	0	0	0	0	0
ORzeta650	1.59222	0	0.148	0.046	0	0.008	0	0	0	0	0	0	0
ORzeta651	4.05667	0	0	0	0	0	0	0	0	0	0	0	0
ORzeta653	4.44111	0	0	0	0	0	0	0	0	0	0	0	0
ORzeta66	2.14222	0	0	0	0	0	0	0	0	0	0	0	0
ORzeta67	0.365556	0	0	0	0	0	0	0	0	0	0	0	0
ORzeta70	1.52667	0	0	0	0	0	0	0	0	0	0	0	0
ORzeta71	1.31111	0	0	0	0	0	0	0	0	0	0	0	0
ORzeta72	2.70556	0	0	0	0	0	0	0	0	0	0	0	0
ORzeta73	2.90333	0	0	0	0	0	0	0	0	0	0	0	0
ORzeta738	0.335556	0	0	0	0	0	0	0	0	0.0566667	0	0	0
ORzeta74	0.815556	0	0	0	0	0	0	0	0	0	0	0	0
ORzeta742	1.49778	0	0	0	0	0	0	0	0	0	0	0	0
ORzeta75	0.958889	0	0	0	0	0	0	0	0	0	0	0	0
ORzeta757	3.56	0	0	0	0	0	0	0	0	0	0	0	0
ORzeta761	4.34778	0	0	0	0	0	0	0	0	0	0	0	0
ORzeta769	5.13222	0	0	0	0	0	0	0	0	0	0	0	0
ORzeta77	2.94	0	0.102	0	0	0	0	0	0	0	0	0	0
ORzeta78	0.0311111	0	0	0	0	0	0	0	0	0	0	0	0
ORzeta79	23.3411	0	0	0	0	0	0	0	0	0	0	0	0
ORzeta81	4.47	0	0	0	0	0	0	0	0	0	0	0	0
ORzeta83	3.38667	0	0.056	0	0	0	0.042	0	0	0	0	0	0
ORzeta85	1.23778	0	0	0	0	0	0	0	0	0.015	0	0	0
ORzeta86	5.09444	0	0	0	0	0	0	0	0	0.158333	0	0	0
ORzeta87	0.307778	0	0	0	0	0	0	0	0	0	0	0	0
ORzeta88	0.503333	0	0	0	0	0	0	0	0	0	0	0	0
ORzeta89	2.22889	0	0	0	0	0	0	0	0	0.025	0	0	0
ORzeta91	0.0277778	0	0	0	0	0	0	0.08	0	0	0	0	0
ORzeta92	2.12667	0	0.11	0	0	0	0	0	0	0	0	0	0
ORzeta93	0.277778	0	0	0	0	0	0	0	0	0	0	0	0
ORzeta94	0.484444	0	0	0	0	0	0	0	0	0	0	0	0
ORzeta95	1.31222	0	0	0	0	0	0	0	0	0.0566667	0	0	0.098
ORzeta97	1.01333	0	0	0	0	0	0	0	0	0	0	0	0
ORzeta98	0.143333	0	0	0	0	0	0	0	0	0.0133333	0	0	0
ORzeta99	0	0	0	0	0	0	0	0	0	0	0	0	0
TAARclass1_114	8.43222	0	0	0	0	0	0	0	0	0	0	0	0
TAARclass1_115	1.63111	0	0	0	0	0	0	0	0	0	0	0	0
TAARclass1_118	2.48	0	0	0	0	0	0	0	0	0	0	0	0
TAARclass1_119	3.11444	0	0	0	0	0	0	0	0	0	0	0	0
TAARclass1_120	0.598889	0	0	0	0	0	0	0	0	0	0	0	0
TAARclass1_121	16.4411	0	0.048	0	0	0	0	0	0	0	0	0	0
TAARclass1_122	6.55444	0	0	0	0	0	0	0	0	0.0133333	0	0	0
TAARclass1_123	3.95	0	0	0	0	0	0	0	0	0	0	0	0
TAARclass1_125	3.25111	0	0	0	0	0	0	0.06	0	0	0	0	0
TAARclass1_126	3.07556	0	0	0	0	0	0	0.07	0	0.0133333	0	0	0
TAARclass1_127	3.25222	0	0	0	0	0	0	0	0	0	0	0	0
TAARclass1_128	5.10667	0	0	0	0.00625	0	0	0	0	0	0	0	0
TAARclass1_129	5.99	0	0	0	0	0	0	0	0	0	0	0	0
TAARclass1_130	1.86111	0	0	0	0	0	0	0	0	0	0	0	0
TAARclass1_131	1.10778	0	0	0	0	0	0	0	0	0	0.08	0	0
TAARclass1_132	1.3	0	0	0	0	0	0	0	0	0	0	0	0
TAARclass1_133	2.44778	0	0	0	0	0	0	0	0	0.205	0	0.024	0.018
TAARclass1_135	1.33333	0	0	0	0	0	0	0	0	0	0	0	0
TAARclass1_137	1.57778	0	0	0	0	0	0	0	0	0	0	0	0
TAARclass1_138	0.293333	0	0	0	0	0	0	0	0	0	0	0	0
TAARclass1_139	0.0877778	0	0	0	0	0	0	0	0	0	0	0	0
TAARclass1_140	1.88556	0	0	0	0	0	0	0	0	0	0	0	0
TAARclass1_142	1.73	0	0	0	0	0	0	0	0	0.0133333	0	0	0
TAARclass1_144	12.1111	0	0	0	0	0	0	0	0	0	0	0	0
TAARclass1_145	5.35222	0	0	0	0	0	0	0	0	0	0	0	0
TAARclass1_146	10.4256	0	0.614	0	0	0	0	0	0	0	0	0	0
TAARclass1_147	5.29556	0	0	0	0	0	0	0	0	0	0	0	0
TAARclass1_148	3.02	0	0	0	0	0	0	0	0	0	0	0	0
TAARclass1_149	2.25556	0	0	0	0.02375	0.064	0	0.49	0	0	0	0	0
TAARclass1_150	0.671111	0.022	0	0	0	0	0	0	0	0	0	0	0
TAARclass1_151	1.35556	0	0	0	0	0	0	0	0	0	0	0	0
TAARclass1_152	0.0822222	0	0	0	0	0.022	0	0	0	0	0	0	0
TAARclass1_153	2.34111	0	0	0	0	0	0	0	0	0	0	0	0
TAARclass1_154	0.0488889	0	0	0	0	0	0	0	0	0	0	0	0
TAARclass1_155	1.19556	0.026	0	0	0	0	0	0	0	0	0	0	0
TAARclass1_156	2.01333	0	0	0	0	0	0	0	0	0	0	0	0
TAARclass1_158	9.35	0	0	0	0	0.044	0	0	0	0	0	0	0
TAARclass1_159	10.0678	0	0	0	0	0	0	0	0	0.0133333	0	0	0
TAARclass1_162	0.37	0	0	0	0.02625	0.34	0	2.03	0	0.0233333	0	0	0
TAARclass3_1	13.0822	0	0	0	0	0	0	0	0	0	0	0	0
TAARclass3_100	2.78667	0	0	0	0	0	0	0	0	0	0	0	0
TAARclass3_101	0.738889	0	0	0	0	0	0	0	0	0	0	0	0
TAARclass3_102	1.66667	0	0.04	0	0	0	0	0	0	0	0	0	0
TAARclass3_103	1.22778	0	0	0	0	0	0	0	0	0	0	0	0
TAARclass3_104	5.30667	0	0	0	0	0	0	0	0	0	0	0	0
TAARclass3_105	0.53	0	0	0	0.02	0	0	0	0	0	0	0.03	0
TAARclass3_106	1.50889	0	0.088	0	0	0.02	0	0	0	0	0	0	0
TAARclass3_107	1.14889	0	0	0	0	0	0	0	0	0	0	0	0
TAARclass3_109	0	0	0	0	0	0	0	0	0	0	0	0	0
TAARclass3_11	35.2222	0	0	0	0	0	0	0	0	0	0	0	0
TAARclass3_110	0.08	0	0	0	0	0	0	0	0	0	0	0	0
TAARclass3_111	2.04667	0	0	0	0	0	0	0	0	0	0	0	0
TAARclass3_112	4.29111	0	0	0	0	0	0	0	0	0	0	0	0
TAARclass3_113	0.405556	0	0	0	0	0	0	0	0	0	0	0	0
TAARclass3_175	15.4578	0	0	0	0	0	0	0	0	0	0	0	0
TAARclass3_176	6.36444	0	0	0	0	0	0	0	0	0	0	0	0
TAARclass3_177	1.39222	0	0	0	0	0	0	0	0	0	0	0	0
TAARclass3_178	2.83778	0	0	0	0	0	0	0	0	0	0	0	0
TAARclass3_180	0.0611111	0	0	0	0	0	0	0	0	0	0	0	0
TAARclass3_181	0.485556	0	0	0	0	0	0	0	0	0	0	0	0
TAARclass3_182	3.28667	0	0	0	0	0	0	0	0	0	0	0	0
TAARclass3_186	1.19111	0	0	0	0	0	0	0	0	0	0	0	0
TAARclass3_187	1.02333	0	0	0	0	0	0	0	0	0	0	0	0
TAARclass3_189	0.943333	0	0	0	0	0	0	0	0	0	0	0	0
TAARclass3_191	5.21778	0	0	0	0	0	0	0	0	0	0	0	0
TAARclass3_192	1.37556	0	0	0	0	0	0	0	0	0	0	0	0
TAARclass3_194	0.04	0	0	0	0	0	0	0	0	0	0	0	0
TAARclass3_195	0.921111	0	0	0	0	0	0	0	0	0	0	0	0
TAARclass3_197	2.04778	0	0	0	0	0	0	0	0	0	0	0	0
TAARclass3_2	11.6744	0	0	0	0	0	0	0	0	0	0	0	0
TAARclass3_200	3.46889	0	0	0	0	0	0	0	0	0	0	0	0
TAARclass3_201	2.96778	0	0	0	0	0	0	0	0	0	0	0	0
TAARclass3_217	0.466667	0	0	0	0	0	0	0	0	0	0	0	0
TAARclass3_220	0.694444	0	0.054	0	0	0	0	0	0	0	0	0	0
TAARclass3_222	0.181111	0	0	0	0	0	0	0	0	0	0	0	0
TAARclass3_225	0.336667	0	0	0	0	0	0	0	0	0	0	0	0
TAARclass3_226	6.80778	0	0	0	0	0	0	0	0	0	0	0	0
TAARclass3_227	3.38222	0	0	0	0	0	0	0	0	0	0	0	0
TAARclass3_229	7.14889	0	0	0	0	0	0	0	0	0	0	0	0
TAARclass3_230	2.13778	0	0	0	0	0	0	0	0	0	0	0	0
TAARclass3_231	0.718889	0	0	0	0	0	0	0	0	0	0	0	0
TAARclass3_232	0.798889	0	0	0	0	0	0	0	0	0	0	0	0
TAARclass3_233	2.88667	0	0	0	0	0	0	0	0	0	0	0	0
TAARclass3_234	3.03889	0	0	0	0	0	0	0	0	0	0	0	0
TAARclass3_235	0.75	0	0	0	0	0	0	0	0	0	0	0	0
TAARclass3_238	0.497778	0	0	0	0	0	0	0	0	0	0	0	0
TAARclass3_239	2.61444	0	0	0	0	0	0	0	0	0	0	0	0
TAARclass3_24	0	0	0	0	0	0	0	0	0	0	0	0	0
TAARclass3_240	0.563333	0	0	0	0	0	0	0	0	0	0	0	0
TAARclass3_241	2.51333	0	0	0	0	0	0	0	0	0	0	0	0
TAARclass3_242	0.958889	0	0	0	0	0	0	0	0	0	0	0	0
TAARclass3_243	0.296667	0	0	0	0	0	0	0	0	0	0	0	0
TAARclass3_244	0.513333	0	0	0	0	0	0	0	0	0	0	0	0
TAARclass3_245	1.84778	0	0	0	0	0	0	0	0	0	0	0	0
TAARclass3_246	2.57111	0	0	0	0	0	0	0	0	0	0	0	0
TAARclass3_247	6.38111	0	0	0	0	0	0	0	0	0	0	0	0
TAARclass3_248	1.84778	0	0	0	0	0	0	0	0	0	0	0	0
TAARclass3_249	1.09333	0	0	0	0	0	0	0	0	0	0	0	0
TAARclass3_250	1.77778	0	0	0	0	0	0	0	0	0	0	0	0
TAARclass3_251	2.59667	0	0	0	0	0	0	0	0	0	0	0	0
TAARclass3_252	1.63889	0	0	0	0	0	0	0	0	0	0	0	0
TAARclass3_254	1.54889	0	0	0	0	0	0	0	0	0	0	0	0
TAARclass3_255	2.10889	0	0	0	0	0	0	0	0	0	0	0	0
TAARclass3_256	2.03667	0	0	0	0	0	0	0	0	0	0	0	0
TAARclass3_257	0.35	0	0	0	0	0	0	0	0	0	0	0	0
TAARclass3_259	1.18	0	0	0	0	0	0	0	0	0	0	0	0
TAARclass3_260	1.30444	0	0	0	0	0	0	0	0	0	0	0	0
TAARclass3_261	0.786667	0	0	0	0	0	0	0	0	0	0	0	0
TAARclass3_262	0.952222	0	0	0	0	0	0	0	0	0	0	0	0
TAARclass3_263	0.218889	0	0	0	0	0	0	0	0	0	0	0	0
TAARclass3_264	0.54	0	0	0	0	0	0	0	0	0	0	0	0
TAARclass3_265	0.327778	0	0	0	0	0	0	0	0	0	0	0	0
TAARclass3_266	0.82	0	0	0	0	0	0	0	0	0	0	0	0
TAARclass3_267	0.767778	0	0	0	0	0	0	0	0	0	0	0	0
TAARclass3_268	0.812222	0	0.1	0	0	0	0	0	0	0	0	0	0
TAARclass3_269	2.13222	0	0	0	0	0	0	0	0	0	0	0	0
TAARclass3_270	4.95	0	0	0	0	0	0	0	0	0	0	0	0
TAARclass3_272	1.81222	0	0.078	0	0	0	0.024	0	0	0	0	0	0
TAARclass3_273	6.43	0	0.168	0.152	0	0	0	0	0	0	0	0	0
TAARclass3_274	0.445556	0	0	0	0	0	0	0	0	0	0	0	0
TAARclass3_275	2.13444	0	0	0	0	0	0	0	0	0	0	0	0
TAARclass3_277	0.832222	0	0	0	0	0	0	0	0	0	0	0	0
TAARclass3_278	2.09333	0	0.038	0	0	0	0	0	0	0	0	0	0
TAARclass3_279	4.12444	0	0	0	0	0	0	0	0	0	0	0	0
TAARclass3_280	2.85889	0	0	0	0	0	0	0	0	0	0	0	0
TAARclass3_281	0.467778	0	0	0	0	0	0	0	0	0	0	0	0
TAARclass3_282	0.234444	0	0	0	0	0	0	0	0	0	0	0	0
TAARclass3_283	5.47	0	0	0	0	0	0	0	0	0	0	0	0
TAARclass3_285	0.216667	0	0	0	0	0	0	0	0	0.0133333	0	0	0
TAARclass3_287	3.47778	0	0	0	0	0	0	0	0	0	0	0	0
TAARclass3_288	1.37667	0	0	0	0	0	0	0	0	0	0	0	0
TAARclass3_29	3.52	0	0	0	0	0.034	0	0	0	0	0	0	0
TAARclass3_290	3.96667	0	0	0	0	0	0	0	0	0	0	0	0
TAARclass3_291	5.35111	0	0	0	0	0	0	0	0	0	0	0	0
TAARclass3_292	3.00222	0	0	0	0	0	0	0	0	0	0	0	0
TAARclass3_294	1.98556	0	0	0	0	0	0	0	0	0	0	0	0
TAARclass3_296	1.24111	0	0	0	0	0	0	0	0	0	0	0	0
TAARclass3_297	1.47333	0	0	0	0	0	0	0	0	0	0	0	0
TAARclass3_298	1.28111	0	0	0	0	0	0	0	0	0	0	0	0
TAARclass3_299	0.782222	0	0	0	0	0	0	0	0	0	0	0	0
TAARclass3_3	5.68333	0	0	0	0	0	0	0	0	0	0	0	0
TAARclass3_300	2.31222	0	0	0	0	0	0	0	0	0	0	0	0
TAARclass3_302	2.57889	0	0	0	0.015	0	0	0	0	0	0	0	0
TAARclass3_303	1.47778	0	0	0	0	0	0	0	0	0	0	0	0
TAARclass3_304	2.61111	0	0	0	0	0	0	0	0	0	0	0	0
TAARclass3_305	1.71444	0	0	0	0	0	0	0	0	0	0	0	0
TAARclass3_306	0.707778	0	0	0	0	0	0	0	0	0	0	0	0
TAARclass3_307	2.31111	0	0	0	0	0	0	0	0	0	0	0	0
TAARclass3_308	1.71444	0	0	0	0	0	0	0	0	0	0	0	0
TAARclass3_309	0.806667	0	0	0	0	0	0	0	0	0.01	0	0	0
TAARclass3_310	2.41778	0	0	0	0	0	0	0	0	0	0	0	0
TAARclass3_311	0.372222	0	0	0	0	0	0	0	0	0	0	0	0
TAARclass3_312	2.54222	0	0	0	0	0	0	0	0	0	0	0	0
TAARclass3_314	1.15667	0	0	0	0	0	0	0	0	0	0	0	0
TAARclass3_315	9.87889	0	0	0	0	0	0	0	0	0	0	0	0
TAARclass3_316	3.22222	0	0	0	0	0	0	0	0	0	0	0	0
TAARclass3_317	1.58667	0	0	0	0	0	0	0	0	0.015	0	0	0
TAARclass3_318	4.07556	0	0	0	0	0	0	0	0	0	0	0	0
TAARclass3_319	0.786667	0	0	0	0	0	0	0	0	0	0	0	0
TAARclass3_321	1.92333	0	0	0	0	0	0	0	0	0	0	0	0
TAARclass3_322	2.40444	0	0	0	0	0	0	0	0	0	0	0	0
TAARclass3_324	0.0466667	0	0	0	0	0	0	0	0	0	0	0	0
TAARclass3_325	0.611111	0	0	0	0	0	0	0	0	0	0	0	0
TAARclass3_326	1.02667	0	0.11	0	0	0	0	0	0	0	0	0	0
TAARclass3_327	1.40667	0	0.04	0	0	0	0	0	0	0	0	0	0
TAARclass3_328	0.483333	0	0	0	0	0	0	0	0	0	0	0	0
TAARclass3_329	0.926667	0	0	0	0	0	0	0	0	0	0	0	0
TAARclass3_33	8.95	0	0.084	0	0	0	0	0	0	0	0	0	0
TAARclass3_330	1.32778	0	0	0	0	0	0	0	0	0	0	0	0
TAARclass3_331	9.27889	0	0	0	0	0	0	0	0	0	0	0	0
TAARclass3_332	1.53222	0	0	0	0	0	0	0	0	0	0	0	0
TAARclass3_335	1.12556	0	0	0	0	0	0	0	0	0	0	0	0
TAARclass3_337	4.75333	0	0.038	0	0	0	0	0	0	0	0	0	0
TAARclass3_338	2.99444	0	0.096	0	0	0	0	0	0	0	0	0	0
TAARclass3_339	3.04111	0	0	0	0	0	0	0	0	0	0	0	0
TAARclass3_340	5.30556	0	0.118	0	0	0	0	0	0	0	0	0	0
TAARclass3_342	5.36556	0	0	0	0	0	0	0	0	0	0	0	0
TAARclass3_343	3.39111	0	0.106	0	0	0	0	0	0	0	0	0	0
TAARclass3_345	1.95444	0	0	0	0	0	0	0	0	0	0	0	0
TAARclass3_346	3.10556	0	0	0	0	0	0	0	0	0	0	0	0
TAARclass3_347	2.02444	0	0	0	0	0	0	0	0	0	0	0	0
TAARclass3_348	3.01778	0	0	0	0	0	0	0	0	0	0	0	0
TAARclass3_349	0.368889	0.024	0.046	0	0.66375	0	0	0	0	0.01	0	0.032	0
TAARclass3_350	0.642222	0	0	0	0.03875	0	0	0	0	0	0	0	0
TAARclass3_353	3.59778	0	0.04	0.42	0	0	0	0	0	0	0	0	0
TAARclass3_355	2.96333	0	0	0	0	0.022	0	0	0	0	0	0	0
TAARclass3_356	2.34444	0	0	0.154	0	0	0	0	0	0	0	0	0
TAARclass3_357	1.78333	0	0.082	0.196	0	0	0	0	0	0	0	0	0
TAARclass3_358	0.951111	0	0	0	0	0	0	0	0	0	0	0	0
TAARclass3_359	2.70556	0.024	0.136	0.268	0.1125	0.14	0.502	0	0	0.305	0	0.152	0
TAARclass3_360	4.06778	0	0	0	0	0	0	0	0	0	0	0	0
TAARclass3_361	8.79222	0	0	0	0	0	0	0	0	0.125	0	0	0
TAARclass3_363	1.99556	0	0	0	0	0	0	0	0	0	0	0	0
TAARclass3_365	2.38222	0	0	0	0	0	0	0	0	0	0	0	0
TAARclass3_366	0	0	0	0	0	0	0	0	0	0	0	0	0
TAARclass3_367	2.33667	0	0	0	0	0	0	0	0	0	0	0	0
TAARclass3_368	0.695556	0	0	0	0	0.022	0.054	0	0	0	0	0.314	0
TAARclass3_369	1.03444	0	0	0	0	0	0	0	0	0	0	0	0
TAARclass3_37	3.54889	0	0	0	0	0	0	0	0	0	0	0	0
TAARclass3_370	3.52333	0	0	0	0	0	0	0	0	0	0	0	0
TAARclass3_371	0.628889	0	0	0	0	0	0	0	0	0	0	0	0
TAARclass3_372	2.46222	0	0	0	0	0	0	0	0	0	0	0	0
TAARclass3_373	1.06222	0	0	0	0	0	0	0	0	0	0	0	0
TAARclass3_375	9.28	0	0	0	0	0	0	0	0	0	0	0	0
TAARclass3_376	17.2289	0	0	0	0	0	0	0	0	0	0	0	0
TAARclass3_378	35.2667	0	0	0	0	0	0	0	0	0	0	0	0
TAARclass3_379	1.08111	0	0	0	0	0	0	0	0	0	0	0	0
TAARclass3_38	0.516667	0	0	0	0	0	0	0	0	0	0	0	0
TAARclass3_380	8.83556	0	0	0	0	0	0	0	0	0	0	0	0
TAARclass3_381	1.82333	0	0.038	0	0	0	0	0	0	0	0	0	0
TAARclass3_383	17.2289	0	0	0	0	0	0.036	0	0	0	0	0	0
TAARclass3_384	6.62889	0	0	0	0	0	0	0	0	0	0	0	0
TAARclass3_385	7.74222	0	0.05	0	0	0	0	0	0	0	0	0	0
TAARclass3_387	1.41778	0	0	0	0	0	0	0	0	0.0133333	0	0	0
TAARclass3_388	10.1033	0	0	0	0	0	0	0	0	0	0	0	0
TAARclass3_389	6.08444	0	0	0	0	0	0	0	0	0	0	0	0
TAARclass3_390	16.3711	0	0	0	0	0	0	0	0	0	0	0	0
TAARclass3_391	1.11	0	0	0	0	0	0	0	0	0	0	0	0
TAARclass3_393	3.42111	0	0	0	0	0	0	0	0	0	0	0	0
TAARclass3_394	0.0122222	0	0	0	0	0	0	0	0	0	0	0	0
TAARclass3_395	1.87667	0	0	0	0	0	0	0	0	0	0	0	0
TAARclass3_396	0.3	0	0	0	0	0.25	0.176	0	0.062	0	0	0	0.028
TAARclass3_397	0.137778	0	0	0	0	0	0	0	0	0	0	0	0
TAARclass3_399	1.75667	0	0	0	0	0	0	0	0	0	0	0	0
TAARclass3_401	0.97	0	0	0	0	0	0.026	0	0	0	0	0	0
TAARclass3_402	0.0377778	0	0	0	0.05	0	0	0	0	0	0	0	0
TAARclass3_403	2.03889	0	0.054	0	0	0	0	0	0	0	0	0	0
TAARclass3_404	1.07889	0	0	0	0	0	0	0	0	0	0	0	0
TAARclass3_405	8.43778	0	0	0	0	0	0	0	0	0	0	0	0
TAARclass3_406	2.15333	0	0.054	0	0	0	0	0	0	0	0	0	0
TAARclass3_407	3.07111	0	0	0	0	0	0.026	0	0	0	0	0	0
TAARclass3_408	0.255556	0	0	0	0	0	0	0	0	0	0	0	0
TAARclass3_410	0.763333	0	0.088	0	0	0	0	0	0	0	0	0	0
TAARclass3_411	0.166667	0.024	0.512	0.234	0	0.05	0.066	0.07	0	0.0233333	0	0.026	0
TAARclass3_415	1.31889	0	0	0	0	0	0	0	0	0	0	0	0
TAARclass3_419	3.24333	0	0	0	0	0	0	0	0	0	0	0	0
TAARclass3_420	0.682222	0	0	0	0.05875	0	0	0	0	0	0	0	0
TAARclass3_421	0.536667	0	0.148	0	0	0	0.072	0	0	0	0	0	0
TAARclass3_423	0.246667	0	0	0.078	0	0	0	0	0	0	0	0	0
TAARclass3_43	1.83889	0	0	0	0	0	0	0	0	0	0	0	0
TAARclass3_433	7.61556	0	0.044	0.436	0	0.108	0	0.07	0	0.015	0	0	0
TAARclass3_437	38.6678	0	0	0	0	0	0	0	0	0	0	0	0
TAARclass3_440	1.15111	0	0.034	0	0	0	0	0	0	0	0	0	0
TAARclass3_47	2.64778	0	0.104	0	0	0	0	0	0	0.01	0	0	0
TAARclass3_479	2.93667	0	0.048	0.126	0	0	0.024	0	0	0	0	0	0
TAARclass3_48	10.8767	0	0.706	0.13	0	0	0	0	0	0	0	0	0
TAARclass3_482	3.51778	0	0	0	0	0	0	0	0	0	0	0	0
TAARclass3_486	59.9522	0	0	0	0	0	0	0	0	0	0	0	0
TAARclass3_487	20.3878	0	0	0	0	0	0	0	0	0	0	0	0
TAARclass3_492	2.63667	0	0	0	0	0	0	0	0	0	0	0	0
TAARclass3_501	1.20556	0	0	0	0	0	0	0	0	0	0	0	0
TAARclass3_518	13.5689	0	0.058	0.062	0	0.022	0	0	0	0	0	0	0
TAARclass3_522	0.395556	0	0	0	0	0	0	0	0	0	0	0	0
TAARclass3_529	3.40889	0	0	0	0	0	0	0	0	0	0	0	0
TAARclass3_535	1.44778	0	0	0	0	0	0	0	0	0	0	0	0
TAARclass3_548	3.45667	0	0.176	0.202	0	0.044	0	0	0.032	0	0	0	0
TAARclass3_556	2.44111	0	0.054	0	0.0375	0	0	0	0	0	0	0.03	0
TAARclass3_571	4.23778	0	0	0	0	0	0	0	0	0.29	0	0	0
TAARclass3_60	0.532222	0	0	0	0	0	0	0	0	0	0	0	0
TAARclass3_65	4.65222	0	0.044	0	0	0	0	0	0	0	0	0	0
TAARclass3_69	12.1267	0	0.046	0.062	0	0.056	0	0	0	0.015	0	0	0
TAARclass3_7	8.81111	0	0	0	0	0	0	0	0	0	0	0	0
TAARclass3_70	8.59889	0	0	0	0	0	0	0	0	0	0	0	0
TAARclass3_71	3.17667	0	0	0	0	0	0	0	0	0	0	0	0
TAARclass3_72	2.21444	0	0	0	0	0	0	0	0	0	0	0	0
TAARclass3_75	5.20222	0	0	0	0	0	0	0	0	0	0	0	0
TAARclass3_78	6.74333	0	0.13	0	0	0	0	0	0	0	0	0.03	0
TAARclass3_79	0.886667	0	0.05	0	0	0	0	0.08	0	0	0	0	0
TAARclass3_81	10.6556	0	0	0.078	0	0	0	0	0	0	0	0	0
TAARclass3_82	13.4489	0	0.364	0.2	0	0	0	0.07	0	0	0	0	0
TAARclass3_86	1.10889	0	0	0	0	0	0	0	0	0	0	0	0
TAARclass3_87	15.6244	0	0	0	0	0	0	0	0	0	0	0	0
TAARclass3_88	1.11778	0	0	0	0	0	0	0	0	0	0	0	0
TAARclass3_89	7.04889	0	0	0	0	0	0	0	0	0	0	0	0
TAARclass3_90	3.60222	0	0.09	0.062	0	0	0	0	0	0	0	0	0
TAARclass3_91	4.68	0	0	0	0	0	0	0	0	0	0	0	0
TAARclass3_93	6.56111	0	0.04	0	0	0	0	0	0	0	0	0	0
TAARclass3_94	4.13667	0	0	0	0	0	0	0	0	0	0	0	0
TAARclass3_95	8.78222	0	0.058	0	0	0	0	0	0	0	0	0	0
TAARclass3_96	1.40889	0	0	0	0	0	0	0	0	0	0	0	0
TAARclass3_98	1.35333	0	0	0	0	0	0	0	0	0	0	0	0
TAARclass3_99	8.57444	0	0	0	0	0	0	0	0	0	0	0	0
TAARmammal5-9like_167	1.85	0	0	0	0	0	0	0	0	0	0	0	0
TAARmammal5-9like_168	0.695556	0	0	0	0	0	0	0	0	0	0	0	0
TAARmammal5-9like_169	1.02	0	0	0	0	0	0	0	0	0	0	0	0
TAARmammal5-9like_170	1.57778	0	0	0	0	0	0	0	0	0	0	0	0
TAARmammal5-9like_171	0.244444	0	0	0	0	0	0	0	0	0	0	0	0
TAARmammal5-9like_173	1.89667	0	0	0	0	0	0	0	0	0	0	0	0
TAARmammal5-9like_174	2.78778	0	0	0	0	0	0	0	0	0	0	0	0
TAARmammal5-9like_179	2.58778	0	0	0	0	0	0	0	0	0	0	0	0
TAARmammal5-9like_184	1.90333	0	0	0	0	0	0	0	0	0	0	0	0
TAARmammal5-9like_185	1.41333	0	0	0	0	0	0	0	0	0	0	0	0
TAARmammal5-9like_188	1.00889	0	0	0	0	0	0	0	0	0	0	0	0
TAARmammal5-9like_198	1.23	0	0	0	0	0	0	0	0	0	0	0	0
TAARmammal5-9like_199	1.32667	0	0	0	0	0	0	0	0	0	0	0	0
TAARmammal5-9like_202	5.65333	0	0	0	0	0	0	0	0	0	0	0	0
TAARmammal5-9like_203	0.494444	0	0	0	0	0	0	0	0	0	0	0	0
TAARmammal5-9like_204	4.15667	0	0	0	0	0	0	0	0	0	0	0	0
TAARmammal5-9like_206	0.662222	0	0	0	0	0	0	0	0	0	0	0	0
TAARmammal5-9like_208	1.36667	0	0	0	0	0	0	0	0	0	0	0	0
TAARmammal5-9like_209	0.567778	0	0	0	0	0	0	0	0	0	0	0	0
TAARmammal5-9like_210	0.38	0	0	0	0	0	0	0	0	0	0	0	0
TAARmammal5-9like_211	3.49556	0	0	0	0	0	0	0	0	0	0	0	0
TAARmammal5-9like_213	3.67333	0	0	0	0	0	0	0	0	0	0	0	0
TAARmammal5-9like_214	0.01	0	0	0	0	0	0	0	0	0	0	0	0
TAARmammal5-9like_215	0.574444	0	0	0	0	0	0	0	0	0	0	0	0
TAARmammal5-9like_216	7.71222	0	0	0	0	0	0	0	0	0.0133333	0	0	0
TAARmammal5-9like_494	9.70667	0	0	0	0	0	0	0	0	0	0	0	0
TAARmammal5-9like_496	0.43	0	0	0	0	0	0	0	0	0	0	0	0
taar12_163	1.26444	0	0	0	0	0	0	0	0	0	0	0	0
taar12_164	0.591111	0	0	0	0	0	0	0	0	0	0	0	0
taar12_165	0.307778	0	0	0	0	0	0	0	0	0	0	0	0
taar13_221	0.654444	0	0	0	0	0	0	0	0	0	0	0	0
TAARlike1_429	0.344444	0	0.042	0	0	0.05	0	0	0	0.01	0	0	0
V1R2	1.14074	0	0	0	0	0	0	0	0	0	0	0	0
V1R3	0.132099	0	0.17	0	0.035	0.036	0	0.08	0	0.0433333	0	0	0.038
V1R4	0.112593	0	0.83	0	0	0	0.086	0	0	0	0	0.074	0
V1R6	0.122963	0	0	0	0.0075	0	0	0	0	0.0166667	0	0	0
V1R7a	1.74889	0	0	0	0	0	0	0	0	0	0	0	0
V1R7b	0.137037	0	0	0	0	0	0	0	0	0.015	0	0	0
V1R8	0.690123	0	0	0	0	0	0	0	0	0	0	0	0
V1R9	1.19605	0	0	0	0	0	0	0	0	0	0	0	0
V1R10	0.55679	0	0	0	0	0	0	0	0	0	0	0	0
V1R11	1.22543	0	0	0	0	0	0	0	0	0	0	0	0
V1R12	0	0	0	0	0	0	0	0	0	0.045	0	0	0
V1R13	1.68765	0	0	0	0	0	0	0	0	0	0	0	0
V1R14	1.44914	0	0	0	0	0	0.024	0	0	0	0	0	0
V1R16	0.644444	0	0	0	0	0	0	0	0	0	0	0	0
V1R17	2.30222	0	0	0	0	0	0	0	0	0	0	0	0
V1R18	2.46272	0	0	0	0	0	0	0	0	0.0133333	0	0	0
V1R19	1.48272	0	0	0	0	0	0	0	0	0	0	0	0
V1R20	0.556049	0	0	0	0	0	0	0	0	0	0	0	0
V1R22	2.32667	0	0.042	0.586	0	0	0	0	0	0.045	0	0	0
V1R23	0.486914	0	0	0	0	0	0	0	0	0	0	0	0
V1R24	0.288148	0.022	0	0.688	0	0	0	0	0	0	0	0	0
V1R25	0.984444	0	0	0	0	0	0	0	0	0	0	0	0
V1R26	0	0	0	0	0	0	0	0	0	0	0	0	0
V1R27	1.16642	0	0	0.144	0	0	0	0	0	0	0	0	0
V1R28	1.26543	0	0	0	0.02875	0	0	0	0	0.136667	0	0	0.038
V1R29	0.636296	0	0	0	0	0	0	0	0	0	0	0	0
V1R30	1.30889	0	0	0	0	0	0	0	0	0	0	0	0
V1R31	0.666914	0	0	0	0	0	0	0	0	0	0	0	0
V1R32	4.77111	0	0	0	0	0	0	0	0	0	0	0	0
V1R33	1.51309	0	0	0	0	0	0.028	0	0	0.0133333	0	0	0
V1R34	3.59333	0	1.166	0.98	0.0075	0	0	0	0	0	0	0	0
V1R35	0.526667	0	0.042	0	0	0	0	0	0	0	0	0	0
V1R36	0.804938	0	0	0	0	0	0	0	0	0	0	0	0
V1R37	7.24321	0	0	0	0	0	0	0	0	0.683333	0	0	0
V1R38	1.44222	0	0.234	0.082	0	0	0	0	0	0	0	0	0
V1R39	2.05901	0	0.418	0.338	0	0	0	0	0	0	0	0	0
V1R40	0.335309	0	0	0.046	0	0	0	0	0	0.0266667	0	0	0
V1R41	2.4316	0	0	0	0	0	0	0	0	0.055	0.18	0.056	0
V1R42	0.699753	0	0.144	0.046	0	0	0	0	0	0.0283333	0	0	0
V1R43	1.72099	0	0	0	0	0	0	0	0	0	0	0	0.018
V1R44	1.22	0	0	0	0	0	0	0	0	0	0	0	0
V1R46	1.40469	0	0	0	0	0	0	0	0	0.0916667	0	0	0
V1R47	2.92	0	0	0	0.03625	0	0	0	0	0.0433333	0	0	0
V1R48	1.72	0	0.052	0	0	0	0	0	0	0	0	0	0
V1R49	1.88469	1.84	0	0	2.67875	0.058	0.028	0.08	0	0.0316667	5.62	0.208	0
ancV1R	2.57284	0	0	0	0	0	0	0	0	0.0116667	0	0	0
fV2R8	112.111	0.076	0.142	0	0.03875	0	0	0	0	0.161667	0	0	0.018
fV2R10	1.02444	0	0	0	0	0	0	0	0	0	0	0	0
fV2R14	7.35889	0	0.044	0.05	0	0	0	0	0	0	0	0	0
fV2R15	4.01	0	0	0	0	0	0	0	0	0	0	0	0
fV2R16	5.93111	0	0	0	0	0	0	0	0	0	0	0	0
fV2R17	8.95444	0	0.046	0.072	0.04625	0	0	0	0	0	0	0	0
fV2R18	1.52778	0.024	0.146	0	0.3425	0	0	0	0.032	0	0	0.03	0
fV2R19	2.72444	0	0	0	0	0	0	0	0	0.0166667	0	0	0
fV2R21	4.61	0	0	0	0	0	0	0	0	0.06	0	0	0
fV2R22	5.13222	0	0	0	0	0.162	0	0	0	0.065	0	0	0
fV2R23	1.08667	0	0	0	0	0	0	0	0	0	0	0	0
fV2R24	2.7	0	0	0	0	0	0	0	0	0	0	0	0
fV2R27	1.44889	0	0	0	0	0.024	0.056	0	0	0.0133333	0	0	0
fV2R28	5.58333	0	0	0	0	0	0	0	0	0	0	0	0
fV2R29	1.03444	0	0	0	0	0	0	0	0	0	0	0	0
fV2R30	1.05444	0	0	0	0	0	0	0	0	0	0	0	0
fV2R31	3.91889	0	0.05	0	0	0	0.032	0	0	0	0	0	0
fV2R32	2.83556	0	0.042	0	0	0.024	0.028	0	0	0.21	0	0	0
fV2R33	1.68556	0	0	0	0	0	0	0	0	0	0	0.034	0
fV2R34	3.28556	0	0	0	0	0	0	0	0	0	0	0	0
fV2R35	39.0578	0	0	0	0	1.018	0	0	0	0.0466667	0	0	0
fV2R36	12.6689	0	0	0.07	0	0.276	0	0	0	0.05	0	0	0
fV2R37	7.08556	0	0	0	0	0	0	0	0	0	0	0	0
fV2R38	4.77333	0	0	0	0	0	0	0	0	0	0	0	0
fV2R39	9.60444	0	0	0	0	0	0	0	0	0	0	0	0
fV2R40	1.07111	0	0.054	0	0	0	0	0	0	0	0	0	0
fV2R41	4.25556	0.026	0	0	0.01625	0	0	0	0	0	0	0	0
fV2R42	4.15778	0.082	0	0	0	0.062	0	0	0	0	0	0	0
fV2R43	12.53	0	0	0	0	0	0	0	0	0	0	0	0
fV2R44	2.77778	0	0	0	0	0	0	0	0	0	0	0	0
fV2R45	11.9078	0	0.058	0	0	0	0	0	0	0	0	0	0
fV2R46	4.77889	0	0.044	0	0	0.196	0	0	0	0	0	0	0
fV2R47	6.28	0	0	0	0	0	0	0	0	0	0	0	0
fV2R48	6.22667	0	0.096	0	0	0	0	0	0	0.015	0	0	0
fV2R49	3.03444	0	0	0	0	0	0	0	0	0	0	0	0
fV2R50	2.71889	0	0	0	0	0	0	0	0	0	0	0	0
fV2R51	2.13333	0	0	0	0	0	0	0	0	0	0	0	0
fV2R52	7.53556	0	0	0	0	0	0	0	0	0.0166667	0	0	0
fV2R53	2.19667	0	0	0	0	0	0	0	0	0	0	0	0
fV2R54	17.5733	0	0	0	0	0	0	0	0	0	0	0	0
fV2R55	4.10444	0	0	0	0	0	0	0	0	0	0	0	0
fV2R56	2.14778	0	0	0	0	0	0	0	0	0	0	0	0
fV2R57	1.14778	0	0	0	0	0	0	0	0	0	0	0	0
fV2R58	1.61778	0	0	0	0	0	0	0	0	0	0	0	0
fV2R59	2.99111	0	0	0	0	0	0	0	0	0	0	0	0
fV2R60	3.43222	0	0	0	0	0	0	0	0	0	0	0	0
fV2R61	5.91	0	0	0	0.025	0	0	0	0	0.0166667	0	0	0
fV2R62	5.99889	0.026	0	0	0	0	0	0	0	0	0	0	0
fV2R63	3.8	0	0	0.058	0	0	0	0	0	0	0	0	0
fV2R64	2.81667	0	0.294	0	0	0	0	0	0	0	0	0	0
fV2R65	14.1278	0	0	0	0	0	0	0	0	0.0466667	0	0	0
fV2R66	4.26222	0	0.124	0	0.0075	0	0	0	0	0.0416667	0	0	0
fV2R67	4.73889	0	0	0	0	0	0	0	0	0	0	0	0
fV2R68	5.33444	0	0	0	0	0	0	0	0	0	0	0	0
fV2R69	10.5244	0	0	0	0	0	0	0	0	0	0	0	0
fV2R70	18.7311	0	0	0	0	0	0	0	0	0	0	0	0
fV2R71	7.23222	0	0	0	0	0	0	0	0	0	0	0	0
fV2R72	7.95444	0	0	0	0	0	0	0	0	0	0	0	0
fV2R74	7.85222	0	0	0	0	0	0	0	0	0	0	0	0
fV2R75	11.8044	0	0.1	0	0	0	0	0	0	0	0	0	0
fV2R76	1.73222	0	0	0	0.00875	0	0	0	0	0	0	0	0
fV2R77	3.64889	0	0	0	0	0	0	0	0	0.0283333	0	0	0
fV2R78	2.13556	0	0.044	0.186	0	0	0	0	0	0.493333	0	0	0
fV2R79	14.4478	0	0	0	0	0	0	0	0	0	0	0	0
fV2R80	3.25111	0	0	0	0	0	0	0	0	0	0	0	0
fV2R81	1.35778	0	0	0	0	0	0	0	0	0	0	0	0
fV2R82	0.682222	0.03	0.216	0.168	0	0	0	0	0	0.0716667	0	0	0
fV2R85	3.51	0	0	0	0	0	0	0	0	0	0	0	0
fV2R86	1.12889	0	0	0	0	0	0	0	0	0	0	0	0
fV2R88	4.83333	0	0	0	0	0	0	0	0	0	0	0	0
fV2R89	1.51111	0	0	0	0	0	0	0	0	0	0	0	0
fV2R90	2.26667	0	0	0	0	0	0	0	0	0.025	0	0	0
fV2R91	2.64889	0	0	0	0	0	0	0	0	0.015	0	0	0
fV2R92	0.741111	0	0	0	0	0	0	0	0	0	0	0	0
fV2R93	2.90222	0	0	0.088	0	0	0	0	0	0	0	0	0
fV2R94	4.85778	0	0	0	0	0	0	0	0	0	0	0	0
fV2R95	4.90556	0	0	0	0	0	0	0	0	0.0166667	0	0	0
fV2R96	7.07556	0	0.512	0	0	0	0	0	0	0	0	0	0
fV2R97	5.28444	0	0	0	0	0	0	0	0	0.0283333	0	0	0
fV2R98	4.18889	0	0	0	0	0	0	0	0.098	0.133333	0	0	0
fV2R100	27.9167	0	0	0	0	0	0	0	0.036	0	0	0	0
fV2R101	12.0789	0	0.09	0.132	0	0.022	0	0	0	14.43	0	0	1.012
fV2R102	9.63444	0	0.234	0	0	0	0	0	0	0	0	0	0
fV2R103	3.65111	0	0.094	0	0	0	0	0	0.064	0	0	0	0
fV2R104	6.84	0	0	0.148	0	0	0	0	0.036	0	0	0	0
fV2R105	5.29556	0.03	0	0	0	0	0	0	0	0	0	0	0
fV2R106	5.91889	0	0	0.246	0	0	0	0	0.036	0.015	0	0	0
fV2R107	4.42889	0	0	0	0	0	0	0	0	0	0	0	0
fV2R108	3.73889	0	0.044	0	0	0	0	0.08	0.1	0	0	0	0
fV2R109	4.70667	0	0	0	0	0	0	0	0	0	0	0	0
fV2R110	6.4	0	0	0	0	0	0	0	0	0	0	0	0
fV2R111	6.14333	0	0.086	0	0	0	0	0	0	0	0	0	0
fV2R113	1.78889	0	0.022	0	0.0075	0	0	0	0	0	0	0	0
fV2R114	7.78778	0	0.056	0.648	0	0	0	0	0	0	0	0	0
fV2R115	1.99111	0	0	0	0	0	0	0	0	0	0	0	0
fV2R116	4.72111	0	0.058	0	0	0	0	0	0	0	0	0	0
fV2R117	3.22667	0	0	0	0	0	0	0	0	0	0	0	0
fV2R118	1.41222	0	0	0	0	0	0	0	0	0	0	0	0
fV2R119	6.27	0	0	0	0	0	0	0	0	0	0	0	0
fV2R120	2.57667	0	0	0	0	0	0	0	0	0	0	0	0
fV2R121	1.43222	0	0.05	0	0	0	0	0	0	0	0	0	0
fV2R122	12.9256	0	0.09	0.066	0	0	0	0	0	0	0	0	0
fV2R123	1.37444	0	0	0	0	0	0	0	0	0	0	0	0
fV2R124	7.71778	0	0	0	0	0	0	0	0	0	0	0	0
fV2R125	1.73111	0	0.092	0	0	0	0	0	0	0.015	0	0	0
fV2R126	13.3956	0	0	0.264	0	0	0	0	0	0	0	0	0
fV2R127	1.58667	0	0	0	0	0	0	0	0	0	0	0	0
fV2R128	6.56889	0	0	0	0	0	0	0	0	0.0333333	0	0	0
fV2R129	2.90889	0	0	0	0	0	0	0	0	0	0	0	0
fV2R130	3.70667	0	0	0	0	0	0	0	0	0	0	0	0
fV2R131	6.86333	0	0.052	0	0.00875	0	0	0	0	0.0166667	0	0	0
fV2R132	2.38667	0	0	0	0.00625	0.098	0	0	0	0.0116667	0	0	0
fV2R133	5.69667	0	0	0	0	0	0	0	0	0.0266667	0	0	0
fV2R134	1.94667	0	0	0	0	0	0	0	0	0	0	0	0
fV2R135	3.49222	0	0.05	0	0	0	0	0	0	0	0	0	0
fV2R136	5.70111	0	0	0	0	0	0	0	0	0	0	0	0
fV2R137	1.87444	0	0	0	0	0	0	0	0	0	0	0	0
fV2R138	0.76	0	0	0	0	0	0	0	0	0	0	0	0
fV2R139	1.75333	0	0	0	0	0	0	0	0	0	0	0	0
fV2R140	5.49222	0	0	0.07	0	0	0	0	0	0	0	0	0
fV2R141	2.72444	0.026	0	0	0	0	0	0	0	0	0	0	0
fV2R145	2.16444	0	0	0	0.0075	0	0	0	0	0.0166667	0	0	0
fV2R146	1.18778	0	0	0	0	0	0	0	0	0.015	0	0	0
fV2R147	15.2656	0	0.05	0	0	0	0	0	0	0	0	0	0
fV2R148	3.91667	0	0	0	0.0175	0	0	0	0	0	0	0	0
fV2R149	2.14111	0.028	0	0	0	0	0	0	0	0	0	0	0
fV2R151	2.92222	0	0	0	0	0	0	0	0	0	0	0	0
fV2R152	2.58778	0	0	0	0	0	0	0	0	0	0	0	0
fV2R153	3.91889	0	0.146	0	0	0	0	0	0	0	0	0	0
fV2R154	4.05	0	0	0	0	0	0	0	0	0	0	0	0
fV2R155	4.86333	0	0	0	0	0	0	0	0	0	0	0	0
fV2R156	2.85889	0	0	0	0	0	0	0	0	0	0	0	0
fV2R157	5.20667	0	0	0	0	0	0	0	0	0	0	0	0
fV2R158	2.69667	0	0	0	0	0	0	0	0	0	0	0	0
fV2R159	1.98889	0	0	0	0	0	0	0	0	0	0	0	0
fV2R160	4.38111	0	0	0	0	0	0	0	0	0	0	0	0
fV2R161	0.788889	0	0	0	0	0	0	0	0	0	0	0	0
fV2R162	3.63556	0	0.05	0	0	0	0	0	0	0	0	0	0
fV2R163	1.40556	0	0	0	0	0	0	0	0	0	0	0	0
fV2R165	7.10889	0.03	0	0	0.01625	0	0	0	0	0	0	0	0
fV2R166	14.5778	0	0	0	0	0	0	0	0	0	0	0	0
fV2R167	4.48556	0.144	0	0	0.0075	0	0	0	0	0	0	0	0
fV2R168	2.11	0	0	0	0	0	0	0	0	0.0166667	0	0	0
fV2R169	1.56778	0	0	0	0	0	0	0	0	0	0	0	0
fV2R170	4.23333	0	0	0	0	0	0	0	0	0	0	0	0
fV2R171	2.39222	0	0	0	0	0	0	0	0	0	0	0	0
fV2R173	2.94667	0	0	0	0	0	0	0	0	0	0	0	0
fV2R174	5.45889	0	0	0	0	0	0	0	0	0	0	0	0
fV2R175	2.85889	0	0	0	0	0	0	0	0	0.03	0	0	0
fV2R176	7.95222	0	0	0	0	0	0	0	0	0	0	0	0
fV2R177	14.61	0	0	0	0	0	0	0	0	0.015	0	0	0
fV2R178	12.5889	0	0	0	0	0	0	0	0	0.0483333	0	0	0
fV2R179	14.76	0	0	0	0	0	0	0	0	0.0166667	0	0	0
fV2R180	2.74556	0	0	0	0	0	0	0	0	0	0	0	0
fV2R181	5.83778	0	0	0	0	0	0	0	0	0	0	0	0
fV2R182	7.29889	0	0	0	0	0	0	0	0	0	0	0	0
fV2R183	1.76333	0	0	0	0	0	0	0	0	0	0	0	0
fV2R184	4.74889	0	0	0	0	0	0	0	0	0.0266667	0	0	0
fV2R185	2.94778	0	0	0	0	0	0	0	0	0.0316667	0	0	0
fV2R186	7.52556	0	0	0	0	0	0	0	0	0.015	0	0	0
fV2R187	2.53778	0	0.064	0.05	0	0	0	0	0	0	0	0	0
fV2R188	0.994444	0	0	0	0	0	0	0	0	0	0	0	0
fV2R189	4.84556	0	2.396	0	0	0	0	0	0	0.015	0	0	0
fV2R190	6.93222	0	0.488	0	0.01625	0.038	0	0	0.036	0.0266667	0	0.032	0.032
fV2R191	4.25667	0	0	0	0	0	0	0	0	0.0116667	0	0	0
fV2R192	2.00333	0	0	0	0	0	0	0	0	0	0	0	0
fV2R193	2.8	0	0	0	0	0	0	0	0	0.0166667	0	0	0.02
fV2R194	2.53444	0.03	0	0	0	0.074	0	0	0	0	0	0	0
fV2R195	0.24	0	0	0	0	0.038	0	0	0	0	0	0	0
tV2R249	2.42333	0.128	0.016	0.026	0.02375	0	0	0	0.018	0.01	0.68	0.032	0.024
tV2R251	1.23444	0.056	0.302	0.152	0.1075	0.03	0.034	0.02	0	0.0133333	0.24	0.03	0
tV2R252	1.24	0.026	0.108	0.168	0.08625	0	0	0	0	0	0	0	0
tV2R253	6.76	0.14	0.754	1.904	0.14125	0.024	2.066	0	0.098	1.31333	0	0.34	0.17
fV2R464	4.81444	0	0	0	0	0	0	0	0	0	0	0	0
fV2R465	4.14889	0	0	0	0	0	0.026	0	0	0.0133333	0	0	0
fV2R467	0.81	0	0	0	0	0	0	0	0	0	0	0	0
fV2R479	0.94	0.026	0	0	0	0	0	0	0	0	0	0	0
ancV2R	2.73444	0.532	1.82	1.062	0.5525	0.32	0.702	0.03	0.204	0.416667	0.53	0.218	0.2
T1R1	0.0244444	0.274	0.398	0	0.05625	0.03	0	0	0.028	0.01	0	0	0
T1R2A	1.57333	2.75	8.354	1.33	2.13	0.682	0.546	0	0.106	0.115	0.3	0.2	0.114
T1R2B	0.0122222	0.074	0.04	0.078	0.1675	0.034	0.028	0	0	0	0	0	0
T1R3B	0.181111	1.842	0.064	0.05	0.47875	0	0.032	0	0	0.0583333	0	0.034	0
T1R4	0.0577778	1.212	3.788	6.398	0.2	0.024	0	0	0	0.0283333	0	0	0.062
T1R7	0.0244444	0.102	0	0	0.03625	0	0	0	0	0.0133333	0	0	0
T2R1	0	0	0	0	0	0	0	0	0	0	0	0	0
T2R2	0	0.082	0	0	0	0	0	0	0	0	0	0	0
T2R3	0	0.024	0	0	0	0	0	0	0	0	0	0	0
T2R4	0.0155556	0.052	0	0	0.0075	0	0	0	0	0	0	0	0
T2R5	0	0.05	0	0	0	0	0	0	0	0	0	0	0
T2R6	0	0.022	0	0	0.04	0	0	0	0	0	0	0	0
T2R7	0	0	0	0	0	0	0	0	0	0	0	0	0
T2R8	0	0.052	0	0	0	0	0	0	0	0	0	0	0
T2R9	0	0	0	0	0	0	0	0	0	0	0	0	0
T2R10	0.0411111	0.374	0.17	0	0.365	0.148	0.58	0	0	0	0	0	0.03
T2R11	0	0.026	0	0	0	0	0	0	0	0	0	0	0
T2R12	0	0	0.22	0	0	0	0	0	0	0	0	0	0
T2R13	0	0	0.258	0	0	0	0	0	0	0	0	0	0
T2R14	0	0.074	4.008	0	0	0.034	0	0	0	0	0	0	0
T2R15	0	0	0	0	0	0	0	0	0	0	0	0	0
T2R16	0	0	0	0	0	0	0	0	0	0	0	0	0
T2R17	0	0	0	0	0	0	0	0	0	0	0	0	0
T2R18	0	0	0	0	0	0	0	0	0	0	0	0	0
T2R19	0	0	0	0	0.0075	0	0	0	0	0	0	0	0
T2R20	0	0.218	0	0	0.05	0	0	0	0	0	0	0	0
T2R21	0	0	0	0	0	0	0	0	0	0	0	0	0
T2R22	0	0	0	0	0	0	0	0	0	0	0	0	0
T2R23	0.0344444	0.03	0	0	0.10375	0	0	0	0	0.298333	0	0	0
T2R24	0	0.046	0.148	0	0.03625	0.038	0.066	0	0	0	0	0	0
T2R25	0	0	0	0	0	0	0	0	0	0	0	0	0
T2R26	0	0	0	0	0	0	0	0	0	0	0	0	0

## Sheet: S3
S3. The expression levels (TPM) of zebrafish chemoreceptor genes
Genes	Olfactory organ	Oral tissue	Brain	Spinal cord	Gill	Heart	Intestine	Liver	Kidney	Pectoral fin	Skin	Muscle
ORbeta1	2.7	0	0	0	0	0	0	0	0	0	0	0
ORbeta2	3.01833	0	0	0	0	0	0	0	0	0	0	0
ORbeta3	73.19	0	0	0	0.0118182	0	0	0.0345455	0	0	0	0
ORbeta4	23.3067	0.042	0.17	0	0	0	0	0	0	0	0	0
ORbeta5	0.191667	0	0	0	0	0	0	0	0	0	0	0
ORbeta6	6.14333	0	0	0.036	0	0	0	0	0	0	0	0
ORdelta1	7.48	0	0	0	0	0	0.0166667	0	0	0	0	0
ORdelta10	4.29333	0	0	0	0	0	0	0	0	0	0	0
ORdelta11	27.9967	0	0.144	0.114	0	0	0.1	0	0	0	0	0
ORdelta12	15.5717	0	0.213	0.092	0	0	0	0	0	0	0	0
ORdelta13	7.39667	0	0.483	0.16	0.0109091	0	0	0	0	0	0	0
ORdelta14	17.1133	0	0.093	0.092	0.0154545	0	0	0.0127273	0	0	0	0
ORdelta15	11.52	0	0	0	0.0163636	0	0	0	0	0	0	0
ORdelta16	10.285	0	0	0	0.00818182	0.0336364	0.0333333	0	0	0	0.014	0
ORdelta17	4.05167	0	0	0.088	0.0245455	0	0	0	0	0	0	0
ORdelta18	8.97	0	0	0.044	0	0	0	0	0	0	0	0
ORdelta19	10.55	0	0	0	0.00818182	0	0	0	0	0	0	0
ORdelta2	2.525	0	0	0	0	0	0	0	0	0	0	0
ORdelta20	19.73	0	0	0	0	0	0	0	0	0	0	0
ORdelta21	1.29167	0	0	0.034	0	0	0	0	0	0	0	0
ORdelta22	3.55167	0	0	0	0.01	0	0	0	0	0	0	0
ORdelta23	8.65	0	0.167	0.17	0.361818	0.0509091	0	0.0118182	0	0	0	0
ORdelta24	5.57333	0	0	0	0	0	0	0	0	0	0	0
ORdelta25	24.1217	0	0	0	0	0	0	0	0	0	0	0
ORdelta26	9.50167	0	0	0	0	0	0.015	0	0	0	0	0
ORdelta27	3.94667	0	0	0	0	0	0	0	0	0	0	0
ORdelta28	30.3517	0	0	0	0	0	0	0	0	0	0	0
ORdelta29	0.906667	0	0	0	0	0	0	0	0	0	0	0
ORdelta3	1.57833	0	0	0	0	0	0	0	0.026	0	0	0
ORdelta30	25.5983	0	0	0	0	0.0127273	0	0	0	0	0.029	0
ORdelta31	35.525	0.084	0	0.034	0.0654545	0	0.0166667	0	0	0	0.051	0
ORdelta32	12.82	0	0	0	0	0	0	0	0	0	0	0
ORdelta33	7.04	0	0	0	0	0	0	0	0	0	0	0
ORdelta34	1.31667	0	0	0	0	0	0	0	0	0	0	0
ORdelta35	6.545	0	0	0	0	0	0	0	0	0	0	0
ORdelta36	5.16	0	0	0	0	0	0	0	0	0	0	0
ORdelta37	12.9667	0	0	0	0	0	0.0216667	0	0	0	0	0
ORdelta38	9.05833	0	0	0	0	0	0	0	0	0	0	0
ORdelta39	12.645	0	0	0	0	0	0	0	0	0	0	0
ORdelta4	2.28333	0	0	0	0	0	0.0183333	0	0	0	0	0
ORdelta40	1.305	0	0	0	0	0	0	0	0	0	0	0.0116667
ORdelta41	10.335	0	0	0	0	0	0.0216667	0	0	0	0	0
ORdelta42	2.41	0	0	0	0	0	0	0	0	0	0	0
ORdelta43	2.55167	0	0	0	0	0	0	0	0	0	0	0
ORdelta44	4.86167	0	0.12	0	0	0	0	0	0	0	0	0
ORdelta45	17.1117	0	0	0	0	0	0	0	0	0	0	0
ORdelta46	52.095	0	0	0	0	0	0	0	0	0	0	0
ORdelta47	23.6933	0.022	0	0	0.0454545	0	0	0	0	0	0	0
ORdelta48	30.52	0	0	0	0	0	0	0	0	0	0	0
ORdelta49	43.8167	0	0.142	0	0	0	0	0	0	0	0	0
ORdelta5	2.91167	0	0	0	0	0	0	0	0	0	0	0
ORdelta50	8.74667	0	0	0	0	0	0.0166667	0	0	0	0	0
ORdelta51	73.43	0	0	0	0	0	0	0	0	0	0	0
ORdelta52	9.72833	0	0	0	0	0	0	0	0	0	0	0
ORdelta53	10.33	0	0	0	0	0	0	0	0	0	0	0
ORdelta54	19.87	0	0	0	0	0	0	0	0	0	0	0
ORdelta55	13.6883	0	0	0	0	0	0	0	0	0	0	0
ORdelta56	32.64	0	0	0	0	0	0	0	0	0	0	0
ORdelta57	18.4267	0.022	0	0	0	0	0	0	0	0	0	0.0116667
ORdelta58	13.84	0	0	0	0	0	0	0	0	0	0	0
ORdelta59	40.0433	0	0	0	0	0	0	0	0	0	0	0
ORdelta6	2.99167	0	0	0	0	0	0	0	0	0	0	0
ORdelta60	15.095	0	0	0	0.0118182	0	0	0	0	0	0	0
ORdelta61	16.385	0	0	0	0	0	0.0433333	0	0	0	0	0.02
ORdelta62	2.49	0	0	0	0	0	0	0	0	0	0	0
ORdelta63	8.51333	0	0	0	0	0	0	0	0	0	0	0
ORdelta7	5.07667	0	0	0	0	0	0	0	0	0	0	0
ORdelta8	3.19167	0	0.142	0	0	0	0	0	0	0	0	0
ORdelta9	5.32333	0	0	0	0	0	0	0	0	0	0	0
ORepsilon1	19.6383	0	0	0.042	0.00363636	0.0181818	0	0.0545455	0.146	0	0.006	0
ORepsilon10	13.625	0	0	0.422	0	0	0	0	0	0	0	0
ORepsilon11	1.08167	0	0.694	3.698	0	0.0163636	0	0	0	0	0	0.045
ORepsilon12	4.23667	0	0.417	4.028	0	0	0	0	0	0	0	0
ORepsilon13	6.53333	0	0.578	9.082	0	0	0	0	0	0	0	0
ORepsilon2	5.09833	0	0.055	0	0	0.0163636	0	0	0	0	0	0
ORepsilon3	1.625	0	0	0	0	0	0.015	0	0	0	0	0
ORepsilon4	5.73	0	0	0	0	0	0	0	0	0	0	0
ORepsilon5	26.3083	0	0	0	0	0	0	0	0	0	0	0
ORepsilon6	12.85	0	0	0	0	0	0	0	0	0	0	0
ORepsilon7	0.045	0	0.536	0	0	0	0	0	0	0	0	0
ORepsilon8	2.41333	0	0	0	0	0	0	0	0	0	0	0
ORepsilon9	38.7367	0	0	0.04	0	0	0	0	0.022	0	0	0
OReta1	10.2267	0	0	0.034	0	0.0827273	0	0	0	0	0	0
OReta10	44.56	0	0	0	0	0	0	0	0	0	0	0
OReta11	10.69	0	0	0	0	0	0	0	0	0	0	0
OReta12	12.6433	0	0.123	0	0	0	0.0166667	0	0	0	0	0
OReta13	11.4267	0.506	0.121	0	0.151818	0	0.0166667	0	0	0.22	0.02	0
OReta14	2.61333	0	0	0	0.0163636	0	0.0333333	0	0	0	0	0
OReta15	11.1783	0.02	0	0.038	0	0	0.0333333	0	0.056	0	0	0
OReta16	2.575	0.038	0.183	0	0	0	0	0	0.022	0	0	0.0516667
OReta17	5.90833	0.044	0	0	0	0	0	0	0	0	0	0
OReta18	8.62	0	0	0	0	0	0	0	0	0	0	0
OReta19	3.60667	0	0	0	0	0	0	0	0	0	0	0
OReta2	2.96167	0	0	0	0	0	0	0	0	0	0	0
OReta20	14.8217	0	0	0	0	0	0	0.0854545	0.036	0	0	0
OReta21	4.49833	0	0	0	0	0	0	0.304545	0.038	0	0	0
OReta22	8.26333	0	0	0	0	0	0	0	0	0	0	0
OReta23	36.5183	0	0	0	0	0	0	0.0872727	0	0	0	0
OReta24	14.5217	0.082	0.134	0	0.06	0.0118182	0.055	0.672727	0	0	0.051	0
OReta25	3.18833	0	0.138	0	0	0	0	0	2.194	0	0	0
OReta26	24.8617	0	0	0	0	0	0	0	0	0	0	0
OReta27	5.31667	0	0	0	0	0	0	0	0	0	0.007	0
OReta28	2.81	0	0	0	0	0	0	0	0	0	0	0
OReta29	11.7483	0	0.025	0	0	0	0	0	0	0	0	0
OReta3	2.94	0	0	0	0	0	0	0	0	0	0	0
OReta30	28.6217	0	0	0	0	0	0	0	0	0	0	0
OReta31	8.9	0	0.056	0	0.00818182	0	0	0	0	0	0	0
OReta32	3.815	0	0.235	0	0	0.0154545	0	0	0	0	0	0
OReta33	27.5517	0	0.029	0.068	0	0.0127273	0.0183333	0	0	0	0	0
OReta34	30.5367	0	0.311	0.076	0	0	0	0	0.024	0	0	0
OReta35	89.5083	0	0	0	0	0	0.0366667	0	0.024	0	0	0
OReta36	513.742	0	0.086	0	0	0	0.0183333	0	0	0	0	0
OReta37	119.967	0	0	0	0	0	0	0	0	0	0	0
OReta38	41.9217	0	0.222	0	0	0	0	0	0	0	0	0
OReta39	92.9067	0.018	0.642	0	0	0	0.0183333	0	0	0	0.087	0
OReta4	6.995	0	0.304	0.176	0.00272727	0.255455	0.221667	0	0.02	0.0766667	0.011	0.0316667
OReta5	4.23667	0	0	0	0	0	0	0	0	0	0	0
OReta6	13.1667	0	0	0	0	0	0	0	0	0	0	0
OReta7	6.02833	0	0	0	0	0.0263636	0.0166667	0	0	0	0	0
OReta8	5.39167	0	0.123	0	0	0.0127273	0.0166667	0	0	0	0	0
OReta9	40.7617	0	0	0	0	0	0.0333333	0	0	0	0	0
ORgamma	7.83167	0	0	0.162	0	0	0.0483333	0	0	0	0	0
ORkappa	7.225	4.874	1.981	8.064	8.28091	5.98727	3.89833	0.514545	7.92	3.66667	2.4	1.055
ORlambda	0.0933333	0	0.484	0.28	0.0381818	0	0.0266667	0	0	0	0	0.0233333
ORtheta1	1.00167	0.418	1.227	1.162	0.409091	0.0618182	0.283333	0.0190909	0.104	0.0433333	0.088	0.0266667
ORtheta2	0.256667	0.418	0.98	0.532	0.234545	0.0263636	0.246667	0.01	0.636	0	0.111	0.0225
ORzeta1	123.063	0	0.024	0	0	0	0.04	0	0	0	0	0
ORzeta10	5.32833	0	0	0	0	0	0	0	0	0	0	0
ORzeta11	11.1717	0	0	0	0	0	0	0	0	0	0	0
ORzeta12	10.55	0.024	0	0	0	0	0	0	0	0	0	0
ORzeta13	4.72833	0	0	0	0	0	0	0	0	0	0	0
ORzeta14	2.635	0	0	0	0	0	0	0	0	0	0	0
ORzeta15	24.07	0	0	0	0	0	0	0	0	0	0	0
ORzeta16	29.715	0	0	0	0	0	0	0	0	0	0	0
ORzeta17	25.61	0	0.09	0	0	1.30909	0	0	0	0	0	0
ORzeta18	4.59333	0	0	0	0	0.0909091	0	0	0	0	0	0
ORzeta19	48.56	0	0	0	0	0.119091	0	0	0	0	0	0
ORzeta2	2.59667	0	0	0.038	0	0	0.343333	0	0	0	0.019	0
ORzeta20	1.95833	0	0	0	0	0	0.015	0	0	0	0	0
ORzeta21	5.355	0	0.088	0	0	0	0	0	0	0	0	0
ORzeta22	7.96	0	0	0	0	0	0	0	0	0	0	0
ORzeta23	9.51833	0	0	0	0	0	0	0	0	0	0	0
ORzeta24	8.48	0.02	0	0	0	0	0	0	0	0	0	0
ORzeta25	7.65167	0	0	0	0	0	0	0	0	0	0	0
ORzeta26	8.36	0.018	0	0.028	0	0	0	0	0.082	0	0	0
ORzeta27	121.312	0	0	0.042	0	0	0.03	0	0	0.00666667	0.015	0
ORzeta28	18.2683	0.018	0	0	0	0	0	0	0	0	0.029	0
ORzeta29	37.365	0	0	0	0.0109091	0	0.0183333	0.0481818	0	0	0	0
ORzeta3	8.22	0	0.029	0	0	0	0.0716667	0	0	0	0	0
ORzeta30	62.25	0	0	0	0.0109091	0	0	0.0854545	0.052	0	0	0
ORzeta31	27.0083	0	0	0	0.0109091	0	0	0.0118182	0	0	0	0.0191667
ORzeta32	53.3217	0	0	0	0.00363636	0	0	0.0118182	0.024	0	0	0
ORzeta33	57.4033	0.022	0	0	0	0	0	0	0	0	0	0
ORzeta34	116.79	0.018	0	0	0.00727273	0	0	0	0.07	0	0.012	0
ORzeta35	23.285	0	0	0	0.0118182	0	0	0	0	0	0	0
ORzeta36	12.9583	0	0.026	0	0.00454545	0	0.0333333	0.0654545	0	0	0.007	0
ORzeta37	16.9117	0.022	0.156	0.078	0.0445455	0.0254545	0.0833333	0.100909	0.146	0	0.013	0.0641667
ORzeta4	10.3367	0	0	0	0	0.0227273	0.878333	2.69636	0	0	0	0
ORzeta5	4.84833	0	0	0	0	0	0	0	0	0	0	0
ORzeta6	4.14833	0.038	0	0	0	0	0	0	0	0	0	0
ORzeta7	2.88667	0	0	0	0	0	0	0	0	0	0	0
ORzeta8	7.42167	0	0.162	0	0	0	0	0.0127273	0	0	0	0
ORzeta9	1.35333	0	0	0	0	0	0	0	0	0	0	0
TAAR10_clade1a	6.27	0	0.124	0.03	0.07	0.01	0.04	0	0	0	0	0
TAAR10a_clade1a	1.25667	0	0.282	0.032	0	0.0890909	0	0.0518182	0	0	0	0
TAAR10b_clade1a	3.75667	0	0.083	0	0	0	0	0	0.012	0	0	0
TAAR10c_clade1a	4.33833	0	0.112	0	0	0	0	0	0	0	0	0
TAAR10c1_clade3	6.21333	0	0.041	0.066	0	0	0	0	0.012	0	0	0
TAAR10d_clade1a	10.815	0.022	0.121	0.074	0	0	0	0	0	0	0	0
TAAR11_clade1a	4.65	0	0.085	0	0	0	0	0	0	0	0	0
TAAR12a_clade1b	0.916667	0	0	0	0	0	0	0	0	0	0	0
TAAR12b_clade1b	6.155	0	0	0	0	0	0	0	0	0	0	0
TAAR12c_clade1b	12.3017	0	0	0	0	0	0.015	0	0	0	0	0
TAAR12e_clade1b	7.215	0	0	0	0	0	0	0	0	0	0	0
TAAR12f_clade1b	14.2167	0	0	0	0	0	0	0	0.046	0	0	0
TAAR12g_clade1b	23.93	0	0	0.074	0	0	0	0	0	0	0	0
TAAR12h_clade1b	8.72667	0	0	0	0	0	0	0	0	0	0	0
TAAR12i_clade1b	2.08833	0	0	0	0	0	0	0	0	0	0	0.0433333
TAAR12j_clade1b	6.08	0.018	0	0	0	0	0	0	0	0	0.005	0
TAAR12m_clade1b	6.16	0	0	0.078	0	0	0	0	0	0	0	0
TAAR13a_clade3	4.18833	0	0	0	0	0	0	0	0	0	0	0
TAAR13b_clade3	25.13	0	0	0	0	0	0	0	0	0	0	0
TAAR13c_clade3	1.24667	0	0	0	0	0	0	0	0	0	0	0
TAAR13d_clade3	4.20667	0	0	0	0	0	0	0	0	0	0	0
TAAR13e_clade3	0.35	0	0.027	0	0	0	0	0	0	0	0	0
TAAR14a_clade3	1.97833	0	0.135	0.066	0.267273	0.3	0.165	0.144545	0.072	0.0433333	0.047	0
TAAR14b_clade3	0.406667	0	0	0	0	0	0	0	0	0	0	0
TAAR14d_clade3	0.851667	0	0	0	0	0	0	0	0	0	0	0
TAAR14e_clade3	7.96667	0	0.025	0	0.00727273	0	0	0	0.024	0	0.006	0
TAAR14f_clade3	2.10167	0.046	0	0	0	0	0	0	0	0	0	0
TAAR14h_clade3	8.04833	0.022	0	0.066	0	0.115455	0	0	0	0	0.018	0
TAAR14i_clade3	6.55333	0.016	0.044	0	0.0309091	0.0754545	0	0	0.04	0	0	0
TAAR14j_clade3	3.56667	0	0	0	0	0	0.03	0.01	0	0	0	0
TAAR14k_clade3	12.715	0.28	0.705	0.218	0.957273	0.17	0.185	0.250909	0.15	0.133333	0.141	0.0808333
TAAR14l_clade3	13.1983	0.332	0.201	0.078	0.06	0.05	0.131667	0.0172727	0.044	0.0133333	0.112	0
TAAR15b_clade3	0.335	0	0.029	0.036	0	0	0	0	0	0	0	0
TAAR16a_clade3	4.66333	0	0.085	0	0	0	0	0	0	0	0	0
TAAR16b_clade3	1.86333	0	0	0	0	0	0.015	0	0	0	0	0
TAAR16f_clade3	4.12667	0	0	0	0	0	0.03	0	0	0	0	0
TAAR16g_clade3	1.29833	0	0	0	0	0	0.00833333	0	0	0	0	0
TAAR17a_clade3	12.5183	0	0	0	0	0	0	0	0	0	0	0
TAAR17b_clade3	5.23167	0	0	0	0	0	0	0	0	0	0	0
TAAR17c_clade3	16.65	0	0	0	0	0	0	0	0	0	0	0
TAAR18a_clade3	4.1	0	0	0	0	0	0	0	0	0	0	0
TAAR18b_clade3	3.06167	0	0.122	0	0	0	0	0	0	0	0	0
TAAR18c_clade3	3.14667	0	0	0	0	0	0	0	0	0	0	0
TAAR18d_clade3	32.14	0	0	0.038	0	0	0.0266667	0	0	0	0	0
TAAR18e_clade3	14.6517	0	0.132	0.034	0	0	0	0	0	0	0.006	0
TAAR18f_clade3	10.3317	0	0	0	0	0	0	0	0	0	0	0
TAAR18g_clade3	14.49	0	0	0.03	0.05	0	0.0283333	0	0	0	0	0
TAAR18h_clade3	23.91	0	0.022	0	0	0	0	0	0	0	0	0
TAAR18i_clade3	0.805	0	0	0	0	0	0	0	0	0	0	0
TAAR18k_clade3	0.805	0	0	0	0	0	0	0	0	0	0	0
TAAR19a_clade3	0	0	0	0	0	0	0	0	0.022	0	0.007	0
TAAR19b_clade3	14.0417	0.042	0.082	0	0.0418182	0	0	0	0	0	0.016	0
TAAR19c_clade3	9.785	0.156	0	0	0	0	0	0	0	0	0	0
TAAR19d_clade3	14.0433	0.09	0.122	0	0	0	0	0	0.022	0	0	0
TAAR19e_clade3	4.48333	0	0	0	0	0	0	0	0	0	0	0
TAAR19f_clade3	0.89	0	0.125	0	0	0	0	0	0	0	0	0
TAAR19g_clade3	2.385	0	0	0	0	0	0	0	0	0	0	0
TAAR19h_clade3	0	0	0.026	0.2	0	0	0	0	0.07	0	0.012	0
TAAR19i_clade3	0.8	0	0	0	0	0	0	0	0	0	0	0
TAAR19j_clade3	8.56	0	0	0.06	0	0	0	0	0	0	0	0
TAAR19k_clade3	24.3917	0	0	0	0	0	0.103333	0	0	0	0	0
TAAR19l_clade3	6.86667	0	0	0	0	0	0	0	0	0	0	0
TAAR19m_clade3	16.5733	0	0.192	0.206	0	0	0	0	0.068	0	0	0
TAAR19o1_clade3	17.11	0	0.227	0.09	0	0	0	0	0	0	0	0
TAAR19p_clade3	7.79833	0	0	0	0	0	0	0	0	0	0	0
TAAR19q_clade3	5.24167	0	0	0	0	0	0	0	0	0	0	0
TAAR19r_clade3	4.995	0	0	0	0	0	0	0	0.024	0	0	0
TAAR19s_clade3	21.845	0	0.132	0	0	0	0	0	0	0	0	0
TAAR19t_clade3	0	0	0	0	0	0	0	0	0	0	0	0
TAAR19u_clade3	7.62333	0	0	0	0	0	0	0	0	0	0	0
TAAR1_clade1a	0.0216667	0	0.052	0.35	0	0.0154545	0.113333	0	0	0	0.051	0.0433333
TAAR20a_clade3	5.23	0.056	0	0	0	0	0.0416667	0	0	0	0	0
TAAR20a1_clade3	0.496667	0.038	0	0	0	0	0.0266667	0	0.044	0	0	0
TAAR20b_clade3	11.735	0	0	0	0	0	0	0	0	0	0	0
TAAR20b1_1_clade3	1.49	0	0	0	0	0	0.0833333	0.0336364	0.024	0.116667	0.013	0
TAAR20b1_2_clade3	7.81	0	0	0	0	0	0	0	0	0	0.006	0
TAAR20b1_3_clade3	8.55167	0	0	0	0	0	0	0	0	0	0	0
TAAR20c_clade3	19.4967	0	0.152	0.232	0	0	0.015	0	0.048	0	0	0
TAAR20c1_clade3	6.82667	0	0	0	0	0	0.0683333	0	0.024	0	0	0
TAAR20d1_clade3	2.86167	0	0.117	0	0	0	0	0	0	0	0	0
TAAR20f_clade3	0	0	0	0.03	0	0	0	0	0	0	0	0
TAAR20g_clade3	0	0	0	0	0	0	0.0266667	0	0	0	0	0
TAAR20h_clade3	7.25333	0	0.122	0	0	0.0845455	0.0133333	0	0	0	0	0
TAAR20i_clade3	4.35833	0	0	0	0	0	0.03	0	0.022	0	0.045	0
TAAR20j_clade3	3.24667	0	0.077	0	0	0	0.03	0	0	0	0	0.0108333
TAAR20k_clade3	34.4417	0	0	0	0	0	0.045	0.151818	0.12	0	0.031	0
TAAR20l_clade3	26.1233	0	0.083	0	0	0	0	0	0.096	0	0	0
TAAR20n_clade3	23.5033	0	0.077	0	0	0	0	0	0.022	0	0	0
TAAR20o_clade3	0.118333	0	0	0.03	0	0	0	0	0	0	0	0
TAAR20p_clade3	0.16	0	0	0	0	0	0.015	0	0	0	0	0
TAAR20q_clade3	5.715	0.022	0	0.03	0	0	0	0	0.022	0	0.006	0
TAAR20r_clade3	23.8617	0	0.026	0.096	0	0	0.0133333	0	0.022	0	0	0
TAAR20s_clade3	24.3917	0	0	0	0	0	0.103333	0	0	0	0	0
TAAR20t_clade3	4.45333	0	0	0.078	0	0	0	0	0.256	0	0.068	0
TAAR20u_clade3	12.2733	0.02	0	0.03	0	0	0.045	0	0.086	0	0	0
TAAR20w_clade3	6.655	0	0	0	0	0	0.015	0.00272727	0	0	0	0
TAAR20x_clade3	6.655	0	0	0	0	0	0.015	0.00272727	0	0	0	0
TAAR20z_clade3	4.13167	0	0.096	0	0	0	0.0416667	0	0	0	0	0
TARL1	0.0983333	0.034	2.31	0.64	0.584545	0.425455	0.486667	0.0881818	0.088	0	0.034	0.0141667
V1R1	2.73	0.368	0.094	0.22	0	0	0.02	0	0	0	0	0
V1R2	7.34667	0	0	0.132	0.0163636	0.0172727	0	0	0.026	0	0	0
V1R3a	10.7867	0.02	0	0.042	0.0718182	0	0.015	0	0.024	0	0	0.0183333
V1R3b	1.39667	0.254	0	0.032	0.0745455	0	0	0	0	0	0.04	0
V1R4	9.765	0	0.055	0.04	0	0.0409091	0.015	0	0	0	0.012	0
V1R5	1.40167	0.05	0.078	0	0	0	0	0	0	0.0233333	0.028	0
V1R6	0.02	0.022	0.149	0.294	0.0145455	0	0	0	0	0	0	0
V2R2	131.712	0.018	0.047	0	0	0.0290909	0.0133333	0	0.244	0	0	0
V2Rsub10_489	13.4533	0	0	0	0	0	0	0	0	0	0	0
V2Rsub11_473	33.72	0	0	0	0	0	0	0	0	0	0	0
V2Rsub11_474	10.735	0	0	0	0	0	0	0	0	0	0	0
V2Rsub12_795	37.48	0	0.134	0	0.0145455	0	0.0583333	0	0	0	0	0
V2Rsub13_501	9.725	0	0	0	0	0	0.0366667	0	0	0	0	0
V2Rsub13_503	16.455	0	0	0	0	0	0	0	0	0	0	0
V2Rsub13_504	4.005	0	0	0	0	0	0	0	0	0	0	0
V2Rsub13_842	11.225	0	0	0	0	0	0.0183333	0	0	0	0	0
V2Rsub13_843	2.335	0	0	0	0	0	0	0	0	0	0	0
V2Rsub14_514	27.515	0.038	0.496	0	0.0681818	0	0	0	0	0.136667	0.008	0.0925
V2Rsub14_853	10.6183	0.042	0.326	0.134	0.0936364	0	0	0	0	0	0	0
V2Rsub15_539	8.63	0	0	0	0.0790909	0	0	0	0	0	0	0
V2Rsub15_815	5.20167	0	0	0	0	0	0	0	0	0	0	0
V2Rsub16_516	5.77167	0	0.093	0.046	0	0	0	0	0	0	0	0
V2Rsub16_517	19.4433	0	0	0	0	0	0	0	0	0	0	0
V2Rsub16_519	82.24	0	0	0	0	0	0	0	0	0	0	0
V2Rsub16_520	22.4117	0	0	0	0.0945455	0	0	0	0	0	0	0
V2Rsub16_521	9.635	0	0	0	0	0	0	0	0	0	0	0
V2Rsub16_522	6.59667	0	0	0	0	0	0	0	0	0	0	0
V2Rsub16_524	70.0417	0	0	0	0	0.102727	0.035	0	0	0	0	0
V2Rsub16_525	50.4083	0	0	0	0	0	0	0	0	0	0	0
V2Rsub16_526	13.1267	0	0	0	0	0.0281818	0	0.0136364	0	0	0	0
V2Rsub16_527	43.4317	0	0.244	0.056	0	0.0563636	0	0	0	0	0	0
V2Rsub16_528	41.1367	0	0.278	0	0.0381818	0.12	0.0166667	0	0	0	0	0.0208333
V2Rsub16_530	15.8167	0.022	0	0	0	0	0	0	0	0	0	0
V2Rsub16_531	61.5117	0.132	0	0	0.0345455	0	0	0	0	0	0	0
V2Rsub16_532	15.2717	0	0.032	0.046	0	0	0.0516667	0	0	0	0	0
V2Rsub16_533	14.0817	0	0	0	0	0	0.0166667	0	0	0	0	0
V2Rsub16_534	39.4633	0	0.027	0	0	0.0181818	0.055	0	0	0	0	0
V2Rsub16_535	23.7333	0	0.06	0	0	0	0.0166667	0	0	0	0	0
V2Rsub16_536	29.9683	0	0	0	0	0	0	0	0	0	0	0
V2Rsub16_538	5.14833	0	0	0	0	0	0	0	0	0	0	0
V2Rsub16_855	0.838333	0	0	0	0	0	0	0	0	0	0	0
V2Rsub16_856	0.18	0	0	0.04	0	0	0	0	0	0	0	0.0508333
V2Rsub1_475	16.4583	0.022	0	0	0	0	0	0	0	0	0	0
V2Rsub1_830	0	0.024	0	0	0	0	0.0466667	0	0	0	0	0
V2Rsub2_505	13.8467	0	0	0	0	0	0	0	0	0	0	0
V2Rsub2_506	8.265	0	0	0	0	0	0.02	0	0	0	0	0
V2Rsub2_507	150.393	0	0	0	0	0	0	0	0	0	0	0
V2Rsub2_844	13.3383	0	0	0.042	0	0	0	0	0.094	0	0	0
V2Rsub2_846	5.70167	0	0	0	0	0	0	0	0	0	0	0
V2Rsub3_500	15.8083	0	0	0	0	0	0	0	0	0	0	0
V2Rsub4_509	28.51	0	0	0	0	0	0.0166667	0	0	0	0	0.0341667
V2Rsub4_511	21.0933	0	0	0	0	0.0309091	0	0	0	0	0	0.02
V2Rsub4_513	18.5667	0	0.058	0	0	0	0	0	0	0	0	0
V2Rsub4_848	1.58167	0	0	0	0	0	0	0	0	0	0	0
V2Rsub4_850	0	0	0.153	0	0	0	0	0	0	0	0	0
V2Rsub5_493	15.4517	0	0.172	0	0	0	0.015	0	0	0	0	0
V2Rsub5_494	27.7167	0	0	0	0	0	0	0	0	0	0	0
V2Rsub5_497	2.75167	0	0	0	0	0	0	0	0	0.00666667	0	0
V2Rsub5_498	7.37167	0	0.097	0	0	0	0	0	0	0	0	0
V2Rsub5_502	19.7467	0	0.113	0	0	0	0	0	0	0	0	0
V2Rsub7_490	21.1333	0	0	0.098	0	0	0	0	0	0	0	0
V2Rsub8_492	60.3317	0	0	0	0	0	0	0	0	0	0	0
V2Rsub8_495	14.265	0	0	0	0	0	0	0	0	0	0	0
V2Rsub9_478	9.14833	0	0	0	0	0	0.02	0	0	0	0	0
V2Rsub9_479	16.74	0	0	0	0	0	0	0	0	0	0	0
V2Rsub9_480	56.0133	0	0	0	0	0	0	0	0	0	0	0
V2Rsub9_481	25.1383	0	0	0	0	0	0.0816667	0	0	0	0	0
V2Rsub9_482	6.33667	0.08	0	0.038	0	0	0	0	0	0	0	0
V2Rsub9_485	2.02167	0	0	0	0	0	0	0	0	0	0	0
V2Rsub9_486	2.02667	0	0	0	0	0	0	0	0	0	0	0
V2Rsub9_487	22.865	0	0.023	0	0	0	0	0	0.022	0.01	0.014	0
V2Rsub9_488	21.4083	0	0	0	0	0	0	0	0	0	0	0
T1R1	0.07	0.17	1.368	0.482	0.0927273	0.0136364	0.01	0.167273	0.026	0.0666667	0.027	0
T1R2b_1	0.00666667	0.232	0.072	0.048	0.0345455	0	0.035	0.00636364	0	0	0.004	0
T1R2b_2	0.00666667	0.106	0.008	0.016	0.05	0	0.0833333	0.02	0.078	0	0	0
T1R3B	0.09	0.236	0	0	0.0963636	0.0245455	0.106667	0.191818	0.156	0	0.005	0.00583333
T2R2	0.0216667	0.04	0.368	0.332	0	0.0363636	0.03	0.0290909	0.144	0	0.053	0.0216667
T2R3a	0.0466667	0	0.203	0	0.280909	0.416364	0	0.106364	0	0	0.037	0.0841667
T2R3b	0	0	0.09	0	0	0.0481818	0	0	0	0	0	0
T2R4	0.0483333	0	0	0.046	0.387273	0	0	0	0	0	0	0
T2R5	0.0183333	0.072	1.461	1.034	0.269091	0.12	0.085	0.161818	0.132	0	0.072	0.0191667
T2R6	0.201667	0.878	0	0.24	1.74273	0.23	0.115	0	0.022	0.713333	0.306	0.0525
comT2R	0.766667	0.388	0	0.034	0.306364	0	0.195	0	2.186	0	0.172	0.284167

## Sheet: S4
S4. The expression levels (TPM) of xenopus chemoreceptor genes
Genes	Olfactory organ	Oral tissue	Brain	Spinal cord	Lung	Heart	Intestine	Liver	Kidney	Skin	Muscle
ORalpha_120	1.18	0	0	0	0	0	0	0	0	0.0254545	0.02
ORalpha_121	0.675	0	0.0957143	0	0	0	0	0	0.0342857	0.05	0
ORalpha_122	0.55	0	0.0742857	0	0.023	0.0166667	0	0	0.02	0	0
ORalpha_123	1.02	0	0.157143	0	0	0.0133333	0	0	0.0642857	0.0427273	0
ORalpha_124	0.97	0	0	0	0	0	0	0	0	0	0
ORalpha_125	1.545	0	0.0385714	0	0	0	0	0	0.16	0	0
ORalpha_126	1.21	0	0	0	0	0.874444	0	0	0.0628571	0	0
ORalpha_127	0	0	0.0385714	0	0	0	0	0	0	0	0
ORalpha_128	0.62	0	0.0414286	0	0	0	0	0	0	0	0.16
ORalpha_129	1.97	0	0	0	1.156	0	0	0	0	0	0.102222
ORalpha_130	0	0	0.308571	0	1.707	0.0688889	0.0883333	0.451667	0.944286	0.155455	0
ORalpha_131	0.945	0	0.0428571	0	0.068	0.0933333	0.00166667	0.015	0.195714	0.00636364	0
ORbeta_132	0.455	0	0	0	0	0.00666667	0	0	0.0471429	0	0
ORbeta_133	2.865	0	0	0	0	0	0	0	0	0	0
ORbeta_134	0.1	0	0	0	0	0.00888889	0	0	0	0	0
ORbeta_135	0.45	0	0	0	0	0	0	0	0	0	0
ORbeta_136	0.065	0	0	0	0.094	0.00888889	0	0.015	0	0	0.295556
ORbeta_137	1.105	0	0	0	1.008	0	0	0	0	0	0.211111
ORbeta_138	0.23	0	0	0	0.083	0.0111111	0.00666667	0.195	0.00285714	0	0.0433333
ORbeta_139	0.33	0	0.03	0	0	0.0666667	0.0166667	0.055	0.378571	0	0.0644444
ORbeta_140	0.065	0	0	0	0	0	0	0	0	0	0
ORbeta_141	0.735	0	0.0371429	0	0	0.216667	0	0.0266667	0.19	0	0
ORbeta_142	2.97	0	0	0	0	0.141111	0.0333333	0	0.0685714	0	0
ORbeta_143	1.29	0	0.0228571	0	0	0	0	0	0.0114286	0	0.02
ORbeta_144	0.415	0	0	0	0	0	0	0	0	0	0
ORbeta_145	0.65	0	0	0	0	0	0	0	0	0	0
ORdelta_100	0.135	0	0	0	0	0	0	0	0	0	0
ORdelta_101	0	0	0	0	0	0	0	0	0	0.0163636	0
ORdelta_102	0	0	0	0	0	0.153333	0	0.01	0.0342857	0	0.0188889
ORdelta_103	0.135	0	0.0414286	0	0	0	0	0	0	0	0
ORdelta_104	0.675	0	0	0	0	0	0	0	0	0	0
ORdelta_105	1.215	0	0	0	0	0	0	0	0	0	0.108889
ORdelta_106	0.425	0	0	0	0	0.113333	0	0	0.0642857	0	0
ORdelta_107	0.18	0	0	0	0	0.0144444	0	0	0	0	0
ORdelta_108	0.195	0	0	0	0	0	0	0.04	0	0.00818182	0
ORdelta_109	0.605	0	0	0	0	0	0	0	0	0	0
ORdelta_110	0.125	0	0	0	0	0	0	0.00833333	0	0	0.0144444
ORdelta_111	0.055	0	0	0	0	0	0	0	0.00714286	0	0
ORdelta_112	1	0	0	0	0	0	0	0	0	0	0
ORdelta_113	0.115	0	0	0	0	0	0	0	0.00571429	0	0
ORdelta_114	0.84	0	0	0	0	0	0	0	0	0	0
ORdelta_115	0.105	0	0.00285714	0	0	0	0	0	0	0	0
ORdelta_116	0.34	0	0	0	0	0	0	0	0	0	0
ORdelta_117	1.6	0	0.0428571	0	0	0	0	0	0	0	0
ORdelta_118	0.74	0	0.11	0	0.262	0.00555556	0	0	0.0157143	0.0409091	0
ORdelta_119	0	0	0	0	0	0.0866667	0.015	0	0.00571429	0.0545455	0
ORdelta_87	0.07	0	0	0	0	0	0	0	0	0	0
ORdelta_88	0.13	0	0	0	0	0	0	0	0	0.0481818	0
ORdelta_89	0.61	0	0.0228571	0	0	0	0	0	0	0	0
ORdelta_90	2.07	0	0	0	0	0	0	0	0	0	0
ORdelta_91	1.125	0	0	0	0	0	0	0	0	0	0.0466667
ORdelta_92	1.215	0	0	0	0	0	0	0	0	0	0
ORdelta_93	1.44	0	0	0	0	0	0	0	0	0	0
ORdelta_94	0	0	0	0	0	0	0	0	0	0	0
ORdelta_95	0.225	0	0	0	0	0	0	0	0	0	0
ORdelta_96	0.06	0	0.0385714	0	0	0	0	0	0	0	0
ORdelta_97	0.325	0	0	0	0	0	0	0	0	0	0
ORdelta_98	0.815	0	0	0	0	0	0	0	0	0	0
ORdelta_99	0.455	0	0	0	0	0	0	0	0	0	0
ORepsilon_70	0.425	0	0	0	0.055	0	0.0416667	0.0316667	0.00571429	0	0
ORepsilon_71	0	0	0.0428571	0.5	0.165	0	0.7	0.00833333	0.0271429	0	0
ORepsilon_72	0.345	0	0.0857143	0.16	0.007	0.0855556	0.0166667	0.123333	0.0942857	0.04	0
ORepsilon_73	0.52	0	0.00428571	0	0.026	0	0.015	0	0.00714286	0.0427273	0
ORepsilon_74	0.47	0	0.14	0	0	0	0	0	0	0	0
ORepsilon_75	0.05	0	0.04	0	0	0	0	0	0	0	0
ORepsilon_76	0.045	0	0.0385714	0	0	0.0488889	0.105	0	0	0	0
ORepsilon_77	0.255	0	0	0	0	0	0	0	0	0	0
ORepsilon_78	0.295	0	0	0	0	0	0.005	0	0	0	0
ORepsilon_79	0.52	0	0	0	0	0	0	0	0	0	0
ORepsilon_80	0	0	0	0	0	0	0	0	0	0	0
ORepsilon_81	0.06	0	0	0	0	0	0	0	0	0	0
ORepsilon_82	0.205	0	0	0	0	0	0	0	0	0	0
ORepsilon_83	0.105	0	0.07	0	0	0	0	0	0	0	0
ORepsilon_84	0.645	0	0	0	0	0	0	0	0	0	0
ORepsilon_85	0.18	0	0	0	0	0	0	0	0	0	0
ORepsilon_86	0	0	0	0	0	0	0	0	0	0	0
OReta_59	0.07	0	0.00285714	0	0	0.0511111	0	0	0.0485714	0	0
OReta_60	0.18	0	0.0157143	0	0	0	0	0	0	0	0
OReta_61	0.29	0	0.934286	0	0	0.00666667	0.0116667	0	0	0	0
OReta_62	0.205	0	0.01	0	0	0	0	0	0	0	0
OReta_63	0	0	0.138571	0	0	0	0	0	0	0	0
OReta_64	0.13	0	0	0	0	0	0	0	0.00571429	0	0
OReta_65	0.405	0	0	0	0.348	0	0	0	0	0	0
OReta_66	0.18	0	1.09429	0.4	0.455	0.144444	0.08	0.176667	0.24	0.237273	0.0222222
OReta_67	0.485	0	0.0157143	0	0.088	0.114444	0	0.136667	0.178571	0.01	0
OReta_68	0.28	0	0	0	0.025	0.0177778	0	0	0	0	0.0511111
OReta_69	0	0	0.05	0	0	0	0	0	0	0	0
ORgamma_1	0	0	0	0	0	0	0	0	0	0	0
ORgamma_10	1.725	0	0	0	0	0	0	0	0	0	0
ORgamma_11	0.12	0	0	0	0	0	0	0	0	0	0
ORgamma_12	2.825	0	0	0	0	0.00666667	0	0	0	0	0
ORgamma_13	2.39	0	0	0	0	0	0	0	0	0	0
ORgamma_14	0	0	0	0	0	0	0	0	0	0	0
ORgamma_146	0.655	0	0.0814286	0	0	0	0	0	0	0	0
ORgamma_147	2.62	0	0	0	0	0	0	0	0	0	0
ORgamma_148	2.005	0	0.0628571	0	0	0	0	0	0	0	0
ORgamma_149	8.64	0	0	0	0	0	0	0	0	0	0
ORgamma_15	5.555	0	0	0	0	0	0	0	0	0	0
ORgamma_150	3.275	0	0	0	0	0	0	0	0	0	0
ORgamma_151	4.065	0	0	0	0	0.0144444	0	0	0	0	0
ORgamma_152	0.27	0	0	0	0	0.0144444	0	0	0	0	0
ORgamma_153	0	0	0	0	0	0	0	0	0	0	0
ORgamma_154	9.125	0	0	0	0	0	0	0	0	0	0
ORgamma_155	3.995	0	0	0	0	0	0	0	0	0	0
ORgamma_156	1.66	0	0	0	0	0.0133333	0	0	0	0	0
ORgamma_157	2.175	0	0	0	0	0.0144444	0	0	0	0	0
ORgamma_158	7.985	0	0	0	0	0.0244444	0	0	0	0	0
ORgamma_159	0	0	0	0	0	0	0	0	0	0	0
ORgamma_16	1.005	0	0	0	0	0	0	0	0	0	0
ORgamma_160	3.82	0	0	0	0	0	0	0	0	0	0
ORgamma_161	12.875	0	0	0	0	0	0	0	0	0	0
ORgamma_162	3.56	0	0	0	0	0	0	0	0	0	0
ORgamma_163	5.115	0	0	0	0	0	0	0	0.0128571	0	0
ORgamma_164	5.115	0	0	0	0	0	0	0	0.0128571	0	0
ORgamma_165	17.065	0	0	0	0	0	0	0	0.00285714	0	0
ORgamma_166	0	0	0	0	0	0	0	0	0.00285714	0	0
ORgamma_167	4.37	0	0	0	0	0	0	0	0.0114286	0	0
ORgamma_168	1.695	0	0	0	0	0	0	0	0	0	0
ORgamma_169	0	0	0	0	0	0.0144444	0	0	0.0114286	0	0
ORgamma_17	2.645	0	0	0	0	0	0	0	0	0	0
ORgamma_170	8.92	0	0	0	0	0	0	0	0.0114286	0	0
ORgamma_171	0.75	0	0	0	0	0	0	0	0	0	0
ORgamma_172	3.195	0	0	0	0	0	0	0	0	0	0
ORgamma_173	0.11	0	0	0	0	0	0	0	0.0214286	0	0
ORgamma_174	3	0	0	0	0	0	0	0	0.0571429	0	0
ORgamma_175	2.065	0	0	0	0	0.00666667	0	0	0.117143	0	0
ORgamma_176	4.92	0	0	0	0	0	0	0	0	0	0
ORgamma_177	10.915	0	0	0	0	0	0	0	0.00571429	0	0
ORgamma_178	5.715	0	0	0	0	0	0	0	0.0171429	0	0
ORgamma_179	34.575	0	0	0	0	0	0	0	0	0	0
ORgamma_18	0	0	0	0	0	0.0177778	0	0	0	0	0
ORgamma_180	4.695	0	0	0	0	0.0288889	0	0	0	0	0
ORgamma_181	3.825	0	0	0	0	0	0	0	0	0	0
ORgamma_182	0.235	0	0	0	0	0	0	0	0	0	0
ORgamma_183	3.315	0	0	0	0	0	0	0	0	0	0
ORgamma_184	2.56	0	0	0	0	0	0	0	0	0	0.111111
ORgamma_185	16.955	0	0	0	0	0	0	0	0	0	0
ORgamma_186	0.385	0	0	0	0.115	0	0	0	0	0	0
ORgamma_187	0.85	0	0.104286	0	0	0.02	0	0	0	0	0
ORgamma_188	1.41	0	0	0	0	0.00666667	0	0	0	0	0
ORgamma_189	1.895	0	0	0	0	0.0133333	0	0	0	0	0
ORgamma_19	7.46	0	0	0	0	0	0.0166667	0	0	0	0
ORgamma_190	3.53	0	0	0	0	0	0	0	0	0	0
ORgamma_191	0.06	0	0	0	0	0	0	0	0	0	0
ORgamma_192	1.055	0	0	0	0	0.0344444	0	0	0	0	0
ORgamma_193	0	0	0	0	0	0.0144444	0	0	0.00571429	0	0
ORgamma_194	2.265	0	0	0	0	0	0	0	0	0	0
ORgamma_195	2.105	0	0	0	0	0	0	0	0	0	0
ORgamma_196	1.59	0	0	0	0	0.00666667	0	0	0	0	0.0233333
ORgamma_197	1.48	0.16	0	0	0	0	0	0	0	0	0
ORgamma_198	1.58	0	0	0	0	0	0	0	0	0	0
ORgamma_199	0	0	0	0	0	0	0	0	0	0	0
ORgamma_2	8.025	0	0	0	0	0	0	0	0	0	0.205556
ORgamma_20	2.04	0	0	0	0	0	0	0	0	0	0
ORgamma_200	0.285	0	0	0	0	0	0	0	0	0	0
ORgamma_201	0.29	0	0	0	0	0	0	0	0	0	0
ORgamma_202	0.27	0	0	0	0	0	0	0	0	0	0
ORgamma_203	2.725	0	0	0	0	0	0	0	0	0	0
ORgamma_204	6.92	0	0	0	0	0.0133333	0	0	0	0	0
ORgamma_205	0.065	0	0	0	0	0	0	0	0	0	0
ORgamma_206	6.095	0	0	0	0	0.00666667	0	0	0	0	0
ORgamma_207	0.79	0	0	0	0	0	0	0	0	0	0
ORgamma_208	4.945	0	0	0	0.13	0	0	0	0	0	0.0811111
ORgamma_209	5.15	0	0.63	0	0	0	0	0	0.00571429	0.00818182	0
ORgamma_21	4.68	0	0	0	0	0	0	0	0	0	0.02
ORgamma_210	1.18	0	0	0	0	0	0	0	0	0	0
ORgamma_211	3.545	0	0	0	0	0	0	0	0	0	0
ORgamma_212	0.345	0	0	0	0	0	0	0	0	0	0.0188889
ORgamma_213	1.84	0	0	0	0	0	0	0	0	0	0
ORgamma_214	0.395	0	0	0	0	0	0	0	0	0	0
ORgamma_215	5.665	0	0	0	0	0	0	0	0	0	0
ORgamma_216	0.46	0	0	0	0	0	0	0	0	0	0
ORgamma_217	2.375	0	0	0	0	0.00555556	0	0	0.00428571	0	0
ORgamma_218	7.025	0	0	0	0	0	0	0	0	0	0
ORgamma_219	1.8	0	0	0	0	0	0	0	0	0	0
ORgamma_22	2.625	0	0	0	0	0	0	0	0	0	0
ORgamma_220	2.265	0	0	0	0	0	0	0	0	0	0
ORgamma_221	1.32	0	0	0	0	0	0	0	0	0	0
ORgamma_222	3.22	0	0	0	0	0	0	0	0	0	0
ORgamma_223	0.78	0	0	0	0	0	0	0	0	0	0
ORgamma_224	0.315	0	0	0	0	0	0	0	0	0	0
ORgamma_225	0.775	0	0	0	0	0	0	0	0	0	0
ORgamma_226	3.54	0	0	0	0	0	0	0	0	0	0
ORgamma_227	0.91	0	0	0	0	0	0	0	0	0	0
ORgamma_228	3.16	0	0	0	0	0	0	0	0	0	0
ORgamma_229	2.94	0	0	0	0	0	0	0	0	0	0
ORgamma_23	2.22	0	0	0	0	0	0	0	0	0	0
ORgamma_230	0.83	0	0	0	0	0	0	0	0	0	0
ORgamma_231	1.225	0	0	0	0	0	0	0	0	0	0
ORgamma_232	0.22	0	0	0	0	0	0	0	0	0	0
ORgamma_233	0.83	0	0	0	0	0	0	0	0	0	0
ORgamma_234	1.36	0	0	0	0.023	0	0	0	0	0	0
ORgamma_235	2.03	0	0	0	0	0	0.0483333	0.135	0	0	0
ORgamma_236	3.095	0	0	0	0.02	0	0	0	0	0	0
ORgamma_237	0.33	0	0	0	0	0	0	0	0	0	0
ORgamma_238	8.765	0	0	0	0	0.0444444	0	0	0.0214286	0	0
ORgamma_239	5.965	0	0	0	0	0.0222222	0	0	0.0771429	0.121818	0
ORgamma_24	7.91	0	0	0	0	0	0	0	0	0	0
ORgamma_240	0.325	0	0	0	0	0	0	0	0	0	0
ORgamma_241	2.505	0	0	0	0	0	0	0	0	0	0
ORgamma_242	0.835	0	0	0	0	0	0	0	0	0	0
ORgamma_243	0.19	0	0	0	0	0	0	0	0	0	0
ORgamma_244	0.78	0	0.237143	0	0	0	0	0	0.0228571	0	0
ORgamma_245	0.14	0	0.06	0	0	0	0	0	0.0185714	0	0
ORgamma_246	4.445	0	0.0757143	0	0	0	0	0	0.00714286	0	0
ORgamma_247	2.76	0	0.0428571	0	0	0	0	0	0	0	0
ORgamma_248	0.12	0	0.138571	0	0	0.0155556	0	0	0	0	0
ORgamma_249	0.155	0	0	0	0	0	0	0	0	0	0.155556
ORgamma_25	0.92	0	0	0	0	0	0	0	0	0	0.0211111
ORgamma_250	4.195	0	0.338571	13.79	0	0.00666667	0	0	0	0	0
ORgamma_251	0.19	0	0.0628571	0	0	0	0	0	0	0.0272727	0
ORgamma_252	0.465	0	0.0628571	0	0	0.00888889	0	0	0	0	0
ORgamma_253	1.665	0	0	0.72	0	0	0	0	0	0	0
ORgamma_254	1.405	0	0	1.78	0	0	0	0	0	0	0
ORgamma_255	0.165	0	0	0	0	0	0	0	0	0	0
ORgamma_256	2.305	0	0	0	0	0	0	0	0	0	0
ORgamma_257	5.435	0	0	0	0	0	0	0	0.01	0	0
ORgamma_258	0.835	0	0	0	0.049	0.0177778	0	0	0.02	0	0
ORgamma_259	0.055	0	0	0	0	0.172222	0	0	0.13	0	0
ORgamma_26	4.195	0	0	0	0	0	0	0	0	0	0
ORgamma_260	0.575	0	0	0	0	0	0	0	0.00571429	0	0
ORgamma_261	1.945	0	0	0	0	0	0	0	0	0	0
ORgamma_262	1.675	0	0	0	0	0	0	0	0	0	0
ORgamma_263	1.94	0	0	0	0	0.00666667	0	0	0	0	0
ORgamma_264	0.25	0	0	0	0	0	0	0	0	0	0
ORgamma_265	1.63	0	0	0	0	0	0	0	0	0	0
ORgamma_266	3.215	0	0	0	0	0	0	0	0	0	0
ORgamma_267	0.46	0	0	0	0	0	0	0	0.00571429	0	0
ORgamma_268	1.365	0	0	0	0	0	0	0	0	0	0
ORgamma_269	0	0	0	0	0	0	0	0	0	0	0.0155556
ORgamma_27	0.685	0	0	0	0	0.0133333	0	0	0	0	0
ORgamma_270	0.685	0	0	0	0	0	0	0	0	0	0
ORgamma_271	2.72	0	0	0	0	0	0	0	0	0	0
ORgamma_272	1.865	0	0	0	0	0	0	0	0	0	0
ORgamma_273	0.505	0	0	0	0	0	0	0	0	0	0
ORgamma_274	0.135	0	0	0	0	0	0	0	0	0	0
ORgamma_275	0.65	0	0	0	0	0.00666667	0	0	0	0	0
ORgamma_276	3.58	0	0	0	0	0.0266667	0	0	0	0	0
ORgamma_277	1.23	0	0	0	0	0	0	0	0	0	0
ORgamma_278	0.175	0	0	0	0	0	0	0	0	0	0
ORgamma_279	1.535	0	0	0	0	0	0	0	0	0	0
ORgamma_28	0.95	0	0	0	0	0	0	0	0	0	0
ORgamma_280	2.06	0	0	0	0	0.00555556	0	0	0	0	0
ORgamma_281	1.755	0	0	0	0	0	0	0	0	0	0
ORgamma_282	3.335	0	0	0	0	0	0	0	0	0	0
ORgamma_283	4.395	0	0	0	0	0	0	0	0	0	0
ORgamma_284	1.775	0	0	0	0	0	0	0	0	0	0
ORgamma_285	1.23	0	0	0	0	0	0	0	0	0	0
ORgamma_286	2.225	0	0	0	0	0	0	0	0	0	0
ORgamma_287	0.33	0	0	0	0	0	0	0	0	0	0
ORgamma_288	1.62	0	0	0	0	0	0	0	0	0	0
ORgamma_289	1.47	0	0	0	0	0	0	0	0	0	0
ORgamma_29	6.015	0	0	0	0	0	0	0	0.0657143	0	0
ORgamma_290	2.69	0	0	0	0	0	0	0	0	0	0.0844444
ORgamma_291	0.4	0	0	0	0	0	0	0	0	0	0
ORgamma_292	0.87	0	0	0	0	0	0	0	0	0	0
ORgamma_293	2.755	0	0	0	0	0	0	0	0	0	0
ORgamma_294	3.105	0	0	0	0	0	0	0	0.00428571	0	0
ORgamma_295	2.91	0	0	0	0	0.00666667	0	0	0	0	0.0222222
ORgamma_296	0.77	0	0	0	0	0	0	0	0.0114286	0	0
ORgamma_297	4.71	0	0.0985714	0	0	0	0	0	0.0242857	0	0
ORgamma_298	4.055	0	0	0	0	0	0	0	0	0	0
ORgamma_299	1.625	0	0	0	0	0	0	0	0	0.0236364	0
ORgamma_3	0.285	0	0.0714286	0	0	0	0	0	0.0185714	0	0
ORgamma_30	8.21	0	0	0	0	0	0	0	0	0	0
ORgamma_300	3.215	0	0	0	0	0	0	0	0	0	0
ORgamma_301	2.23	0	0.00428571	0	0	0	0	0	0	0	0
ORgamma_302	10.19	0	0	0	0	0	0	0	0	0	0
ORgamma_303	5.165	0	0	0	0	0	0	0	0	0	0
ORgamma_304	18.51	0	0.0185714	0	0	0	0	0	0	0	0
ORgamma_305	3.39	0	0	0	0	0	0	0	0	0	0
ORgamma_306	0.69	0	0	0	0	0	0	0	0	0	0
ORgamma_307	4.93	0	0	0	0.025	0	0	0	0	0	0
ORgamma_308	7.695	0	0.01	0	0	0.286667	0	0	0	0	0
ORgamma_309	5.7	0	0	0	0	0	0	0	0	0	0
ORgamma_31	5.535	0	0	0	0.053	0	0	0	0	0	0
ORgamma_310	7.015	0	0	0	0	0.0188889	0	0	0	0	0
ORgamma_311	1.695	0	0	0	0	0	0	0	0	0	0
ORgamma_312	1.01	0	0	0	0.019	0.0144444	0	0	0	0	0
ORgamma_313	5.775	0	0.00428571	0	0	0.0522222	0	0	0	0	0
ORgamma_314	4.17	0	0	0	0	0	0	0	0	0	0
ORgamma_315	5.545	0	0	0	0	0	0	0	0	0	0
ORgamma_316	2.11	0	0	0	0	0	0	0	0	0	0
ORgamma_317	8.16	0	0	0	0	0	0	0	0	0	0
ORgamma_318	0.875	0	0	0	0	0	0	0	0	0	0
ORgamma_319	0.54	0	0	0	0	0	0	0	0	0	0
ORgamma_32	6.48	0	0	0	0	0	0	0	0	0	0
ORgamma_320	2.68	0	0	0	0	0	0	0	0	0	0
ORgamma_321	0.23	0	0	0	0	0	0	0	0	0	0
ORgamma_322	1.155	0	0	0	0	0	0	0	0	0	0
ORgamma_323	1.635	0	0	0	0	0	0	0	0	0	0
ORgamma_324	3.665	0	0	0	0	0	0	0	0	0	0
ORgamma_325	5.18	0	0	0	0	0	0	0	0.00571429	0	0
ORgamma_326	2.44	0	0	0	0	0	0	0	0	0	0
ORgamma_327	0.295	0	0	0	0	0	0	0	0	0	0
ORgamma_328	0.225	0	0	0	0	0.00777778	0	0	0	0	0
ORgamma_329	0	0	0	0	0	0	0	0	0	0	0
ORgamma_33	7.32	0	0	0	0	0	0	0	0	0	0
ORgamma_330	0.775	0	0	0	0	0	0	0	0	0	0
ORgamma_331	0.615	0	0.00714286	0	0	0	0	0	0	0	0
ORgamma_332	2.23	0	0	0	0	0	0	0	0	0	0
ORgamma_333	0.135	0	0	0	0	0.00666667	0	0	0	0	0
ORgamma_334	2.305	0	0	0	0	0	0	0	0	0	0
ORgamma_335	2.395	0	0	0	0	0	0	0	0	0	0
ORgamma_336	1.37	0	0	0	0	0	0	0	0	0	0
ORgamma_337	1.665	0	0	0	0	0	0	0	0	0	0
ORgamma_338	0.005	0	0	0	0	0	0	0	0	0	0
ORgamma_339	0.255	0	0	0	0	0	0	0	0	0	0
ORgamma_34	1.695	0	0	0	0	0	0	0	0	0	0
ORgamma_340	3.57	0	0	0	0	0	0	0	0	0	0
ORgamma_341	1.65	0	0	0	0	0	0	0	0	0	0
ORgamma_342	1.26	0	0.102857	0	0	0	0	0.005	0	0	0
ORgamma_343	1.42	0	0	0	0	0	0	0	0	0	0
ORgamma_344	0.29	0	0.0914286	0	0	0	0	0	0	0	0
ORgamma_345	2.32	0	0	0	0	0	0	0.005	0	0	0
ORgamma_346	0.29	0	0	0	0	0.0144444	0	0	0	0	0
ORgamma_347	0.625	0	0.337143	0	0	0	0	0	0.0114286	0	0
ORgamma_348	0.07	0	0.48	0	0	0	0	0	0	0	0
ORgamma_349	0.785	0	0	0	0	0	0	0	0	0	0
ORgamma_35	3.165	0	0	0	0	0	0	0	0	0	0
ORgamma_350	1.615	0	0	0	0	0	0	0	0	0	0
ORgamma_351	0.33	0	0	0	0	0.0144444	0	0	0	0	0
ORgamma_352	0.55	0	0	0	0	0	0	0	0	0	0
ORgamma_353	0.47	0	0.0428571	0	0	0	0	0	0	0	0
ORgamma_354	0.36	0	0	0	0	0	0	0	0	0	0
ORgamma_355	0.365	0	0	0	0.551	0	0	0	0	0	0
ORgamma_356	1.75	0	0.04	0	0	0.0722222	0.0166667	0	0.18	0.987273	0
ORgamma_357	0	0	0	0	0	0.00888889	0	0	0	0	0
ORgamma_358	2.065	0	0	0	0	0	0	0	0	0	0
ORgamma_359	1.3	0	0	0	0	0	0	0	0.03	0	0
ORgamma_36	8.7	0	0	0	0	0.0144444	0	0	0	0	0
ORgamma_360	1.49	0	0	0	0	0	0.015	0	0	0	0
ORgamma_361	1.08	0	0	0	0	0	0	0	0.00428571	0	0
ORgamma_362	0.165	0	0	0	0	0.00666667	0	0	0	0	0
ORgamma_363	1.925	0	0	0	0	0	0	0	0	0	0
ORgamma_364	1.83	0	0	0	0	0	0	0	0	0	0
ORgamma_365	0.33	0	0	0	0	0.00666667	0	0	0	0	0
ORgamma_366	0.945	0	0	0	0	0	0	0	0	0	0
ORgamma_367	0.275	0	0	0	0	0	0	0	0	0	0
ORgamma_368	1.095	0	0	0	0	0	0	0	0	0	0
ORgamma_369	0.075	0	0	0	0	0	0	0	0	0	0
ORgamma_37	3.33	0	0	0	0	0	0	0	0	0	0
ORgamma_370	3.205	0	0	0	0	0	0	0	0	0	0
ORgamma_371	3.64	0	0	0	0	0	0	0	0.00571429	0	0
ORgamma_372	1.29	0	0	0	0	0	0	0	0	0	0
ORgamma_373	4.185	0	0	0	0	0	0	0	0	0	0
ORgamma_374	0.67	0	0	0	0	0	0	0	0	0	0
ORgamma_375	0.82	0	0	0	0	0	0	0	0	0	0
ORgamma_376	0.36	0	0	0	0	0	0	0	0	0	0
ORgamma_377	2.395	0	0	0	0	0	0	0	0	0	0
ORgamma_378	0.175	0	0	0	0	0	0	0	0	0	0
ORgamma_379	0.11	0	0	0	0	0	0	0	0.00571429	0	0
ORgamma_38	1.72	0	0	0	0	0	0	0	0	0	0
ORgamma_380	0.64	0	0	0	0	0	0	0	0	0	0
ORgamma_381	0.115	0	0	0	0	0	0	0	0	0	0
ORgamma_382	6.26	0	0	0	0	0	0	0	0	0	0
ORgamma_383	0.105	0	0	0	0	0	0	0	0	0	0
ORgamma_384	1.145	0	0	0	0	0	0	0	0	0	0
ORgamma_385	3.395	0	0	0	0	0	0	0	0	0	0
ORgamma_386	0.465	0	0	0	0	0	0	0	0	0	0
ORgamma_387	0.425	0	0	0	0	0	0	0	0	0	0
ORgamma_388	2.535	0	0	0	0	0	0	0	0	0	0
ORgamma_389	3.515	0	0	0	0	0	0	0	0	0	0
ORgamma_39	5.18	0	0	0	0	0.00666667	0.0166667	0	0	0	0
ORgamma_390	0.95	0	0	0	0	0	0	0	0	0	0
ORgamma_391	7.37	0	0	0	0	0	0	0	0	0	0
ORgamma_392	1.87	0	0	0	0	0	0	0	0	0	0
ORgamma_393	1.9	0	0	0	0	0	0	0	0	0	0
ORgamma_394	2.74	0	0	0	0	0	0	0	0	0	0
ORgamma_395	0.57	0	0	0	0	0	0	0	0	0	0
ORgamma_396	3.935	0	0	0	0	0	0	0	0	0	0
ORgamma_397	0.35	0	0	0	0	0	0	0	0	0	0
[truncated: 1,396 more rows]

## Sheet: S5
S5. The expression levels (TPM) of mouse chemoreceptor genes
[truncated: 1,447 more rows]

[truncated: 8 more sheets: S6, S7, S8, S9, S10, S11, S12, S13]
